# Supplementary material for: Nutrient regulation of the islet epigenome controls adaptive insulin secretion
Source: J Clin Invest. 2023 Apr 17;133(8):e165208. doi: 10.1172/JCI165208 (PMC10104905; doi:10.1172/JCI165208)
Supplement: Supplemental table 2 [file jci-133-165208-s008.xlsx]

## Sheet: A - Feeding-Regulated
Table S2 – Related to Figures 1-6. Differentially expressed genes and gene ontology terms.
Up_Fed	Down_Fed
1110001J03Rik	1700010I14Rik
1700030C10Rik	1700019G17Rik
1810011O10Rik	1700024P16Rik
1810055G02Rik	1700025G04Rik
2310015B20Rik	1810008I18Rik
2310039H08Rik	2310015A10Rik
2610018G03Rik	2410089E03Rik
2700029M09Rik	2610002J02Rik
2900097C17Rik	2810408A11Rik
6430548M08Rik	2900056M20Rik
9630033F20Rik	4930402H24Rik
Abce1	4931429I11Rik
Acad11	4933417E11Rik
Ace2	4933440M02Rik
Actr1b	5930430L01Rik
Adamts1	9030617O03Rik
Adamtsl4	A430105I19Rik
Adcy4	AA388235
Aen	Abca1
Ahsa1	Abhd15
Aifm1	Abhd4
Akap13	Abtb1
Akap6	Acaa2
Alg12	Acad12
Alg8	Acadl
Alkbh7	Accs
Alyref	Acsl1
Amd2	Actn3
Anxa2	Adi1
Apcdd1	Agt
Arf1	Aim1
Arf4	Akr1c12
Arfgap3	Akr1c13
Arfip2	Akr1c19
Arg1	Aldh1l2
Arhgef10	Aldh6a1
Arhgef19	Amdhd2
Asl	Amy2b
Atf3	Angptl7
Atf6b	Ankef1
Avpr1b	Ankrd55
Azin1	Anpep
Bag2	Aqp11
Bag3	Arhgap36
BC031181	Arhgap5
Bcat2	Arhgef28
Bcl2	Arhgef37
Bcl6b	Arhgef9
Bet1	Arl4d
Bgn	Arnt2
Bhlha15	Arsa
Btnl9	Asah2
C2cd4b	Asb9
C3	Asic2
C78339	Astn1
C8b	Atf7ip
Cacna2d2	Atg14
Calr	Atm
Camk2n2	Atp11c
Car8	B3galnt1
Casr	B3glct
Cbs	Bai3
Ccdc134	Baiap2
Ccdc149	Bcas3
Ccdc184	Bckdha
Ccnd1	Bcl2l1
Cct3	Bcl2l11
Cct6a	Bcl7a
Cct7	Bcl9
Cd200	Bphl
Cd24a	Brdt
Cd44	Brpf3
Cd93	C1rl
Cdc25a	C330027C09Rik
Cdc42ep2	Cab39
Cdh5	Cabp7
Cdk2ap2	Calcoco1
Cdr2	Capn9
Ces2e	Cars
Cfh	Cbx7
Cflar	Ccbe1
Chordc1	Ccdc122
Chpf	Ccdc162
Ckap4	Ccdc24
Ckb	Ccdc28a
Cks1b	Ccdc30
Cldn9	Ccndbp1
Clip2	Ccng2
Clptm1l	Cd9
Cltb	Cdc14a
Cmas	Cdh2
Cnn2	Cdh7
Cnpy3	Cdk19
Cntn3	Cdkn1a
Cog6	Cela3b
Col15a1	Cenpq
Col1a1	Cep112
Col1a2	Cep83os
Col3a1	Cers4
Col6a1	Chac1
Copb2	Chd2
Cope	Chd5
Copz1	Cirbp
Coq10b	Cish
Cox7b	Cldn3
Cpox	Cldn4
Creld2	Cln6
Crem	Clybl
Crhr1	Cnn3
Cry1	Cnot8
Csrnp1	Cntfr
Ctnnal1	Cntln
Ctps	Cntnap2
Cyb5	Cntrl
Cyb561	Cobll1
Cygb	Col6a6
Cyp26b1	Cox7a2l
Cyp51	Cpa2
Cyr61	Cpt1a
D17Wsu104e	Crebrf
Dad1	Crocc
Dapk3	Cry2
Dapl1	Cryz
Dapp1	Csad
Dcaf10	Csmd2
Ddx50	Ctdsp2
Degs1	Ctsf
Derl3	Ctso
Dhcr24	Cttnbp2
Dhcr7	Cxxc4
Dhdds	Cyp17a1
Dhrs3	Cyp39a1
Dnajb11	Cyp4b1
Dnajb5	Cyp4f13
Dnajb9	D430019H16Rik
Dnajc12	Dcaf12l1
Dnajc21	Dclre1a
Dnajc25	Dct
Dnajc3	Dcun1d4
Dock4	Ddx26b
Dpagt1	Ddx58
Dpp3	Ddx60
Dpysl3	Decr1
Dus1l	Defb1
Dusp3	Dgat2
Dusp4	Dgka
Dusp6	Dio1
Dusp8	Dixdc1
Dynll1	Dmbt1
Dysf	Dmrtc1a
Ebp	Dnajc28
Ednra	Doc2b
Eef1a2	Dock10
Efnb3	Dusp26
Egflam	Dynlrb2
Ehd4	Dyrk1b
Eif3b	E130102H24Rik
Eif4a1	Eci2
Eif5a	Efhc1
Elovl7	Ehd3
Emcn	Eif4b
Emilin1	Eif4ebp1
Eng	Elavl4
Ergic1	Eml2
Erp29	Errfi1
Erp44	Etv6
Esm1	Eya1
Etv1	Fabp4
Etv5	Fam107a
Exog	Fam122b
Ext1	Fam132a
Fam101a	Fam134b
Fam114a1	Fam169a
Fam118a	Fam171b
Fam167a	Fam183b
Fam173b	Fam71e1
Fam174b	Fbp1
Fam3c	Fbxl20
Fam46a	Fbxl4
Fam84a	Fbxo32
Fam98a	Fhad1
Fbxo2	Filip1
Fdps	Fkbp5
Fen1	Flcn
Fgf9	Fmo5
Fgfr1	Fn3k
Fh1	Fnip2
Ficd	Foxo1
Fkbp11	Fras1
Fkbp14	Fstl5
Fkbp2	Fuca2
Fndc3b	Fut1
Focad	Fut8
Folr1	Gabarapl1
Fscn1	Gad1
Fstl1	Gadd45b
Gadd45a	Galns
Gale	Galnt18
Galr2	Galnt9
Gas5	Gclc
Gch1	Glb1l2
Gdap2	Glg1
Gfpt1	Glis3
Ggcx	Gltscr2
Gmds	Gm10336
Gmppb	Gm11992
Gnat2	Gm12942
Gng12	Gm572
Gnpnat1	Gm8615
Golga1	Gnpda2
Golt1b	Gp2
Gpr108	Gpa33
Gpr119	Gpd1
Gpr137b-ps	Gpr133
Gpr153	Gpr137b
Gsdma	Gpr155
H13	Gpr179
H2-Ea-ps	Gpr98
H2-M3	Gprc6a
H2-T10	Gramd4
Hapln1	Grb7
Hapln4	Grhl1
Hars	Grid2ip
Hba-a1,Hba-a2	Gsto1
Hdgfrp2	Gstt2
Hdlbp	H1fx
Heatr5a	Hacl1
Hic1	Haghl
Hid1	Hdac5
Hlx	Hepacam2
Hn1l	Hes6
Hopx	Hmgb1
Hsd17b12	Hmgcll1
Hsp90aa1	Hmgcs2
Hspa13	Hnmt
Hspbp1	Hook2
Hspe1	Hps1
Hspg2	Hpse
Hsph1	Hsd17b11
Hyou1	Hspb8
Ibtk	Ift81
Ica1	Igsf9
Idh3a	Il6ra
Ier3	Inpp5k
Ifrd2	Ip6k2
Ift20	Iqgap2
Ift57	Itfg3
Ik	Izumo4
Impdh1	Jade2
Ints2	Jade3
Ints4	Jakmip1
Ipo4	Jph3
Irs2	Kcnb1
Iscu	Kcnf1
Isg20	Kcnh6
Isyna1	Kcnip2
Itga5	Kcnj12
Ivns1abp	Kcnmb2
Jam2	Kctd12b
Kbtbd11	Kdm3a
Kcnh1	Kdm4a
Kctd11	Kdm8
Kctd12	Kdsr
Kctd7	Khk
Kdelr2	Kirrel2
Klf2	Kit
Kpna2	Kiz
Krtcap2	Klf10
Ksr2	Klf11
Lama4	Klf13
Lama5	Klf9
Lamb1	Klhl1
Larp1b	Klhl24
Ldlr	Klhl33
Lepre1	Klk1
Lgals12	Kxd1
Lgi2	L3mbtl3
Lman1	Lage3
Lman2	Lbp
Lmna	Ldb1
Lmo4	Limd2
LOC100504608	Lpin1
Lrrc10b	Lrig1
Lrrc59	Lrp3
Lrrc73	Lrp5
Lss	Lrrc29
Ltbp4	Lrrc61
Ltv1	Lrrc8d
Lyrm7	Lrrn2
Mafa	Ltbp2
Mafg	Lurap1l
Magt1	Lyrm4
Manf	Lyve1
Mapk10	Maff
Mapkapk3	Map1lc3b
Mapre1	Map3k5
March9	Map3k6
Mat1a	Mapk15
Matn2	Mast1
Mcam	Mesp2
Mcfd2	Met
Mdh1	Mfsd1
Mdn1	Mical3
Mef2c	Miip
Mettl1	Mios
Mfi2	Mkl2
Mgat2	Mlph
Mgll	Mov10
Midn	Mreg
Minos1	Mt1
Mlh1	Mt2
Mns1	Mtcl1
Mogs	Mterfd3
Mrap2	Mthfd2
Mrm1	Mtr
Mrps12	Mturn
Mrps14	Mum1l1
Mrps27	Mxi1
Mrps28	Myc
Msln	Myt1
Msmo1	N4bp2l1
Mtmr4	Ncapd2
Muc4	Ncoa7
Mvd	Nebl
Myh14	Necab2
Nacad	Neil2
Nans	Nek7
Nap1l4	Neurl1b
Nat14	Nfatc2
Nbas	Nfia
Ncald	Nfyc
Ncdn	Ngf
Nck1	Nin
Ndufa1	Nod1
Ndufb2	Noxo1
Ndufc2	Npepl1
Ndufs2	Npy
Neat1	Nr1d1
Nedd9	Nr1h4
Nefl	Nrde2
Nefm	Nrep
Nes	Nudt4
Neurl3	Nup210
Nfil3	Nynrin
Nid2	Ociad2
Nme1	Pacsin1
Nme2	Padi2
Nolc1	Paqr8
Nop16	Pard3
Nop58	Pard6g
Nphp4	Pbld1
Nptx2	Pbld2
Nr4a1	Pck2
Nrp2	Pcmtd2
Nrros	Pcsk6
Nuak1	Pcyt1b
Nucb2	Pde5a
Nutf2	Pdia2
Oat	Pdk2
Ogfod2	Pdk4
Olfm3	Pdpr
Osbp	Pex10
Osgin1	Pex11a
Ostc	Pex26
Ovol2	Phgdh
Oxct1	Phldb2
Oxtr	Pik3ip1
P4ha1	Pim3
Pak3	Pink1
Pappa2	Pkib
Papss1	Pklr
Pcdh12	Plekhg3
Pcp4	Plet1
Pcp4l1	Plscr3
Pcsk9	Pmm1
Pdcl	Pnliprp2
Pde10a	Pnrc2
Pde1c	Polr3gl
Pde4b	Por
Pdgfrb	Ppm1e
Pdia4	Ppp1r17
Pdia6	Ppp4r1l-ps
Pdyn	Prm1
Pdzrn3	Prr15l
Peg10	Prss3
Per2	Prune2
Pex2	Psg16
Pgm3	Ptk2b
Pianp	Ptpdc1
Pitpnm1	Pxmp4
Pitpnm3	Pxn
Plk2	Rab31
Plk3	Rab37
Plxnd1	Rad21
Pmvk	Radil
Pno1	Ralgapa2
Pnpo	Rasgrf2
Podxl	Rassf5
Pold2	Rbm4b
Polr3d	Rbmx
Polr3k	Rbp7
Pop5	Rcan2
Postn	Rdm1
Ppa1	Reg2
Ppapdc1b	Reg3a
Ppat	Reg3b
Ppib	Reln
Pprc1	Reps2
Pqbp1	Rft1
Prmt1	Rfx6
Prom1	Rgn
Prorsd1	Rgs12
Prrt3	Rgs2
Psmb6	Rhbdd2
Psmd1	Rhebl1
Ptges	Rims3
Ptges3	Rnasel
Pvr	Rnf114
Pycr2	Rnf122
Pycrl	Rnf141
Pygb	Rnf150
Rab1	Rnf157
Rab39b	Rnf217
Rab3a	Rnf38
Rab6a	Robo1
Rab6b	Robo2
Rab8a	Rpap3
Rangap1	Rpgr
Rap1b	Rpl3
Rars	Rpl34-ps1
Rbmxl1	Rps18
Rell1	Rps6ka5
Relt	Rragd
Rexo2	Rrm2b
Rgs4	Rxra
Rhd	Samd14
Rhou	Scap
Rint1	Scn8a
Rnf138rt1	Scnn1g
Rnf181	Scpep1
Rnft2	Sdc3
Rpl35a	Sec62
Rpn1	Secisbp2l
Rrbp1	Sema4d
Rrp12	Sesn1
Rsad2	Setdb2
Rspo4	Setx
Rwdd4a	Sgcz
Sars2	Sgsm3
Scd2	Sh3d19
Scel	Shmt2
Scfd1	Slc12a7
Scfd2	Slc19a1
Sdf2l1	Slc25a20
Sdhc	Slc25a24
Sec11a	Slc25a27
Sec11c	Slc27a1
Sec13	Slc2a13
Sec16b	Slc2a9
Sec22b	Slc30a1
Sec23b	Slc35b2
Sec23ip	Slc35b4
Sec24d	Slc37a1
Sec61a1	Slc37a4
Selk	Slc4a10
Sema3c	Slc6a15
Sema3e	Slco2a1
Sema3f	Smarcd2
Sept11	Smim24
Sept4	Smpdl3a
Serf2	Smyd3
Serp1	Snhg11
Serpine2	Snhg7
Sertm1	Snx10
Sh2d5	Snx32
Sh3bgrl2	Sord
Siah2	Sox4
Sik1	Specc1
Sipa1	Spin1
Six5	Sptb
Slc11a2	Sptbn2
Slc17a9	Srgap1
Slc25a29	Stard5
Slc2a1	Strip2
Slc2a6	Stxbp2
Slc31a1	Sult1c2
Slc33a1	Sult1d1
Slc35a2	Sun2
Slc35b1	Susd1
Slc35c1	Suv420h1
Slc35e1	Sv2b
Slc39a10	Sycn
Slc39a11	T2
Slc39a13	Tacc2
Slc39a14	Tcp11
Slc41a2	Tcp11l2
Slco4a1	Tenc1
Smad6	Tenm3
Smdt1	Tet1
Smyd5	Tfap4
Snap23	Tgfbr3
Sncg	Tjp2
Snhg9	Tle3
Snrpd3	Tlr2
Socs3	Tmem14a
Sorcs2	Tmem151b
Sparc	Tmem35
Spata45	Tmem86a
Spcs2	Tmod1
Spcs3	Tnik
Spns2	Tnks1bp1
Spp1	Tox
Spred1	Trem2
Spry4	Trib3
Srm	Trim23
Srp54c	Trim7
Srp9	Trp53i11
Srpr	Trp53i13
Srprb	Trp53inp1
Srsf1	Trpc4
Srsf2	Trpm3
Srxn1	Try4
Ssr1	Try5
Ssr2	Ttc30b
Ssr3	Ttc38
Stip1	Ttf2
Stk32a	Ttyh3
Stk40	Txndc16
Stmn2	Txnrd3
Stt3a	Ubtf
Stx5a	Ubxn10
Sub1	Ubxn11
Syna	Ugt8a
Syt1	Ulk3
Syt5	Ulk4
Sytl3	Unc93b1
Taldo1	Uox
Tbcb	Upp2
Tbl2	Usp18
Tbrg1	Usp51
Tbxa2r	Vezt
Tceal8	Vldlr
Tcf24	Vwa5b1
Tek	Wbscr27
Tfg	Wdr31
Ticam1	Wdr45
Timeless	Wdr78
Timm17b	Wfikkn2
Tm9sf1	Ypel3
Tmed2	Zak
Tmed3	Zc3h6
Tmed9	Zdhhc2
Tmem160	Zdhhc22
Tmem165	Zdhhc3
Tmem167	Zdhhc4
Tmem198	Zfand4
Tmem199	Zfp113
Tmem214	Zfp362
Tmem248	Zfp541
Tmem258	Zfp644
Tmem263	Zfp651
Tmem38a	Zfp667
Tmem39a	Zfp710
Tnfrsf21	Zmat5
Tob1	Zrsr1
Tomm40	Zscan2
Trabd
Trmt13
Trmt61a
Tspan12
Tspan15
Tspan31
Tspan8
Tsr1
Ttc7
Ttyh1
Tuba1a
Tuba1b
Tuba1c
Tuba4a
Tubb2a
Tubb2b
Tubb4b
Tubb5
Tubb6
Tubg1
Txlna
Txndc5
Txnl1
Uap1
Uba5
Ubc
Ubfd1
Ubr4
Ubxn4
Ufl1
Uggt2
Unc13a
Unc13b
Unc5c
Uqcrq
Urb1
Uso1
Vcp
Vgf
Vimp
Vkorc1
Vmp1
Vps37b
Vwa1
Wdr72
Wdr75
Wdr90
Wwc1
Ybx3
Zc3h7a
Zcchc12
Zfp324
Zfp9
Zfyve21

## Sheet: B - dbdb-Regulated
Table S2 – Related to Figures 1-6. Differentially expressed genes and gene ontology terms.
Up_db/db	Down_db/db	Up_FeedingANDdb/db	NutrientResponseCluster
1110007C09Rik	0610009L18Rik	1810055G02Rik	0610012G03Rik
1110008F13Rik	0610040J01Rik	2310015B20Rik	1110001J03Rik
1110008P14Rik	1300002E11Rik	2310039H08Rik	1110002L01Rik
1110017D15Rik	1500015A07Rik	6430548M08Rik	1110008F13Rik
1110038B12Rik	1700003E16Rik	Acad11	1110008P14Rik
1110065P20Rik	1700009P17Rik	Actr1b	1110017D15Rik
1190002N15Rik	1700021K19Rik	Adamtsl4	1110065P20Rik
1300002K09Rik	1700030J22Rik	Aen	1190002F15Rik
1500011B03Rik	1810032O08Rik	Akap6	1190002N15Rik
1600014C10Rik	1810043H04Rik	Alg12	1600002K03Rik
1700001L05Rik	2010107G12Rik	Alg8	1600014C10Rik
1700003M07Rik	2200002J24Rik	Anxa2	1600020E01Rik
1700011H14Rik	2210019I11Rik	Apcdd1	1700001G17Rik
1700017B05Rik	2310003H01Rik	Arf4	1700017B05Rik
1700019G17Rik	2310033P09Rik	Arfgap3	1700030C10Rik
1700024P16Rik	2310067B10Rik	Arfip2	1700040L02Rik
1700049E15Rik	2410089E03Rik	Arg1	1700056E22Rik
1700064M15Rik	2410127L17Rik	Arhgef10	1700086O06Rik
1700101E01Rik	2610035D17Rik	Arhgef19	1700088E04Rik
1700110K17Rik	2610203C20Rik	Bag3	1700102H20Rik
1810006J02Rik	2700054A10Rik	Bcat2	1810011O10Rik
1810007C17Rik	2810013P06Rik	Bcl6b	1810012K16Rik
1810009J06Rik	2810410L24Rik	Bet1	1810055G02Rik
1810018F18Rik	2900011O08Rik	Bgn	2010015L04Rik
1810021B22Rik	2900056M20Rik	Bhlha15	2010107E04Rik
1810041L15Rik	3110009E18Rik	C3	2210011C24Rik
1810044D09Rik	4632428C04Rik	Calr	2310015B20Rik
1810055G02Rik	4833439L19Rik	Car8	2310036O22Rik
1810062G17Rik	4921525O09Rik	Ccdc134	2310039H08Rik
2010107E04Rik	4930402H24Rik	Ccdc184	2410015M20Rik
2010204K13Rik	4930413G21Rik	Cd200	2610018G03Rik
2210010C04Rik	4930429F24Rik	Cd24a	2810408I11Rik
2210408F21Rik	4930539E08Rik	Cd44	2810442I21Rik
2310015B20Rik	4930578M01Rik	Cdc25a	2900076A07Rik
2310039H08Rik	4931414P19Rik	Cdc42ep2	3110082I17Rik
2410006H16Rik	4932438A13Rik	Cdr2	4930404N11Rik
2410015M20Rik	4933407K13Rik	Chpf	4930413F20Rik
2610002J02Rik	4933428C19Rik	Ckap4	4933404O12Rik
2610305D13Rik	5031425E22Rik	Ckb	4933421O10Rik
2610524H06Rik	5031439G07Rik	Cks1b	4933432K03Rik
2810408A11Rik	5430417L22Rik	Clip2	5730480H06Rik
2810442I21Rik	5930430L01Rik	Clptm1l	6330403K07Rik
2810468N07Rik	6330403A02Rik	Cltb	6330419J24Rik
2900076A07Rik	6430571L13Rik	Cmas	6430548M08Rik
3110001I22Rik	6720489N17Rik	Cnn2	9430016H08Rik
3110082I17Rik	9030624J02Rik	Cog6	9430021M05Rik
3425401B19Rik	9230112J17Rik	Col1a1	A130010J15Rik
3632451O06Rik	9530082P21Rik	Col1a2	A230070E04Rik
3930402G23Rik	9630033F20Rik	Col3a1	A430005L14Rik
4632428N05Rik	9930021J03Rik	Col6a1	A930005H10Rik
4632434I11Rik	A230057D06Rik	Cope	AA474331
4732456N10Rik	A330021E22Rik	Copz1	Aaas
4921536K21Rik	A330023F24Rik	Cpox	Aamp
4930404A10Rik	A330076H08Rik	Creld2	AB041803
4930427A07Rik	A530054K11Rik	Crem	Abcb9
4930452B06Rik	A530058N18Rik	Ctps	Abcc10
4930502A04Rik	A830018L16Rik	Cyb561	Abce1
4930523C07Rik	A830080D01Rik	Cygb	Abcg1
4930550C14Rik	AA414768	Cyp26b1	Acad11
4931408D14Rik	Aaed1	Cyp51	Acot11
4931429I11Rik	Aars2	D17Wsu104e	Acot9
4933404O12Rik	Aasdh	Dad1	Acsl5
4933413G19Rik	Aasdhppt	Dapl1	Actn1
4933427G17Rik	Aatk	Dcaf10	Actr1b
4933439K11Rik	Abca8a	Ddx50	Acvrl1
5033406O09Rik	Abcb8	Derl3	Ada
5330417C22Rik	Abcc5	Dhcr7	Adam15
5330439B14Rik	Abcd2	Dhdds	Adamts1
5430435G22Rik	Abcg4	Dhrs3	Adamts17
5730403I07Rik	Abhd2	Dnajb11	Adamtsl4
5730408K05Rik	Abi1	Dnajb9	Adat3
5730412P04Rik	Abl1	Dnajc12	Adcy4
5730559C18Rik	Abtb2	Dnajc25	Adpgk
6330403K07Rik	Acaa2	Dnajc3	Adprh
6330419J24Rik	Acaca	Dpagt1	Aen
6430548M08Rik	Acadl	Dpp3	AF251705
9030617O03Rik	Acadsb	Dusp4	Agap2
A130010J15Rik	Ace2	Dusp6	Agpat6
A330035P11Rik	Acot13	Dusp8	Ahnak
A930005H10Rik	Acoxl	Dynll1	Aifm1
A930017M01Rik	Acrbp	Ebp	Aimp2
AA415398	Acss2	Ednra	Aip
AA467197	Actr2	Eif3b	Ak2
Aacs	Actr3b	Eif5a	Ak6
Aadat	Acvr1c	Emilin1	Akap17b
Aamp	Acy1	Eng	Akap6
Aard	Adam32	Ergic1	Akr1a1
Aass	Adamtsl2	Erp29	Akr7a5
Abca3	Adarb1	Erp44	Alas1
Abca4	Adck4	Etv1	Alas2
Abcb11	Adcy9	Etv5	Alcam
Abcb4	Adcyap1	Exog	Alg11
Abcb6	Adcyap1r1	Ext1	Alg12
Abcb9	Add1	Fam114a1	Alg14
Abcc10	Adh1	Fam167a	Alg3
Abcc2	Adi1	Fam3c	Alg8
Abcc3	Adora1	Fam46a	Alkbh1
Abhd16a	AF529169	Fam98a	Alkbh6
Abhd17a	Aff1	Fbxo2	Amd2
Abhd8	Agbl4	Fen1	Amotl1
Abracl	Aggf1	Fgf9	Anapc15
Acad11	Ago1	Fh1	Angpt2
Accs	Ago4	Ficd	Angptl2
Acer2	Agt	Fkbp11	Angptl6
Ackr2	Ahctf1	Fkbp2	Ankrd35
Acot4	Ahcyl2	Fndc3b	Ano1
Acp5	Ahdc1	Fstl1	Anxa2
Acpp	Ahsa1	Gale	Anxa3
Acsbg1	AI182371	Galr2	Anxa4
Acsf2	AI429214	Gmds	Anxa6
Acsf3	Aifm3	Gnat2	Aoc3
Acta1	AK129341	Gng12	Ap1g1
Acta2	Akap1	Gnpnat1	Ap2s1
Actn1	Akap12	Golga1	Ap3b2
Actn3	Akap7	Golt1b	Ap3m1
Actr1b	Akap8	Gpr108	Ap3s1
Acvrl1	Akap8l	Gsdma	Ap5b1
Acy3	Akr1c12	H13	Ap5s1
Ada	Akr1c13	H2-M3	Apbb1
Adam11	Akr1c19	Hapln4	Apcdd1
Adam12	Akt1	Hars	Apex2
Adam15	Akt3	Hdlbp	Aph1a
Adam22	Aldoc	Hid1	Apitd1
Adam23	Alkbh7	Hopx	Apln
Adam8	Alms1	Hspa13	Aplnr
Adamts12	Alpl	Hyou1	Arcn1
Adamts15	Als2	Ibtk	Arf1
Adamts9	Amer1	Ica1	Arf4
Adamtsl4	Amer2	Ifrd2	Arfgap3
Adamtsl5	Ang	Ift20	Arfip1
Adprh	Angptl7	Ift57	Arfip2
Aen	Ank2	Impdh1	Arg1
AF251705	Ankef1	Ipo4	Arhgap1
Aff2	Ankfy1	Irs2	Arhgdib
Aga	Ankhd1	Isg20	Arhgef10
Agap2	Ankrd10	Itga5	Arhgef19
Agpat4	Ankrd12	Kctd11	Arid3a
Agpat6	Ankrd13d	Kctd12	Arl1
Ahnak	Ankrd24	Kctd7	Arl16
AI593442	Ankrd32	Kdelr2	Arl4c
Aicda	Ankrd33b	Krtcap2	Armc6
Aim1	Ankrd34c	Ksr2	Armcx2
Aip	Ankrd44	Lama5	Armcx6
Aipl1	Ankrd45	Lepre1	Arntl
Ajuba	Anks1	Lgals12	Arpc3
Ak2	Anp32a	Lman1	Arpc5l
Ak3	Anp32e	Lmna	Arrb1
Ak5	Ap1s2	Lrrc59	Asap3
Akap6	Ap3m2	Lss	Asb6
Akr1a1	Apba1	Manf	Asph
Akr1b8	Apc2	Mapkapk3	Asphd1
Alas1	Aplp2	Mcfd2	Aspn
Alas2	Apobec1	Mdh1	Atf6b
Alcam	App	Mfi2	Atg4a
Aldh18a1	Appl2	Mgll	Atox1
Aldh1a2	Aqp7	Minos1	Atp13a1
Aldh1a3	Aqr	Mogs	Atp1a3
Aldh3b1	Arfgef2	Mrm1	Atp5b
Aldob	Arhgap22	Mrps12	Atp5f1
Alg1	Arhgap26	Msln	Atp5g1
Alg11	Arhgap33	Mtmr4	Atp5g3
Alg12	Arhgap35	Muc4	Atp5j2
Alg14	Arhgap39	Mvd	Atp5k
Alg3	Arhgap5	Nans	Atp5o
Alg5	Arhgef11	Nap1l4	Atp6v0a2
Alg8	Arhgef12	Nbas	Atp6v1g2
Alk	Arhgef15	Ncald	Atpif1
Alkbh3	Arhgef18	Ndufa1	AU022252
Alox12b	Arhgef9	Ndufc2	Aurka
Alox5ap	Arid3b	Nefm	Aurkb
Ambp	Arid4b	Nfil3	Avpi1
Amigo2	Arl10	Nme1	Avpr1b
Amigo3	Arl13b	Nme2	Azin1
Amotl1	Arl4d	Nptx2	Bag1
Amy2b	Arl8a	Nrros	Bag3
Anapc16	Arl8b	Nucb2	Baiap2l1
Ankrd34b	Armc2	Oat	Basp1
Ankrd35	Armc5	Ogfod2	BC003331
Ankrd6	Armcx1	Osgin1	BC017158
Anks4b	Arpp21	Ostc	BC028528
Anln	Artn	Pak3	BC031181
Ano7	Arx	Pappa2	Bcap31
Anpep	Asah1	Papss1	Bcat2
Anxa1	Asb11	Pcp4l1	Bcl2
Anxa10	Ash1l	Pde10a	Bcl6b
Anxa2	Asphd2	Pdia4	Bdh1
Anxa4	Ate1	Pdia6	Bet1
Aoc3	Atf3	Pdyn	Bet1l
Ap1s1	Atf5	Pianp	Bfar
Ap2s1	Atg16l2	Pitpnm1	Bgn
Ap3s1	Atic	Pmvk	Bhlha15
Ap4b1	Atm	Pnpo	Bhlhb9
Ap5b1	Atp11a	Pold2	Blzf1
Apbb1	Atp1b2	Polr3d	Bmp3
Apcdd1	Atp2a2	Postn	Bnip1
Aph1a	Atp2b3	Ppa1	Bola1
Apln	Atp2c1	Ppapdc1b	Bola2
Aplnr	Atp4a	Ppib	Bop1
Aplp1	Atp6v1a	Pprc1	Brix1
Apmap	Atp6v1d	Pqbp1	Bsg
Apoa1	Atp6v1e1	Prom1	Bub1b
Apoa2	Atp6v1g1	Prorsd1	Bysl
Apob	Atp7a	Prrt3	C130074G19Rik
Apobec2	Atp8a1	Psmb6	C130083M11Rik
Apobr	Atp8a2	Pvr	C1galt1c1
Apoc1	Atp8b5	Pycr2	C1qa
Aqp1	Atr	Rap1b	C1s1
Aqp12	Atrn	Rars	C330013E15Rik
Aqp3	Atrnl1	Rell1	C4bp-ps1
Aqp4	Atxn1	Rexo2	C78339
Arap1	Atxn7	Rgs4	C920025E04Rik
Arf4	Avil	Rhd	Cabp1
Arf5	Avl9	Rhou	Cacfd1
Arfgap3	Avpr1a	Rnf181	Cacng7
Arfip2	AW112010	Rpl35a	Cad
Arg1	AW549877	Rpn1	Cadps2
Arhgap11a	Axin1	Rrbp1	Calca
Arhgap18	B230217C12Rik	Rspo4	Cald1
Arhgap36	B230219D22Rik	Rwdd4a	Calm1
Arhgdig	B2m	Scfd2	Calr
Arhgef10	B330016D10Rik	Sdf2l1	Calr3
Arhgef19	B3galnt1	Sec11a	Camk1
Arhgef3	B3galt2	Sec11c	Camk2n2
Arid3a	B3gat1	Sec13	Caml
Armcx3	B630005N14Rik	Sec16b	Car11
Arpc5l	B630019K06Rik	Sec22b	Car8
Arrb1	B830017H08Rik	Sec23b	Card10
Arrdc3	B930003M22Rik	Sec23ip	Carhsp1
Arrdc4	Bag2	Sec24d	Carns1
Arsg	Bag4	Sec61a1	Cars2
Arxes2	Bahcc1	Sema3c	Casp7
Asap3	Bahd1	Sept11	Casq2
Asb1	Bai3	Serpine2	Cav2
Asb5	Baiap2	Sh2d5	Cbln4
Asb6	Baiap3	Sh3bgrl2	Cbx8
Asb9	Bambi-ps1	Sik1	Ccbl2
Ascc1	Banp	Slc11a2	Ccdc127
Ascl1	Baz1a	Slc17a9	Ccdc134
Asf1b	Baz1b	Slc2a6	Ccdc167
Asic1	Baz2b	Slc31a1	Ccdc184
Asic2	Bbs1	Slc33a1	Ccdc58
Asph	BC005537	Slc35a2	Ccdc85a
Asprv1	BC005561	Slc35b1	Ccdc86
Atf7ip	BC030336	Slc35c1	Ccl3
Atg13	BC037704	Slc35e1	Ccna2
Atg4a	BC053749	Slc39a11	Ccnb2
Atg4c	Bcar1	Slc39a13	Ccnd1
Athl1	Bcl6	Slc41a2	Ccnf
Atox1	Bcl7a	Smad6	Cct7
Atp13a1	Bcl9	Smyd5	Cd24a
Atp13a2	Bcr	Sorcs2	Cd302
Atp1a1	Bdp1	Sparc	Cd34
Atp1a3	Bean1	Spcs2	Cd38
Atp1b1	Begain	Spcs3	Cd93
Atp5c1	Bend6	Spns2	Cdc25a
Atp5g1	Bend7	Spp1	Cdc25b
Atp5j2	Bex1	Srm	Cdc34
Atp5o	Bex4	Srp9	Cdc42ep1
Atp6ap1	Bicc1	Srpr	Cdc42ep2
Atp6v0a2	Bid	Srprb	Cdc42ep5
Atp6v0e2	Bloc1s4	Srxn1	Cdc45
Atp6v1g2	Bmi1	Ssr1	Cdca8
Atp8b1	Bmpr1a	Ssr2	Cdh5
Atp9a	Bnip3	Ssr3	Cdk1
Atpif1	Bod1l	Stk32a	Cdk11b
Auh	Bpnt1	Stk40	Cdk16
Aup1	Bptf	Stt3a	Cdk18
Aurka	Brd1	Syna	Cdk2ap2
Aurkb	Brd9	Syt5	Cdk5rap3
AW011738	Brpf3	Tbl2	Cdk7
AW209491	Btg1	Tbrg1	Cdr2
B130034C11Rik	Btg2	Tcf24	Cdv3
B230118H07Rik	Btnl9	Tfg	Cecr6
B430306N03Rik	Btrc	Timm17b	Cenpa
B4galnt1	Bzrap1	Tm9sf1	Cenpn
B4galnt3	C030034I22Rik	Tmed2	Cenpp
B9d1	C1ql2	Tmed3	Cenpt
Baalc	C2	Tmed9	Cep41
Bach2	C2cd4b	Tmem160	Cep76
Bag3	C330007P06Rik	Tmem165	Cers6
Bai2	C530008M17Rik	Tmem198	Cfh
Bambi	C8b	Tmem214	Cfl1
Barx2	Cab39	Tmem258	Cflar
BC004004	Cabin1	Tmem38a	Chaf1a
BC017158	Cabp7	Tnfrsf21	Chic2
BC051142	Cacna1b	Trabd	Chpf
BC051628	Cacna1e	Tspan15	Chst12
Bcan	Cacna2d2	Tsr1	Cib1
Bcap29	Cacng4	Ttyh1	Cisd3
Bcap31	Cacybp	Tuba1c	Ckap4
Bcat1	Cadm2	Tubb5	Ckmt1
Bcat2	Cadm3	Tubb6	Cks1b
Bckdhb	Cadps	Tubg1	Cldn9
Bckdk	Calcoco1	Txndc5	Clec14a
Bcl2l14	Calcrl	Uba5	Clic3
Bcl3	Camk2n1	Ubc	Clint1
Bcl6b	Camk4	Ubr4	Clip2
Bcmo1	Camkk1	Uggt2	Clptm1
Bdnf	Camkmt	Uqcrq	Cltb
Bet1	Cap1	Uso1	Clu
Bet1l	Capn6	Vgf	Cmbl
Bex2	Capn9	Vimp	Cmklr1
Bfar	Car10	Vkorc1	Cmtm8
Bgn	Car15	Vmp1	Cndp2
Bhlha15	Cartpt	Vwa1	Cnih2
Bhlhb9	Cbfa2t2	Wdr72	Cnn2
Birc5	Cbfa2t3	Ybx3	Cnnm2
Blzf1	Cbs	Zc3h7a	Cnnm4
Bmp2	Cbx1	Zcchc12	Cntnap5b
Bmp7	Cbx7		Cog6
Bmyc	Ccdc126		Coil
Bola2	Ccdc138		Col13a1
Bpgm	Ccdc141		Col18a1
Brca1	Ccdc148		Col1a2
Bre	Ccdc173		Col20a1
Brinp2	Ccdc178		Col3a1
Brip1	Ccdc181		Col6a1
Bscl2	Ccdc50		Col6a2
Bsg	Ccdc57		Copa
Bst1	Ccdc65		Copb1
Bub1b	Ccdc8		Copb2
Bzw2	Ccdc85b		Cope
C130083M11Rik	Ccnd2		Copg1
C1galt1c1	Ccnt2		Cops5
C1qa	Ccp110		Copz1
C1qtnf1	Ccrn4l		Coq10b
C1qtnf5	Ccser1		Coq9
C1qtnf6	Cd2ap		Cox18
C1rl	Cd74		Cox19
C3	Cd79a		Cox4i2
C5ar1	Cdc14a		Cox5a
C630043F03Rik	Cdc14b		Cox5b
Cabp1	Cdcp1		Cox6a1
Cacfd1	Cdh19		Cox6b1
Cacna1f	Cdh7		Cox7a2
Cacna1i	Cdk19		Cox7b
Cacnb3	Cdk8		Cpb2
Cadm1	Cdkn1b		Cpox
Cadps2	Cdkn1c		Creb3
Cage1	Cdon		Creb3l2
Calca	Ceacam10		Creld1
Calm1	Cebpd		Crem
Calr	Celf2		Crhr2
Caly	Celf6		Crip2
Camk1	Celsr1		Crlf1
Camk2a	Celsr3		Crls1
Cap2	Cend1		Cry1
Capg	Cep112		Cryab
Capn5	Cep120		Crybb1
Car5b	Cep162		Crym
Car8	Cep250		Csdc2
Car9	Cep290		Csnk2b
Carhsp1	Cep57		Csrp1
Carkd	Cerk		Csrp2
Casp7	Ces2e		Cst3
Casq2	Ces2g		Cstf3
Cav2	Cgn		Ctf1
Cblc	Chac1		Ctla2a
Cbln3	Chchd10		Ctps
Cbr4	Chd3		Ctsh
Cc2d2a	Chd3os		Cxcl12
Ccbl1	Chd6		Cxcl2
Ccbl2	Chic1		Cxx1a
Ccdc107	Chka		Cxx1c
Ccdc116	Chl1		Cyb5
Ccdc134	Chml		Cyb561
Ccdc147	Chmp4c		Cyb5d1
Ccdc160	Chn1		Cygb
Ccdc162	Chordc1		Cyp26b1
Ccdc184	Chpt1		Cyp51
Ccdc33	Chrm1		Cyp7b1
Ccdc53	Chrm3		D030028A08Rik
Ccdc85a	Chrna3		D17Wsu104e
Ccdc88b	Chrna4		D2Wsu81e
Cck	Chrna5		D8Ertd738e
Cckar	Chrna7		Dach2
Ccl24	Chst8		Dact1
Ccl6	Ciart		Dap
Ccl9	Cib3		Dapp1
Ccnb2	Cic		Dbi
Ccne1	Ciita		Dcaf10
Ccnf	Cilp		Dcbld1
Ccng1	Cish		Dcn
Ccpg1	Cited2		Dcps
Ccr1	Cited4		Dctpp1
Ccr5	Ckap5		Dda1
Ccs	Clcn6		Ddah2
Ccz1	Clcn7		Ddc
Cd14	Cldn11		Ddost
Cd151	Clec12b		Ddrgk1
Cd164l2	Clic5		Ddx19b
Cd200	Clk1		Ddx39
Cd22	Clk2		Ddx49
Cd248	Clock		Ddx50
Cd24a	Clstn1		Deb1
Cd276	Clstn2		Dennd2d
Cd300lb	Cnga3		Derl2
Cd300ld	Cnksr2		Des
Cd302	Cnn3		Dhcr7
Cd34	Cnnm1		Dhdds
Cd36	Cnnm3		Dhrs3
Cd37	Cnr1		Dhrs7b
Cd40	Cnst		Dhx40
Cd44	Cntfr		Dnaic2
Cd52	Cntln		Dnajb11
Cd53	Cntn2		Dnajb9
Cd59a	Cntnap1		Dnajc10
Cd68	Cntnap2		Dnajc12
Cd82	Cntrl		Dnajc19
Cd84	Coa7		Dnajc25
Cd9	Cobll1		Dnajc3
Cd96	Cog1		Dnpep
Cda	Col15a1		Dpagt1
Cdc25a	Col26a1		Dpm2
Cdc25c	Col28a1		Dpp3
Cdc34	Col4a3		Drg1
Cdc42ep2	Col4a3bp		Dsc2
Cdc42ep5	Col9a2		Dtwd1
Cdc45	Colgalt2		Dtx4
Cdc6	Colq		Dtymk
Cdca2	Coro1b		Dus1l
Cdca3	Coro2b		Dusp14
Cdca5	Cox6a2		Dusp16
Cdca8	Cpeb1		Dusp3
Cdh13	Cplx1		Dusp4
Cdipt	Cplx3		Dusp5
Cdk1	Cpm		Dusp7
Cdk14	Cpne3		Dusp8
Cdk18	Cpne5		Dxo
Cdk5rap3	Cpsf1		Dym
Cdk6	Cpt1c		Dynll1
Cdkl4	Cpxm2		E130309D02Rik
Cdkn3	Creb1		Ears2
Cdnf	Crebrf		Ebi3
Cdpf1	Creg1		Ebp
Cdr2	Crhr1		Ecd
Cds1	Crocc		Ece2
Cdt1	Crtap		Ecm1
Cecr6	Crtc2		Ecscr
Cel	Crtc3		Ecsit
Cela1	Cry2		Ect2
Cela2a	Crybg3		Edem3
Cela3b	Cryl1		Edf1
Celf4	Cryzl1		Ednra
Cemip	Csf1		Ednrb
Cenpa	Csf2ra		Eef1e1
Cenpf	Csgalnact1		Efnb2
Cenph	Csmd2		Efr3b
Cenpi	Cspg5		Egfl7
Cenpm	Cspp1		Ehd1
Cep41	Csrnp1		Ehd2
Cep76	Ctdp1		Ehd4
Cep83os	Ctdsp1		Eid1
Cers6	Ctdspl		Eif1a
Cfb	Ctdspl2		Eif2ak3
Chaf1a	Cttnbp2		Eif2b1
Chaf1b	Cul1		Eif2b4
Chek1	Cul3		Eif3b
Chgb	Cul4b		Eif3d
Chid1	Cux2		Eif3g
Chil6	Cx3cl1		Eif3i
Chpf	Cyb5r1		Eif4a1
Chst12	Cyp2s1		Eif4a3
Cib1	Cyp39a1		Eif4e2
Cidea	Cyp4f39		Eif4g1
Ckap2l	Cyr61		Eif5a
Ckap4	Cystm1		Elovl1
Ckb	D17Wsu92e		Elovl7
Ckmt1	D2hgdh		Elp3
Cks1b	D3Bwg0562e		Elp5
Clcn5	D3Ertd751e		Emc7
Cldn2	D430019H16Rik		Emilin1
Cldn23	D5Ertd579e		Eml6
Cldn3	D630024D03Rik		Emp1
Cldn4	D930015E06Rik		Endog
Clec12a	Dab1		Eng
Clec14a	Dach1		Entpd3
Clec1b	Dact2		Entpd6
Clec4a1	Dact3		Entpd7
Clec4a2	Dazap2		Eny2
Clec4a3	Dbp		Epas1
Clec4d	Dcaf12l1		Ephb4
Clec4e	Dcaf6		Ephx1
Clec4n	Dclre1c		Epm2aip1
Clec7a	Dcun1d3		Ergic2
Clip2	Ddi2		Erp29
Clip4	Ddit4		Erp44
Clmp	Ddx10		Ets1
Clps	Ddx26b		Etv1
Clptm1	Ddx3x		Etv5
Clptm1l	Ddx3y		Exog
Clspn	Ddx60		Ext1
Cltb	Defb1		F8a
Clu	Dennd4b		Fabp3
Cmas	Dennd4c		Fads2
Cmbl	Desi1		Faf2
Cngb1	Dgke		Fah
Cngb3	Dhrs4		Fam101a
Cnih1	Dhx58		Fam111a
Cnn2	Diap2		Fam114a1
Cnnm4	Dimt1		Fam118a
Cnpy2	Dip2a		Fam162a
Cntnap5b	Disp2		Fam173b
Cog6	Dkk2		Fam174b
Col13a1	Dkk3		Fam195a
Col16a1	Dleu2		Fam203a
Col18a1	Dlg3		Fam212a
Col19a1	Dlgap1		Fam219aos
Col1a1	Dlgap3		Fam220a
Col1a2	Dll1		Fam3c
Col27a1	Dmpk		Fam73b
Col3a1	Dmtn		Fam86
Col5a1	Dmwd		Fam98a
Col5a2	Dmxl1		Far1
Col5a3	Dnaja1		Fbln2
Col6a1	Dnajb1		Fbxo17
Col6a2	Dnajb2		Fbxo2
Colec12	Dnajc13		Fbxo4
Commd9	Dnajc24		Fcer1g
Cope	Dnajc27		Fcgr2b
Cops5	Dnal1		Fcgrt
Copz1	Dnal4		Fdft1
Copz2	Dnm1		Fdps
Coq9	Dnm2		Fen1
Cox16	Dnmt3b		Fez1
Cox4i1	Doc2b		Fgf12
Cox5a	Dock10		Fgf9
Cox6a1	Dock11		Fh1
Cox6b1	Dock9		Ficd
Cpa1	Dok7		Filip1l
Cpa2	Dpf2		Fkbp10
Cpb1	Dpf3		Fkbp14
Cpb2	Dph6		Fkbp2
Cped1	Dpp10		Fkbpl
Cpn1	Dpp6		Fndc3b
Cpox	Dpp7		Fntb
Cpxm1	Dpp8		Focad
Cr1l	Dpysl3		Fosl2
Creb3	Dpysl5		Foxred1
Creb3l2	Drc1		Fpgs
Creb3l3	Dsel		Frk
Creld1	Dsp		Fscn1
Creld2	Dst		Fstl1
Crem	Dtx2		Fxyd3
Crhr2	Dtx3l		G6pc3
Crip1	Dusp1		G6pdx
Crisp2	Dusp10		Gabarap
Crispld2	Dusp18		Gabbr2
Crlf1	Dync1h1		Gadd45a
Crlf2	Dync1i2		Gale
Crls1	Dync2h1		Galr2
Crmp1	Dynll2		Galr3
Crybb1	Dyrk2		Gamt
Csdc2	Dysf		Ganab
Csf2rb	Dzank1		Gar1
Csn3	E130102H24Rik		Gas5
Csnk1g2	E2f5		Gatad2a
Csrp1	E430025E21Rik		Gba
Csrp2	E4f1		Gcc1
Cst3	Ebf4		Gcdh
Cstb	Echdc2		Gcfc2
Cstf3	Edil3		Gcnt2
Ctf1	Edn2		Gdap2
Ctgf	Edn3		Gde1
Cthrc1	Eea1		Gemin6
Ctla2a	Eepd1		Gfer
Ctps	Efcab12		Gfod1
Ctrb1	Efcab14		Gfpt1
Ctrc	Efna5		Ggct
Ctrl	Efr3a		Ggcx
Ctsb	Efs		Ghdc
Ctsd	Egflam		Ghrl
Ctsh	Egr1		Gimap1
Ctsk	Ehmt1		Gimap6
Ctsl	Ehmt2		Gins3
Ctss	Eif1b		Gja4
Ctxn3	Eif4a2		Gjc1
Cux1	Eif4enif1		Gla
Cuzd1	Eif5a2		Gle1
Cxcl12	Elavl3		Glipr1
Cxcl14	Elavl4		Glrx2
Cxcl2	Elf1		Glrx3
Cxx1a	Elk1		Glt8d1
Cxx1b	Elmod2		Gltpd1
Cyb561	Elovl5		Gm10033
Cyb5d2	Emb		Gm10190
Cyb5rl	Emcn		Gm10451
Cyba	Emid1		Gm11974
Cybb	Eml2		Gm12191
Cybrd1	Eml5		Gm13826
Cygb	Emp2		Gm13889
Cyp17a1	Enah		Gm15417
Cyp26b1	Eno2		Gm15772
Cyp27b1	Enoph1		Gm1943
Cyp2j6	Enox2		Gm20257
Cyp4b1	Enpp5		Gm4890
Cyp4f18	Ep300		Gm5150
Cyp51	Ep400		Gm6644
Cyp7b1	Epb4.1		Gm7008
Cysltr1	Epb4.1l3		Gm8909
D030028A08Rik	Epb4.1l4a		Gm996
D10Bwg1379e	Epb4.1l5		Gmnn
D17Wsu104e	Epha7		Gmppa
D330045A20Rik	Epha8		Gmppb
D430020J02Rik	Ephx2		Gnas
D430041D05Rik	Eps15		Gng11
D630023F18Rik	Eps8l2		Gng12
Dach2	Erc2		Gng2
Dact1	Ercc2		Gnl3
Dad1	Erich3		Gnpnat1
Dak	Ermp1		Golga1
Dap	Ero1lb		Golga3
Dapl1	Errfi1		Golph3
Dars2	Esm1		Golph3l
Dbi	Esr1		Golt1b
Dbn1	Esrp2		Gorasp1
Dcaf10	Esyt1		Gorasp2
Dcaf12l2	Eva1c		Gosr2
Dcbld1	Evpl		Got1
Dcdc2a	Exph5		Gpatch4
Dclk1	Eya1		Gpld1
Dct	Ezh1		Gpr107
Dctd	Ezr		Gpr108
Dctpp1	F2rl1		Gpr119
Dcx	F3		Gpr124
Ddah1	Faim2		Gpr135
Ddo	Fam107a		Gpr180
Ddost	Fam109a		Gpr182
Ddrgk1	Fam117a		Gpr27
Ddx19b	Fam117b		Gpr89
Ddx49	Fam120aos		Gprc5b
Ddx50	Fam126a		Gprin3
Deaf1	Fam131b		Gps1
Def8	Fam13b		Gramd1b
Dennd2c	Fam151a		Grap
Dennd2d	Fam151b		Grpel1
Dennd3	Fam159b		Gspt1
Derl3	Fam160a1		Gstcd
Des	Fam160a2		Gstm7
Desi2	Fam169a		Gstp1
Dfna5	Fam179b		Gtf2f2
Dgat2	Fam184b		Gtf2h3
Dgkg	Fam193b		Gtf3a
Dgkz	Fam204a		Gucy1b3
Dhcr7	Fam208a		Guk1
Dhdds	Fam20b		Gys1
Dhfr	Fam21		H2-Bl
Dhrs1	Fam217b		H2-M2
Dhrs3	Fam222a		H2-M3
Dhrs7	Fam227a		H2-Q1
Dhrs7b	Fam63b		H2-Q10
Dhx40	Fam65a		H2-Q2
Dio1	Fam73a		H2-Q6,H2-Q8
Diras2	Fam76a		H2-T10
Dixdc1	Fam78b		H2-T9
Dlgap5	Fam83g		Hapln1
Dlk1	Fam98c		Hars
Dmbt1	Fancf		Hax1
Dmrtc1a	Fastkd2		Hbs1l
Dnah1	Fat3		Hcfc2
Dnah10	Faxc		Hck
Dnah11	Fbln5		Hcls1
Dnah9	Fbln7		Hcst
Dnaic2	Fbrs		Hdhd3
Dnajb11	Fbrsl1		Hdlbp
Dnajb9	Fbxl16		Hes1
Dnajc1	Fbxl19		Hexim2
Dnajc10	Fbxl2		Hey1
Dnajc12	Fbxl3		Heyl
Dnajc22	Fbxo11		Hic1
Dnajc25	Fbxo32		Hid1
Dnajc3	Fbxo33		Higd1b
Dnajc4	Fbxo46		Hinfp
Dnpep	Fbxo6		Hint1
Dock3	Fcho1		Hist1h1d
Dock6	Fcho2		Hist1h2bb
Dok2	Fchsd1		Hist1h2bh
Dok5	Fchsd2		Hist1h3d
Dolk	Fcna		Hist1h3i
Dpagt1	Fer1l5		Hist1h4a
Dpep2	Fert2		Hist2h2bb
Dpm2	Ffar1		Hist3h2bb-ps
Dpm3	Ffar4		Hjurp
Dpp3	Fgd4		Hlx
Dpp4	Fgd6		Hmbs
Dsc2	Fgf13		Hmg20b
Dscam	Fgf14		Hmmr
Dsn1	Fgfbp3		Hn1l
Dtl	Fhdc1		Hook1
Dtx4	Fhod3		Hopx
Dusp16	Fig4		Hras
Dusp23	Filip1		Hsp90b1
Dusp26	Fip1l1		Hspa13
Dusp4	Firre		Hspa5
Dusp5	Fkbp1b		Hspbp1
Dusp6	Fkbp3		Htra2
Dusp7	Fkbp5		Hyou1
Dusp8	Fktn		Ibtk
Dxo	Flcn		Ica1
Dync1i1	Flnb		Ide
Dynll1	Flrt1		Idh3a
Dzip1l	Flt1		Ier3ip1
E2f1	Flywch1		Ier5l
E2f2	Fmn2		Iffo2
E2f3	Fmnl2		Ifitm3
E2f7	Fmr1		Ifrd2
E2f8	Fn3k		Ift20
Ebp	Fnbp1		Ift57
Ecd	Fnbp4		Ik
Echdc3	Fnip1		Ikbip
Ecm1	Fnip2		Il1b
Ect2	Folr1		Il2rg
Eda	Fos		Impdh1
Edem1	Fosb		Inca1
Edem2	Foxa2		Inha
Edem3	Foxd3		Inhbb
Edf1	Foxj2		Ints2
Edn1	Fpgt		Ints3
Ednra	Fras1		Ints4
Ednrb	Frmpd1		Ipo4
Eef1a1	Fryl		Ippk
Eef1b2	Fsd1		Iqsec2
Eef1g	Fstl5		Irak3
Eef2	Ftl1		Irf8
Efcab10	Ftx		Irgq
Efhc1	Fubp1		Irs2
Efr3b	Fut11		Isca1
Egf	Fxyd7		Iscu
Egfl7	Fyttd1		Isg15
Egln3	Fzd7		Isg20
Egr2	G6pc2		Itga1
Ehd2	Gab1		Itga5
Ehf	Gabrg1		Itga7
Eif2ak3	Gabrg2		Itga9
Eif2b2	Gad1		Itgb1
Eif3b	Gadd45b		Itpa
Eif3d	Gadd45g		Ivns1abp
Eif3f	Galnt14		Jag1
Eif3h	Galnt4		Jagn1
Eif3i	Gap43		Jmjd8
Eif3k	Gapdhs		Jph4
Eif3l	Gart		Kars
Eif4e3	Gas2		Kcnh1
Eif5a	Gas6		Kcnk16
Eif6	Gata6		Kcnmb4
Ell2	Gatad1		Kcnq2
Elmo1	Gatsl3		Kctd11
Elof1	Gbp2		Kctd7
Elovl1	Gbp4		Kdelr1
Elovl2	Gbp6		Kdelr2
Elp3	Gbp7		Keap1
Emc3	Gck		Kiss1
Emc7	Gcnt1		Kitl
Emilin1	Gcnt4		Klhdc8b
Emilin2	Gdi1		Klhl5
Emp3	Gem		Kpna2
Enc1	Gemin7		Ksr2
Eng	Gfap		Lactb
Engase	Gfod2		Lama5
Enpp1	Gfra2		Lamtor2
Enpp2	Ggact		Lap3
Enpp6	Ghitm		Larp1b
Entpd1	Ghsr		Lars2
Entpd3	Gigyf1		Ldb2
Entpd4	Gipc2		Ldha
Entpd6	Gipr		Lepre1
Entpd7	Gjd2		Leprel1
Eny2	Glce		Letm1
Epas1	Glis3		Lgals1
Ephb3	Glp1r		Lgals12
Ephx1	Glrb		Lgalsl
Ephx3	Glrx		Lhfp
Ephx4	Glt28d2		Lhfpl2
Epm2aip1	Gltscr1		Lhx1
Epn3	Gm11944		Lig4
Epor	Gm11992		Limk1
Ercc6l	Gm14322		Lman1
Ergic1	Gm14378		Lman2
Ergic2	Gm14403		Lmcd1
Ergic3	Gm15800		Lmna
Eri3	Gm17769		Lmo4
Erlec1	Gm1821		LOC100503676
Erp27	Gm20300		LOC100504608
Erp29	Gm4791		Lor
Erp44	Gm5643		Loxl2
Espnl	Gm572		Lpar1
Etfb	Gm6793		Lpcat4
Etv1	Gm8234		Lpin2
Etv4	Gm9958		Lpxn
Etv5	Gmip		Lrif1
Exo1	Gmpr		Lrrc32
Exog	Gnai1		Lrrc41
Ext1	Gnai2		Lrrc59
F10	Gnai3		Lrrc73
F2	Gnpda1		Lrrtm2
F7	Golga7b		Lrtm2
F8a	Gp9		Lsm1
Fa2h	Gpbp1		Lsm2
Fabp4	Gpbp1l1		Lsm4
Fabp5	Gpd2		Lsp1
Fads2	Gpm6a		Lss
Fam107b	Gpm6b		Ltv1
Fam111a	Gpr137b		Lxn
Fam114a1	Gpr137b-ps		Ly6e
Fam124a	Gpr153		Lyrm7
Fam129a	Gpr158		Maged1
Fam134b	Gpr75		Magt1
Fam161a	Gpr98		Mak16
Fam163a	Gprc5c		Malsu1
Fam167a	Gramd3		Man2a1
Fam179a	Grb7		Manf
Fam195a	Grem2		Map2k3
Fam19a1	Grhl1		Map2k3os
Fam19a4	Grhl3		Map3k10
Fam19a5	Grid2ip		Mapk10
Fam212b	Grik3		Mapk11
Fam214b	Grin1		Mapkapk3
Fam220a	Grip1		Mbl2
Fam3a	Grk5		Mcam
Fam3c	Grp		Mcee
Fam46a	Gstm1		Mcfd2
Fam46b	Gstt1		Mcm2
Fam71e1	Gtf2i		Mcm3
Fam86	Gtf2ird1		Mcm5
Fam98a	Gtf3c1		Mcph1
Fancm	Gtpbp1		Mdh1
Fblim1	Gtpbp2		Mdh2
Fbln2	Guf1		Mdk
Fbn1	Gulp1		Me2
Fbn2	H2-Aa		Mea1
Fbxo16	H2-Ab1		Mecr
Fbxo17	H2-DMb1		Med18
Fbxo2	H2-Ea-ps		Med29
Fbxo36	H2-Eb1		Med8
Fbxo4	H2-Ke6		Men1
Fcer1g	H2afx		Mest
Fcf1	H2afy		Metrnl
Fcgr2b	Hace1		Mettl1
Fcgrt	Hadh		Mettl21a
Fen1	Hand2		Mettl6
Fetub	Has3		Mettl9
Fez1	Havcr2		Mfsd12
Ffar2	Hcn3		Mfsd3
Fgf1	Hcn4		Mgat2
Fgf12	Hdac2		Mgll
Fgf9	Hdac4		Mical2
Fggy	Hdac6		Micalcl
Fgr	Hdac9		Midn
Fh1	Hebp1		Mien1
Fhl2	Herc1		Mif
Fhl3	Herc2		Minos1
Ficd	Herc6		Mir1192
Fignl1	Hes7		Mir1199
Filip1l	Hey2		Mir1982
Fkbp10	Hhatl		Mir22hg
Fkbp11	Hibadh		Mir3535
Fkbp2	Hic2		Mir5122
Flna	Hif1a		Mir6236
Flrt2	Hip1		Mir6481
Fmnl1	Hipk2		Mir677
Fn1	Hist1h4j		Mir7060
Fndc3b	Hist1h4k		Mir7078
Fosl2	Hist2h2be		Mir7115
Foxm1	Hivep2		Mir719
Foxn1	Hivep3		Mirlet7k
Foxn2	Hlf		Mis12
Foxred1	Hmgcr		Mki67
Foxred2	Hmgn3		Mlec
Fpgs	Hmgxb4		Mlf2
Fpr2	Hnrnpa1		Mlh1
Frem2	Hnrnpa3		Mllt11
Frmd5	Hnrnpc		Mlx
Fstl1	Hnrnpdl		Mmadhc
Fuca1	Hnrnph1		Mmp14
Fuca2	Hnrnph3		Mob3a
Fuom	Hnrnpr		Mogs
Fut4	Homez		Mon1a
Fxyd3	Hook2		Morf4l2
Fxyd5	Hook3		Mphosph6
Fxyd6	Hpcal4		Mpp2
Fzd6	Hps4		Mpv17l
G6pc3	Hpse		Mrgpre
Gabbr2	Hrh3		Mrm1
Gabrb3	Hs1bp3		Mrpl1
Gabrq	Hs3st6		Mrpl11
Gale	Hsdl2		Mrpl12
Galns	Hsf1		Mrpl15
Galnt12	Hsf4		Mrpl16
Galnt16	Hsp90aa1		Mrpl17
Galnt6	Hsp90ab1		Mrpl18
Galr2	Hspa12a		Mrpl22
Galr3	Hspa12b		Mrpl32
Gas2l3	Hspa1a		Mrpl41
Gast	Hspa1b		Mrpl50
Gatm	Hspa4l		Mrpl51
Gba	Hspa8		Mrpl52
Gbp8	Hspb1		Mrpl54
Gc	Hspb8		Mrpl57
Gca	Hspd1		Mrps12
Gcat	Hspg2		Mrps14
Gcdh	Hsph1		Mrps16
Gchfr	Htr3a		Mrps18b
Gcnt2	Htt		Mrps22
Gda	I830012O16Rik		Mrps23
Gde1	Ica1l		Mrps27
Gdpd1	Idh2		Mrps28
Gemin6	Idua		Mrps34
Gen1	Ier2		Mrs2
Get4	Ier5		Msrb3
Gfer	Ifi203		Mthfd1l
Gfod1	Ifi35		Mthfsd
Ggh	Ifi44		Mtmr4
Ggt1	Ifi47		Mtx2
Ggt5	Ifit1		Mustn1
Ggt7	Ifit2		Mvb12a
Ghr	Ifit3		Mvd
Gja4	Ifnlr1		Mvk
Gjb1	Ift43		Mxd3
Gla	Ift80		Mycbp
Glb1	Ift81		Myct1
Gldc	Ift88		Myh11
Gle1	Igf1r		Mylk
Gli2	Igf2bp2		Myof
Glipr2	Igfals		Myrip
Glrx2	Igfbp5		Naa10
Glt8d1	Igflr1		Nab1
Glycam1	Igsf11		Nab2
Gm10190	Igsf21		Naip2
Gm10334	Igtp		Nans
Gm10433	Iigp1		Nap1l4
Gm10768	Ikzf2		Nat14
Gm11570	Ikzf4		Nbas
Gm11974	Ikzf5		Ncald
Gm12191	Il1r1		Ncaph
Gm13363	Il1rap		Nceh1
Gm14005	Il6st		Ncf4
Gm14446	Ilf3		Nck1
Gm15408	Impa1		Ndst1
Gm15545	Impact		Ndufa12
Gm15663	Inadl		Ndufa13
Gm16432	Ing2		Ndufa2
Gm19510	Ino80d		Ndufa3
Gm20337	Inpp4a		Ndufa4
Gm2115	Inpp5e		Ndufa4l2
Gm2663	Insrr		Ndufab1
Gm2a	Ints8		Ndufb2
Gm4285	Iqcb1		Ndufb3
Gm4890	Iqsec1		Ndufb4
Gm5105	Irf2bp1		Ndufb6
Gm5126	Irf2bp2		Ndufb7
Gm5148	Irf3		Ndufc1
Gm5294	Irf7		Ndufc2
Gm5771	Irf9		Ndufs3
Gm5868	Irgm2		Ndufs8
Gm833	Irs1		Ndufv2
Gm8801	Islr2		Ndufv3
Gm8909	Itgad		Nefm
Gm973	Itgav		Nelfe
Gm996	Itm2a		Nes
Gmds	Itpkb		Neurog3
Gmfg	Itpr1		Nfic
Gmppa	Itsn2		Nfil3
Gna12	Ivd		Nfkb2
Gna14	Jade2		Nfkbib
Gnas	Jade3		Nfkbid
Gnat2	Jak1		Nfxl1
Gnb2l1	Jak2		Ngfrap1
Gnb4	Jakmip1		Nhlrc1
Gng12	Jazf1		Nhp2
Gng2	Jmjd1c		Nid1
Gnpnat1	Josd2		Nif3l1
Gnptg	Jph3		Nifk
Gns	Jrk		Nip7
Golga1	Jun		Nkiras1
Golm1	Junb		Nkx2-3
Golt1b	Jund		Nle1
Gorab	Kansl1l		Nmb
Gorasp2	Kat5		Nme1
Got1	Kat6a		Nme7
Gp1bb	Kat7		Nmnat1
Gp2	Kbtbd11		Nmral1
Gp49a	Kbtbd3		Nmt1
Gpa33	Kcna1		Nol12
Gpaa1	Kcna2		Nol6
Gpbar1	Kcna4		Nol8
Gpc1	Kcna6		Nomo1
Gpc4	Kcnc2		Nop16
Gpc6	Kcnd2		Nop58
Gpcpd1	Kcnf1		Nos3
Gpd1	Kcng3		Nostrin
Gpihbp1	Kcnh5		Notch3
Gpld1	Kcnj11		Nphp4
Gpnmb	Kcnj12		Nploc4
Gpr107	Kcnj3		Nprl3
Gpr108	Kcnj5		Nptx2
Gpr123	Kcnk2		Nr2c2ap
Gpr124	Kcnk3		Nr2f2
Gpr133	Kcnq1ot1		Nr4a1
Gpr135	Kcnq4		Nrarp
Gpr142	Kcnq5		Nrbf2
Gpr150	Kctd13		Nrip2
Gpr162	Kctd15		Nrip3
Gpr173	Kctd6		Nrm
Gpr179	Kdm2b		Nrp2
Gpr180	Kdm3a		Nrros
Gpr182	Kdm4a		Nrsn1
Gpr25	Kdm4b		Nsun2
Gpr3	Kdm5d		Nsun4
Gpr35	Kdm6b		Nt5c
Gpr68	Kdr		Nt5m
Gpr89	Khk		Nthl1
Gprc5a	Kidins220		Ntng2
Gprc6a	Kif12		Ntrk2
Gprin3	Kif13b		Nubp2
Gps1	Kif17		Nudcd1
Gpx1	Kif19a		Nudcd2
Gpx2	Kif1a		Nudt19
Gramd1b	Kif1b		Nudt6
Grhpr	Kif1c		Nup35
Gria3	Kif21a		Nup43
Grik4	Kif3a		Nutf2
Grrp1	Kif5a		Nxn
Grtp1	Kif9		Nxph1
Gsdma	Klb		Oaf
Gstm5	Klc2		Ociad1
Gstm6	Klf13		Odc1
Gstm7	Klf2		Ogfod2
Gsto1	Klf4		Ogg1
Gsto2	Klf5		Oraov1
Gstp1	Klf9		Ormdl2
Gstz1	Klhdc8a		Ormdl3
Gtf2a1l	Klhl13		Os9
Gtf2b	Klhl24		Osbp
Gtf2h3	Klhl7		Ost4
Gtl3	Klhl8		Ostc
Gtse1	Kmt2a		Oxnad1
Guca1a	Kmt2b		Oxtr
Gucy1b3	Kmt2c		P4ha1
Gucy2c	Kmt2d		P4ha2
Gucy2g	Kndc1		P4hb
Gulo	Kpna3		Pabpc4
Gusb	Kras		Pak3
Gyltl1b	Kremen1		Palmd
Gys1	Krit1		Papss1
H13	Krt10		Paqr4
H1fx	Ktn1		Parn
H2-D1	Kynu		Parp16
H2-DMa	L1cam		Pars2
H2-K1	Lamb1		Pbdc1
H2-K2	Lamp2		Pbk
H2-L	Lancl3		Pcdhb11
H2-M2	Larp7		Pcdhb20
H2-M3	Ldhb		Pcolce
H2-Q2	Ldhd		Pcp4
H2-Q5	Lefty1		Pcp4l1
H6pd	Lgi2		Pcsk1
Hap1	Lgr4		Pcsk2
Hapln4	Lhfpl4		Pdcd4
Harbi1	Lhfpl5		Pde10a
Hars	Lifr		Pde12
Haus1	Lilra5		Pde1c
Haus4	Lime1		Pde3a
Hba-a1	Lingo1		Pde4d
Hba-a1	Lingo3		Pde7b
Hba-a2	Lins		Pdgfrb
Hba-a2	Llgl2		Pdia3
Hbb-b1	Lmln		Pdia4
Hbb-bs	Lnpep		Pdia5
Hbb-bt	Lonrf1		Pdia6
Hbs1l	Lonrf3		Pdlim3
Hcfc1r1	Loxl2		Pdss1
Hdc	Lphn3		Pdzd11
Hdlbp	Lpl		Peg10
Hells	Lrch2		Pelo
Herpud1	Lrch3		Perm1
Hexim2	Lrig2		Pes1
Hey1	Lrp3		Pet100
Hgfac	Lrp4		Pfn1
Hgsnat	Lrp5		Pgam2
Hid1	Lrp8		Pgd
Hinfp	Lrpprc		Pgk1
Hint1	Lrrc10b		Pgls
Hist1h1c	Lrrc16b		Pgm1
Hist1h1e	Lrrc3		Pgm3
Hmg20b	Lrrc36		Pgp
Hmmr	Lrrc38		Pgs1
Hmox1	Lrrc48		Phf5a
Hnf4a	Lrrc4c		Phlda1
Hopx	Lrrc58		Phlda3
Hp	Lrrc9		Phyhd1
Hs6st3	Lrrcc1		Pi4k2b
Hsbp1l1	Lrrfip1		Pianp
Hsd3b7	Lrrn1		Pigb
Hsp90b1	Lsm14a		Pigf
Hspa13	Ltbp1		Pih1d2
Hspa5	Ltbp2		Pitpnm1
Htatip2	Ltbp4		Pkn3
Htr1b	Ltk		Pla2g16
Htra2	Luzp2		Plcd1
Hunk	Ly6a		Pld1
Hyi	Ly6c1		Plekha1
Hyou1	Ly86		Plekha6
Ibtk	Lynx1		Plekhg1
Ica1	Lysmd2		Plk1
Icam1	Lyst		Plk3
Icam4	Lyve1		Plod3
Icam5	Lzts2		Plvap
Ick	Lzts3		Plxnd1
Ide	Madd		Pmvk
Idh1	Mafa		Pno1
Ier3ip1	Mafb		Pnpo
Ifi27l2b	Mafg		Pofut2
Ifitm2	Malat1		Pola2
Ifnar2	Maml3		Pold2
Ifrd2	Mamld1		Poldip2
Ift20	Man2c1		Polr1e
Ift46	Manba		Polr2g
Ift57	Maob		Polr3d
Igf1	Map1lc3a		Polr3k
Igfbp3	Map3k3		Pomc
Igfbp4	Map3k4		Pomgnt1
Igsf1	Map3k8		Pomp
Igsf3	Map4k2		Pomt2
Igsf5	Mapk13		Pop1
Ikbip	Mapk15		Pop7
Il17re	Mapk1ip1		Postn
Il1f9	Mapk8ip1		Ppa1
Il1r2	Mapkbp1		Ppapdc1b
Il1rn	March4		Ppapdc2
Il20rb	Marcks		Ppat
Il33	Marcksl1-ps4		Ppcs
Il3ra	Marf1		Ppib
Il7r	Mast1		Ppic
Ildr1	Mat1a		Ppil1
Ildr2	Matn2		Ppil3
Impdh1	Matr3		Ppm1g
Inca1	Maz		Ppp1r11
Inf2	Mbd2		Ppp1r14b
Inhba	Mbd6		Ppp1r15a
Inhbb	Mbnl1		Ppp1r42
Inpp4b	Mcc		Ppp2r5c
Inpp5f	Mccc1		Pprc1
Insc	Mcoln3		Ppt2
Ipo4	Mctp2		Pqbp1
Ippk	Mdga2		Pqlc1
Iqgap2	Mdm4		Prdx1
Iqgap3	Mdn1		Preb
Iqsec2	Mecp2		Prelid1
Irak3	Med13		Prkar1a
Irg1	Med13l		Prmt5
Irs2	Mef2a		Prorsd1
Isg20	Mef2c		Proser2
Isoc2b	Megf10		Prrt3
Itga2	Meis2		Psen2
Itga5	Mettl18		Psma2
Itga7	Mfhas1		Psma3
Itga9	Mfn2		Psma4
Itgal	Mfng		Psma5
Itgam	Mfsd1		Psma6
Itgax	Mical3		Psma7
Itgb2	Mier1		Psmb2
Itgb4	Mif4gd		Psmb3
Itih4	Mir101a		Psmb4
Itm2c	Mir1903		Psmb5
Itpa	Mir1966		Psmb6
Iyd	Mir207		Psmb7
Jag1	Mir29b-2		Psmc4
Jagn1	Mir29c		Psmd12
Jakmip2	Mir343		Psmd13
Jph4	Mir344g		Psmd14
Jtb	Mir5107		Psmd2
Kank2	Mir6904		Psmd6
Kars	Mir6925		Pstpip2
Kazald1	Mir6950		Ptges
Kcnh6	Mir7231		Ptges2
Kcnj2	Mir7238		Ptges3l
Kcnk1	Mir8107		Ptprb
Kcnk10	Mirlet7b		Ptprg
Kcnk13	Mirlet7bhg		Ptprs
Kcnk16	Mirlet7c-2		Ptrf
Kcnk5	Misp		Ptrh2
Kcnk6	Mllt4		Pus3
Kcnk9	Mllt6		Pvr
Kcnmb4	Mlph		Pvrl2
Kcnn4	Mlxipl		Pycr2
Kcnq2	Mndal		Pycrl
Kcns3	Mns1		Pyy
Kctd11	Mnt		Qdpr
Kctd12	Mob1a		Qtrt1
Kctd12b	Morn4		Rab1
Kctd17	Mov10		Rab26os
Kctd7	Mphosph9		Rab33b
Kdelr1	Mplkip		Rab39b
Kdelr2	Mpp3		Rab3a
Kdelr3	Mpp4		Rab4b
Kif11	Mpp5		Rab8a
Kif14	Mprip		Rabggtb
Kif18b	Mr1		Rad23b
Kif22	Mrap2		Rad51
Kif2c	Mreg		Rad51ap1
Kif4	Mroh1		Ramp3
Kifc1	Mrpl36		Ranbp1
Klf10	Msantd2		Rangap1
Klhl29	Msi1		Rap1b
Klhl31	Msl2		Rap2a
Klhl35	Mt1		Rarres2
Klhl38	Mt2		Rars
Klhl42	Mta1		Rasa3
Klk1	Mthfd1		Rasgef1b
Klk1b5	Mtmr3		Rasl12
Kntc1	Mtss1		Rassf1
Krt18	Mxd1		Rassf3
Krt222	Mxra7		Rbm15b
Krt7	Mycbp2		Rbm20
Krt8	Myh10		Rbm24
Krt80	Myh14		Rbmxl1
Krt83	Myo18a		Rcn1
Krtap17-1	Myo1b		Rdh10
Krtcap2	Myo3a		Rdh13
Ksr2	Myo6		Recql
Lactb	Myo9a		Reep5
Lage3	Mysm1		Rell1
Lama5	Myt1l		Relt
Lamtor2	Mzt1		Rexo2
Lap3	Naa16		Rfc3
Large	Nacad		Rfc5
Larp6	Nacc2		Rffl
Lars	Naf1		Rftn1
Lat2	Nagpa		Rfxap
Lax1	Nampt		Rgs19
Lcn2	Nap1l1		Rgs4
Lcp1	Naprt1		Rgs5
Lcp2	Narf		Rhoc
Ldb2	Nav3		Rilpl2
Ldha	Nbea		Rint1
Ldlrad3	Nbeal1		Rmnd1
Lepre1	Nbeal2		Rnf112
Leprel1	Nbn		Rnf113a1
Leprel2	Ncam2		Rnf113a2
Leprel4	Nck2		Rnf126
Lgals1	Nckipsd		Rnf181
Lgals12	Ncoa1		Rnf185
Lgals3	Ncoa2		Rnf26
Lgals3bp	Ncoa3		Rnf5
Lgalsl	Ncoa7		Rnft2
Lgmn	Ncor1		Rnh1
Lgr6	Ndrg3		Rom1
Lhfp	Ndst2		Romo1
Lhfpl2	Ndst4		Rpl14-ps1
Lhpp	Ndufaf6		Rpl17
Lhx1	Neat1		Rpl18
Lig4	Nefh		Rpl19
Lilrb4	Nefl		Rpl22l1
Limk1	Nell2		Rpl34,Rpl34-ps1
Lin7a	Net1		Rpl35
Lipa	Neurl4		Rpl35a
Lipo1	Neurod1		Rpl36
Litaf	Nfat5		Rpl36al
Lman1	Nfatc2		Rpl38
Lmcd1	Nfatc3		Rpl39
Lmf1	Nfe2l2		Rpl41
Lmf2	Nfix		Rpl7a
Lmna	Nfkb1		Rplp1
Lmo1	Nfkbia		Rplp2
Lmod1	Nfkbiz		Rplp2-ps1
LOC547349	Ngfr		Rpn1
Lor	Nin		Rps19-ps3
Lox	Nisch		Rps20
Loxl1	Nkain1		Rps21
Lpar1	Nkx6-1		Rps24
Lpcat4	Nlgn2		Rps25
Lpgat1	Nme4		Rps4l
Lpin2	Nme5		Rraga
Lpin3	Nmi		Rras2
Lpxn	Nmt2		Rrbp1
Lrg1	Nnat		Rrp12
Lrif1	Nol4		Rrp8
Lrp10	Nos1		Rrs1
Lrpap1	Nos2		Rsph1
Lrrc27	Npas3		Rsph3a
Lrrc32	Npas4		Rtn4ip1
Lrrc59	Npepps		Rusc1
Lrrc8b	Npnt		Rwdd4a
Lrriq3	Npr1		S100a16
Lrtm2	Nptx1		S100a4
Lsp1	Npy		S100a6
Lsr	Nqo1		S100g
Lss	Nr1d1		Sac3d1
Lta	Nr1d2		Samd5
Ly6e	Nr3c1		Sar1a
Ly9	Nr3c2		Sar1b
Lyz1	Nr6a1		Sars2
Lyz2	Nrbp2		Sat2
Madcam1	Nrcam		Saysd1
Maff	Nrep		Sc5d
Maged1	Nrgn		Scamp3
Maged2	Nrp1		Scamp4
Mall	Nrtn		Scel
Malsu1	Nrxn2		Scfd1
Man1a	Nsg2		Scfd2
Man2a1	Ntm		Scg5
Man2b2	Ntn3		Sdcbp2
Manf	Ntrk3		Sdf2l1
Map2k3	Nuak1		Sdpr
Map2k3os	Nucks1		Sec11a
Map3k10	Nudt11		Sec13
Map3k19	Nup133		Sec16a
Map3k6	Nup160		Sec16b
Map3k7cl	Nup188		Sec22a
Map4k1	Nwd2		Sec22b
Mapk11	Nxf1		Sec23b
Mapk4	Nxt2		Sec23ip
Mapkapk3	Nyap1		Sec24d
Mapt	Nynrin		Sec61a1
March2	Oas2		Sec61b
Matk	Oasl2		Sec63
Mavs	Ociad2		Selk
Mbl2	Ogdhl		Selm
Mboat2	Ogfrl1		Sema3f
Mcfd2	Olfm2		Senp5
Mcm10	Olfm3		Sep15
Mcm2	Olfm4		Sept11
Mcm3	Olfr56		Sept5
Mcm5	Olfr560		Serf1
Mcm8	Olfr78		Serinc3
Mcur1	Osbpl1a		Serp1
Mdga1	Osbpl6		Serp2
Mdh1	Osbpl8		Serpine2
Mdh2	Otub2		Sf3b4
Me2	Otud1		Sf3b5
Me3	Otud5		Sfxn2
Med8	Ovol2		Sgcd
Medag	Oxct1		Sgpp1
Melk	P2rx2		Sh2d5
Meox1	P2ry6		Sh3bgr
Mep1a	Pacs1		Sh3bgrl2
Mesp1	Pag1		Sharpin
Metrnl	Pak4		Shq1
Mettl21a	Pan3		Sik1
Mettl7a1	Pank1		Skiv2l
Mettl9	Pank4		Slbp
Mfap3l	Panx2		Slc10a3-ubl4,Ubl4
Mfap5	Papln		Slc10a7
Mfge8	Papss2		Slc11a2
Mfi2	Paqr8		Slc12a2
Mfrp	Pard3		Slc12a4
Mfsd10	Pard3b		Slc1a1
Mfsd11	Pard6g		Slc22a17
Mfsd12	Parg		Slc25a22
Mfsd2a	Parp1		Slc25a29
Mfsd3	Parp14		Slc25a3
Mfsd6l	Parp4		Slc25a38
Mgat4a	Patl1		Slc25a53
Mgll	Patz1		Slc30a5
Mgp	Paxip1		Slc30a6
Mical2	Pbx1		Slc31a1
Mid1ip1	Pbx2		Slc33a1
Minos1	Pbx3		Slc35a2
Mir147	Pcdh15		Slc35a4
Mir21	Pclo		Slc35b3
Mir3103	Pcm1		Slc35c1
Mir5134	Pcmtd1		Slc35c2
Mir5136	Pcmtd2		Slc35e1
Mir6236	Pcnt		Slc35f4
Mir702	Pcnx		Slc35f5
Mir704	Pcsk9		Slc35g2
Mir7084	Pcx		Slc38a10
Mir7676-1	Pcyox1		Slc39a13
Mir8092	Pcyt2		Slc39a14
Mir8093	Pdcd7		Slc39a7
Mis18bp1	Pde3b		Slc41a2
Mki67	Pde4a		Slc44a3
Mkrn3	Pde5a		Slc46a3
Mkx	Pde8a		Slc4a8
Mlx	Pdk4		Slc7a14
Mmadhc	Pdlim4		Slc7a6
Mmp12	Pdlim5		Slc8a1
Mmp14	Pdp1		Slc9a6
Mmp17	Pds5b		Slco3a1
Mmp2	Pdx1		Slfn2
Mmp7	Pdzd4		Slfn9
Mmp9	Peg13		Smad6
Mms22l	Peg3		Smap2
Mob3b	Peli2		Smarcd3
Mogs	Peli3		Smdt1
Morc1	Per2		Smim14
Morf4l2	Per3		Smim6
Mospd1	Pex10		Smpd1
Mospd3	Pex11a		Smtn
Mpdu1	Pex6		Smyd5
Mpeg1	Pfkfb2		Snai1
Mphosph6	Pfkl		Snap47
Mpi	Pgbd1		Snca
Mpp2	Pgm2l1		Snd1
Mpv17l	Phactr1		Snhg3
Mrc2	Phc1		Snhg8
Mrgpre	Phc3		Snhg9
Mrm1	Phf1		Snora15
Mroh7	Phf2		Snora16a
Mrpl1	Phf20l1		Snora21
Mrpl10	Phf21a		Snora62
Mrpl12	Phip		Snord15a
Mrpl17	Phkb		Snord16a
Mrpl18	Phldb2		Snord17
Mrpl30	Phlpp1		Snrnp40
Mrpl54	Phlpp2		Snrpa
Mrpl57	Phox2b		Snrpc
Mrps12	Phyhipl		Snrpd2
Mrvi1	Pi4ka		Sntg2
Ms4a6d	Pid1		Snx11
Msantd3	Piezo2		Snx24
Msh3	Pigyl		Snx3
Msln	Pik3c3		Sorcs2
Msr1	Pik3r6		Sox18
Msrb1	Pikfyve		Sparc
Msrb2	Pip4k2c		Spata33
Mt3	Pip5k1c		Spcs1
Mthfd1l	Pirt		Spcs2
Mthfsd	Pisd-ps1		Spcs3
Mtmr11	Pisd-ps2		Spef1
Mtmr4	Pitpnm3		Spi1
Mttp	Pitrm1		Spint2
Muc1	Pkhd1		Spns2
Muc13	Pkm		Spon2
Muc4	Pkn2		Spp1
Mum1l1	Pknox1		Spry4
Mustn1	Pkp4		Sqle
Mvb12a	Plag1		Sra1
Mvd	Plagl1		Srgn
Myeov2	Plbd1		Srm
Myh11	Plcg1		Srp14
Myl4	Plch2		Srp19
Myl9	Plcxd3		Srp54c
Mylip	Pld4		Srp68
Mylk	Plekha5		Srp72
Myo18b	Plekhg3		Srp9
Myo1f	Plekhg5		Srpr
Myo1g	Plekhh1		Srprb
Myo7a	Plekhh3		Srsf2
Myof	Plk5		Srxn1
Myom1	Plp1		Ssr1
Myrip	Plscr1		Ssr2
N6amt1	Plscr2		Ssr3
Nab2	Plscr4		Sssca1
Nabp2	Pnisr		St14
Naglu	Pnn		St3gal4
Naip2	Pogk		St6galnac4
Nans	Pold1		St8sia5
Nap1l2	Pold3		Stambpl1
Nap1l4	Polg2		Stc1
Nbas	Polr3g		Steap4
Nbl1	Por		Stk32a
Nbr1	Pot1b		Stk35
Ncald	Ppap2b		Stk40
Ncapd2	Ppargc1b		Strap
Ncapg2	Ppfia2		Stt3a
Ncaph	Ppfia4		Stub1
Nceh1	Pphln1		Stx18
Ncf2	Ppia		Stx5a
Ncf4	Ppid		Stxbp6
Nckap5	Ppil6		Suclg1
Ndc80	Ppm1b		Sulf2
Ndst1	Ppm1e		Supt5
Ndufa1	Ppm1k		Surf4
Ndufa13	Ppm1l		Sv2c
Ndufa2	Ppp1r1a		Swi5
Ndufa3	Ppp1r37		Sybu
Ndufa4	Ppp1r3d		Syde1
Ndufb5	Ppp1r9a		Syk
Ndufb8	Ppp2r2b		Syna
Ndufb9	Ppp2r3a		Sync
Ndufc2	Ppp4r1		Syp
Ndufs3	Ppt1		Sys1
Ndufv3	Pptc7		Syt4
Nefm	Ppy		Syt9
Nek10	Prdm2		Sytl3
Nek2	Prepl		Sytl5
Nek6	Prkaa1		Syvn1
Nenf	Prkab2		Taar1
Neurl1a	Prkar1b		Taf10
Neurl1b	Prkar2b		Taldo1
Neurog3	Prkca		Tamm41
Nfasc	Prkce		Tapbpl
Nfatc1	Prkci		Tas1r1
Nfil3	Prkd1		Tasp1
Nfkbib	Prkd3		Tbcb
Ngfrap1	Prkx		Tbl2
Ngly1	Prlr		Tbrg1
Nhlrc1	Prob1		Tbxa2r
Nid1	Prox1		Tceal3
Nif3l1	Prpf3		Tceal8
Ninj1	Prpf40b		Tcf24
Nipal2	Prpf4b		Tcta
Nlrc4	Prph		Tdp1
Nlrx1	Prps2		Tek
Nmbr	Prr12		Tenm4
Nme1	Prr15l		Tex2
Nme2	Prr16		Tex261
Nme6	Prrc2b		Tfb1m
Nmral1	Prrt2		Tfdp1
Nol12	Prss53		Tfg
Nol6	Prune2		Tfpi
Nomo1	Psap		Tgfb1
Notch3	Psd4		Tgoln2
Noxo1	Psip1		Thbs1
Npas2	Psmb8		Thoc6
Npdc1	Psmb9		Thyn1
Npepl1	Psme1		Tiam1
Nphs1	Psme3		Ticam1
Nploc4	Ptbp1		Timeless
Nptx2	Ptchd1		Timm10b
Nr1h3	Pthlh		Timm17a
Nr1h4	Ptpn4		Timm17b
Nr2c2ap	Ptpra		Timm23
Nr2f2	Ptprf		Tk1
Nr4a2	Ptprm		Tm9sf1
Nrarp	Ptprr		Tm9sf2
Nrip2	Ptpru		Tm9sf3
Nrip3	Ptprz1		Tm9sf4
Nrros	Pum1		Tma16
Nsl1	Pum2		Tmed10
Ntn1	Purb		Tmed2
Ntrk2	Pvrl3		Tmed9
Nucb1	Pycard		Tmem101
Nucb2	Pygo1		Tmem104
Nudcd1	Qser1		Tmem108
Nudcd2	R3hdm2		Tmem109
Nudt18	Rab11fip3		Tmem11
Nudt19	Rab12		Tmem115
Nudt22	Rab15		Tmem120a
Nudt6	Rab17		Tmem120b
Nudt8	Rab19		Tmem121
Nuf2	Rab28		Tmem125
Nuggc	Rab31		Tmem126a
Nup210l	Rab3c		Tmem130
Nusap1	Rab43		Tmem147
Nxn	Rab6a		Tmem14c
Nxpe4	Rab6b		Tmem165
Nyap2	Rab7l1		Tmem167
Oacyl	Rabep2		Tmem167b
Oaf	Rabgap1		Tmem169
Oat	Rabggtb		Tmem17
Ocrl	Rad21		Tmem181a
Odc1	Rad23a		Tmem184c
Ogfod2	Rad54l2		Tmem198
Ogg1	Ralgps1		Tmem200b
Olfr558	Rap1gap		Tmem214
Opcml	Rap1gap2		Tmem218
Orai2	Rapgef4		Tmem242
Oraov1	Rara		Tmem248
Orc5	Rarg		Tmem251
Ormdl3	Rasa1		Tmem258
Os9	Rasd1		Tmem259
Osbpl3	Rasgrf1		Tmem263
Osbpl5	Rassf5		Tmem38a
Osgin1	Rassf8		Tmem39a
Ostc	Rbbp6		Tmem41b
Otud7a	Rbbp8		Tmem62
Oxnad1	Rbck1		Tmem88
P2rx1	Rbfox1		Tmie
P2rx3	Rbm43		Tmsb10
P2rx6	Rbm4b		Tmtc1
P2ry2	Rbm5		Tmx1
P4ha2	Rbm6		Tmx2
P4hb	Rbms2		Tnfrsf21
P4htm	Rbmx		Tomm40
Pabpc1	Rbmx2		Tomm40l
Pabpc4	Rbp4		Tomm5
Pabpn1l	Rbp7		Tomm6
Pacrg	Rbpj		Tomm7
Pacsin2	Rcan2		Top2a
Paip2b	Rcor2		Tor1a
Pak3	Rdm1		Tox4
Palld	Reep1		Tpm1
Palmd	Reep3		Tpm2
Pam	Reps2		Tpm4
Pamr1	Ret		Tprn
Pappa2	Rexo1		Tpst2
Papss1	Rfx1		Tpt1
Paqr9	Rfx2		Trabd
Parl	Rgag4		Traf3
Parn	Rgcc		Tram1
Parp16	Rgma		Tram1l1
Parp3	Rgmb		Trappc1
Pbdc1	Rgs11		Trf
Pbk	Rgs3		Trib2
Pbld2	Rgs7bp		Trim13
Pbxip1	Rhob		Trim27
Pcdh18	Rhobtb1		Trim62
Pcolce	Rhot1		Trmt5
Pcp4l1	Rhpn2		Trmt6
Pde10a	Rictor		Trmt61a
Pde1a	Rif1		Trmt61b
Pde2a	Rimkla		Trnt1
Pde3a	Rims2		Tsen2
Pde4d	Rims3		Tspan13
Pde6a	Ring1		Tspan31
Pde8b	Ripply3		Tsr1
Pde9a	Rlf		Tstd2
Pdia2	Rnase4		Ttc37
Pdia3	Rnaseh2b		Ttc39a
Pdia4	Rnf115		Ttpal
Pdia5	Rnf122		Ttyh2
Pdia6	Rnf157		Tuba1c
Pdk1	Rnf186		Tuba4a
Pdk3	Rnf2		Tubb2a
Pdlim1	Rnf208		Tubb4b
Pdlim7	Rnf31		Tubb5
Pdrg1	Rnf34		Tubg1
Pdxp	Rnf38		Tusc3
Pdyn	Rnf6		Tvp23b
Pdzd11	Rngtt		Txn1
Pdzd3	Robo1		Txn2
Pdzk1ip1	Robo2		Txndc11
Pecr	Ror2		Txndc5
Pelo	Rpe		Tyrobp
Pemt	Rpgr		Tysnd1
Perp	Rpgrip1l		Tyw1
Pex11g	Rph3a		Uap1
Pex12	Rph3al		Uba5
Pex5l	Rpia		Ubc
Pf4	Rpl3		Ube2c
Pfkfb1	Rpp25		Ube2g2
Pfkfb3	Rps6ka5		Ube2j1
Pgam2	Rragb		Ube2j2
Pgd	Rragc		Ube2m
Pgk1	Rragd		Ube2s
Pgls	Rrm2b		Ubfd1
Pglyrp1	Rrp1b		Ubl5
Pgm1	Rsad2		Ubr4
Pgrmc1	Rsbn1l		Ubxn4
Phf5a	Rsc1a1		Uchl5
Phgdh	Rspo2		Uck1
Phlda3	Rtn4		Ufc1
Phldb1	Rtp1		Ufl1
Phyh	Rtp4		Ufm1
Phyhd1	Rufy3		Ufsp1
Pi4k2b	Rusc2		Ufsp2
Pianp	S100b		Uggt1
Pidd1	S1pr5		Uggt2
Pigk	Sacm1l		Unc13a
Pigr	Safb2		Unc13b
Pigt	Sall1		Unc50
Pik3c2g	Samd1		Unc5b
Pik3cg	Samd9l		Upk3a
Pik3r3	Sbno1		Uqcr11
Pik3r5	Scaf11		Uqcrb
Pirb	Scai		Uqcrfs1
Pithd1	Scaper		Uqcrh
Pitpnm1	Scin		Uqcrq
Pitpnm2	Sclt1		Urb2
Pkib	Scn1b		Usmg5
Pkmyt1	Scn2b		Uso1
Pknox2	Scn5a		Usp16
Pla1a	Scnn1b		Usp20
Pla2g12a	Scnn1g		Usp35
Pla2g16	Scrt1		Uxs1
Pla2g1b	Scube1		Vars
Pla2g2d	Sdc3		Vaultrc5
Pla2g6	Sdha		Vcl
Pla2g7	Sec14l1		Vcp
Plat	Sec14l4		Vcpkmt
Plau	Sec62		Vil1
Plaur	Selo		Vimp
Plcd1	Selt		Vmp1
Pld1	Sema4f		Vopp1
Pld3	Sema4g		Vps45
Plek	Sema6c		Vsig2
Plekha1	Sema7a		Wars
Plekha6	Senp6		Wbscr16
Plekhb1	Sepsecs		Wdr18
Plekhd1	Sept6		Wdr53
Plekhf1	Sepw1		Wdr59
Plekhg1	Serinc5		Wdr70
Plet1	Serpinb9		Wdr72
Plgrkt	Serpine1		Wdr74
Plin2	Sesn1		Wdr75
Plk1	Sestd1		Wdr77
Plk4	Setbp1		Wdr90
Plod3	Setd3		Wfdc18
Plp2	Setd8		Wfs1
Plvap	Sfrp5		Wwtr1
Plxnb1	Sfxn3		Xpnpep1
Pmvk	Sfxn4		Ybx3
Pnlip	Sgcz		Ydjc
Pnliprp1	Sgpl1		Yif1a
Pnliprp2	Sh3d19		Yipf2
Pnmal1	Sh3d21		Yipf5
Pnpla3	Sh3gl2		Ykt6
Pnpo	Sh3pxd2a		Yrdc
Pola2	Shank1		Ythdf1
Pold2	Shb		Ywhag
Pold4	Shc1		Zc3h15
Poldip2	Shc2		Zc3h7a
Pole	Shroom3		Zcchc17
Poll	Siglece		Zdhhc12
Polr2e	Sim1		Zfp106
Polr2f	Sin3a		Zfp324
Polr2g	Sirpa		Zfp330
Polr3d	Sirt1		Zfp429
Pomgnt1	Sirt7		Zfp593
Pomgnt2	Skap1		Zfp9
Pomt2	Skp1a		Znhit3
Pon2	Slain2		Zpr1
Pon3	Slamf9		Zswim1
Postn	Slc10a4		Zwint
Pou3f1	Slc12a7
Ppa1	Slc14a2
Ppap2c	Slc18a2
Ppapdc1b	Slc18a3
Ppapdc2	Slc25a27
Ppapdc3	Slc25a33
Ppara	Slc28a2
Ppcs	Slc29a2
Ppfibp1	Slc2a13
Ppib	Slc2a2
Ppic	Slc2a3
Ppp1r10	Slc2a4rg-ps
Ppp1r17	Slc30a8
Ppp1r3c	Slc35b4
Ppp1r3f	Slc35f1
Ppp1r42	Slc38a2
Ppp2r5c	Slc38a7
Pprc1	Slc40a1
Ppt2	Slc4a4
Pqbp1	Slc4a7
Pqlc1	Slc5a7
Pramef12	Slc6a15
Prc1	Slc6a20a
Prdm14	Slc7a2
Prdm9	Slc7a8
Prdx1	Slc8a2
Prdx4	Slc9a7
Prdx5	Slit2
Prelid1	Slitrk6
Prkcsh	Smad2
Prkg2	Smad3
Proc	Smarca4
Procr	Smarcd1
Prom1	Smarcd2
Prorsd1	Smc1a
Prpf4	Smc5
Prr5	Smchd1
Prr7	Smcr8
Prrg2	Smek1
Prrt3	Smg1
Prss1	Smim24
Prss16	Smpd4
Prss2	Snapc5
Prss23	Sncg
Prss3	Snord1a
Prss32	Snord45c
Prss41	Snrnp200
Psat1	Snta1
Psd	Sntb2
Psen2	Sntg1
Psg18	Snx13
Psma5	Snx27
Psma7	Snx30
Psmb1	Snx5
Psmb4	Snx9
Psmb6	Socs2
Psmb7	Socs6
Psmc4	Soga1
Psmd13	Soga3
Psmd6	Son
Psmd8	Sort1
Pstpip1	Sos2
Ptafr	Sost
Ptch2	Sox4
Pter	Sp3
Ptger4	Sp4
Ptgfrn	Spata13
Ptgir	Spata5l1
Pth1r	Spc25
Ptk2b	Specc1
Ptp4a1	Specc1l
Ptp4a3	Spen
Ptpn3	Spg11
Ptpn7	Spg21
Ptprb	Sphkap
Ptprg	Spice1
Ptprn	Spin1
Ptprs	Spire1
Ptrf	Spock1
Ptrh1	Spock3
Ptrh2	Sppl2b
Pvr	Spryd7
Pxt1	Sptan1
Pycr1	Sptbn4
Pycr2	Sqrdl
Qars	Srebf2
Qdpr	Srfbp1
Qpctl	Srgap1
Qsox1	Srsf4
Qsox2	Srsf5
R3hcc1	Srsf7
Rab11fip4	Ssbp2
Rab32	Sstr3
Rab3b	St13
Rab3d	St6gal1
Rab4a	St8sia1
Rab4b	Stac
Rab9b	Stag2
Rabac1	Stard4
Rac2	Stat1
Racgap1	Stat2
Rad18	Stat5a
Rad51	Stat5b
Ralgapa2	Stau2
Ralgds	Stim2
Ramp2	Stip1
Rap1b	Stk10
Rap2a	Stk32b
Rapgef5	Stmn2
Rars	Strn
Rasa3	Stx1a
Rasal1	Stx3
Rasd2	Stx7
Rasgef1b	Stxbp1
Rasgrf2	Stxbp3a
Rasl10b	Stxbp5l
Rassf3	Styk1
Rbm20	Sult1c2
Rbm24	Sult4a1
Rbm3	Sun1
Rbp1	Supt16
Rbpjl	Supt20
Rcn1	Suz12
Reep4	Sv2a
Reep5	Svil
Reg1	Svip
Reg2	Swt1
Reg3a	Syde2
Reg3b	Syne1
Reg3d	Syne3
Reg3g	Syngap1
Rell1	Syngr3
Reln	Synj1
Rem2	Synpr
Rer1	Syt1
Rexo2	Syt14
Rfc5	Syt2
Rffl	Syt6
Rft1	Sytl2
Rfx6	Sytl4
Rgn	T2
Rgs16	Tacr3
Rgs17	Taf3
Rgs4	Taf4a
Rgs5	Tanc2
Rgs8	Taok2
Rgs9	Taok3
Rhbdd3	Tapt1
Rhd	Tbc1d22a
Rhou	Tbc1d24
Ric3	Tbc1d31
Rlim	Tbc1d32
Rnase1	Tbc1d9
Rnasek	Tbl1x
Rnaset2b	Tbx1
Rnf112	Tcf20
Rnf130	Tcf7l2
Rnf150	Tcof1
Rnf152	Tdrd6
Rnf181	Tdrd7
Rnf215	Tdrp
Rnh1	Tead1
Rnls	Tef
Rom1	Tenc1
Ropn1l	Tenm2
Ros1	Terf2
Rpa1	Tex264
Rpa2	Tex9
Rpl13	Tfap4
Rpl14	Tfeb
Rpl14-ps1	Tfrc
Rpl17	Tgfa
Rpl18	Tgfb2
Rpl18a	Tgfbr1
Rpl22	Tgtp2
Rpl23	Thada
Rpl26	Thra
Rpl29	Thsd4
Rpl30	Thy1
Rpl32	Tie1
Rpl34	Tjap1
Rpl35	Tjp1
Rpl35a	Tjp2
Rpl36al	Tjp3
Rpl37	Tle2
Rpl37a	Tle3
Rpl39	Tle6
Rpl4	Tln2
Rpl41	Tlx2
Rpl6	Tmcc1
Rpl7	Tmcc2
Rpl7a	Tmed8
Rpl8	Tmeff2
Rplp0	Tmem106a
Rplp1	Tmem119
Rplp2	Tmem123
Rpn1	Tmem145
Rpn2	Tmem150c
Rprml	Tmem151a
Rps10	Tmem151b
Rps11	Tmem164
Rps14	Tmem181b-ps
Rps15	Tmem206
Rps15a	Tmem215
Rps19	Tmem229b
Rps2	Tmem245
Rps20	Tmem25
Rps21	Tmem255b
Rps24	Tmem26
Rps26	Tmem30b
Rps27l	Tmem35
Rps3	Tmem50b
Rps3a1	Tmem55a
Rps4x	Tmem55b
Rps5	Tmem59l
Rps8	Tmem8
Rps9	Tmem87b
Rrad	Tmod1
Rrbp1	Tmpo
Rrm1	Tmprss5
Rrm2	Tmsb15b1
Rsph1	Tmsb15b2
Rsph4a	Tmsb15l
Rspo4	Tmtc4
Rtca	Tmx3
Rusc1	Tnfaip2
Rwdd4a	Tnfaip8
S100a6	Tnfrsf14
S100a8	Tnfrsf22
S100a9	Tnfrsf9
S100z	Tnrc6a
S1pr2	Tollip
Sapcd2	Tomm34
Sar1a	Tor3a
Sardh	Tox3
Sc5d	Tpp1
Scarb1	Tppp
Scarb2	Tppp3
Scarf2	Traf6
Scfd2	Trib1
Scg3	Trim12c
Scg5	Trim14
Scn3a	Trim26
Scn4a	Trim3
Scn9a	Trim30a
Scube2	Trim34a
Sdc1	Trim37
Sdcbp2	Trim7
Sdf2	Trio
Sdf2l1	Trip10
Sdf4	Trmt1l
Sdk1	Trove2
Sdpr	Trp53inp1
Sdr42e1	Trpc5
Sec11a	Trpm5
Sec11c	Trrap
Sec13	Trub1
Sec16b	Tsc1
Sec22a	Tsc22d2
Sec22b	Tsc22d3
Sec23b	Tsga10
Sec23ip	Tshz1
Sec24d	Tshz3
Sec61a1	Tspan18
Sec61b	Tspan8
Sel1l	Tspyl2
Sel1l3	Tspyl3
Selm	Tspyl4
Sema3c	Ttbk2
Sema3g	Ttc21b
Sema5b	Ttc28
Senp5	Ttc3
Sep15	Ttc30b
Sepp1	Ttc8
Sept11	Ttl
Sept5	Ttll7
Serinc1	Tubb2b
Serinc2	Tubb3
Serp2	Tulp3
Serpina1b	Tulp4
Serpina7	Txndc16
Serpinb1a	Txnrd3
Serpine2	U2surp
Serping1	Uap1l1
Serpini1	Uba6
Serpini2	Uba7
Sez6	Ubap1
Sez6l2	Ube2ql1
Sf3b5	Ubr5
Sftpd	Ubtd2
Sfxn2	Ubtf
Sgcd	Ubxn11
[truncated: 533 more rows]

## Sheet: C - Lsd1-Regulated
Table S2 – Related to Figures 1-6. Differentially expressed genes and gene ontology terms.
Up_Lsd1KOWk1	Down_Lsd1KOWk1	Up_Lsd1KOWk3	Down_Lsd1KO Wk3	Up_Lsd1KI_Wk3	Down_Lsd1KI_Wk3
0610037L13Rik	0610030E20Rik	1190002N15Rik	1110004E09Rik	1110038B12Rik	0610009D07Rik
1500015A07Rik	1110059G10Rik	1700040L02Rik	1110008P14Rik	1190002N15Rik	1110018G07Rik
1700003M07Rik	1500011B03Rik	1810011O10Rik	1500011B03Rik	1500003O03Rik	1110051M20Rik
1700019D03Rik	1700052K11Rik	2010300C02Rik	2210019I11Rik	1500016L03Rik	1190007I07Rik
1700040L02Rik	1810018F18Rik	2610034B18Rik	2310067B10Rik	1600016N20Rik	1300001I01Rik
1810011O10Rik	2210408I21Rik	4632428C04Rik	2810008D09Rik	1600029D21Rik	1500009L16Rik
2010107G12Rik	2310067B10Rik	4931429I11Rik	2810013P06Rik	1700003M07Rik	1700007K13Rik
2310015B20Rik	2410089E03Rik	4932438A13Rik	2810403A07Rik	1700011H14Rik	1700019D03Rik
2410006H16Rik	2510009E07Rik	4933432K03Rik	2810428I15Rik	1700019G17Rik	1700037H04Rik
2610507I01Rik	2510039O18Rik	5330417C22Rik	2900005J15Rik	1700030C10Rik	1700052K11Rik
2700097O09Rik	2610507B11Rik	5930430L01Rik	3110056K07Rik	1700040L02Rik	1700112E06Rik
2900026A02Rik	2700038G22Rik	9530077C05Rik	4831440E17Rik	1700045I19Rik	1810008A18Rik
3425401B19Rik	4833439L19Rik	A1cf	4833420G17Rik	1700052N19Rik	1810013D10Rik
5330417C22Rik	4932438A13Rik	A630007B06Rik	4930579K19Rik	1700094D03Rik	1810041L15Rik
6430573F11Rik	4933426M11Rik	A930017M01Rik	4933421O10Rik	1810007D17Rik	2010011I20Rik
8430408G22Rik	6430548M08Rik	Aak1	6430548M08Rik	1810010H24Rik	2010015L04Rik
9230110C19Rik	9630033F20Rik	Abca1	A330023F24Rik	1810011O10Rik	2010111I01Rik
9430020K01Rik	A530054K11Rik	Abca5	A430105I19Rik	1810019D21Rik	2010204K13Rik
A1cf	A830010M20Rik	Abhd2	Abcb4	1810062G17Rik	2210019I11Rik
A330050F15Rik	Aacs	Acbd4	Abhd13	2010107G12Rik	2210404O07Rik
A930004D18Rik	Abca1	Acsl6	Adssl1	2010300C02Rik	2310007L24Rik
AA415398	Abca2	Adamts18	Agt	2210010C04Rik	2310030N02Rik
Aaas	Abca3	Agap2	Angptl7	2210021J22Rik	2310046O06Rik
Aard	Abca7	Ahcy	Aox1	2210408F21Rik	2310067B10Rik
Ace	Abcb10	AI661453	Apobec1	2310015A10Rik	2410002O22Rik
Ace2	Abcb4	Ak3	Arap1	2310015B20Rik	2410089E03Rik
Ache	Abcc4	Akap6	Arglu1	2310047M10Rik	2410131K14Rik
Acot7	Abr	Akap9	Arhgap36	2400003C14Rik	2510039O18Rik
Acp1	Acad11	Akna	Armc5	2410006H16Rik	2810021B07Rik
Acsf2	Aco2	Akr1c14	Asb11	2610002J02Rik	2900010M23Rik
Actb	Acox1	Akr1e1	Asic1	2610019F03Rik	2900056M20Rik
Acvrl1	Acsl4	Aldh1a3	Asphd1	2610034B18Rik	2900097C17Rik
Adamts1	Acvr1c	Aldh6a1	Atf1	2610305D13Rik	4732418C07Rik
Adamts10	Adam22	Als2	AW011738	2610507I01Rik	4833439L19Rik
Adh1	Adam32	Amotl2	B630019K06Rik	2810002D19Rik	4921513D23Rik
Adora1	Adam9	Amy1	B830017H08Rik	2810403A07Rik	4930402H24Rik
Adra2a	Adgb	Amy2b	B930041F14Rik	2900073G15Rik	4932438A13Rik
AF251705	Agl	Apc	Bambi-ps1	3000002C10Rik	4933421O10Rik
Agap2	Ago1	Aqp12	BC026585	3110003A17Rik	4933433P14Rik
Agfg2	Agt	Arc	Bend5	3230401D17Rik	5031439G07Rik
Ahcy	Ahctf1	Arhgap24	Bet1l	3425401B19Rik	5330413P13Rik
Ahdc1	AI467606	Arhgap26	Bid	4833420G17Rik	5330437I02Rik
AI414108	Aifm3	Arhgef9	Cacfd1	4930444A02Rik	5430411K18Rik
AI661453	Akr1c12	Arid5b	Car8	4930481A15Rik	6030419C18Rik
Akap12	Akt1	Arl4c	Ccdc104	4930550C14Rik	6230409E13Rik
Akap6	Akt3	Arl4d	Ccdc141	4931414P19Rik	6330439K17Rik
Akr1b10	Aldh1a3	Arx	Ccdc84	4933431E20Rik	6430548M08Rik
Akr1e1	Amy2b	Asap3	Cdh22	4933439C10Rik	6430704M03Rik
Aldh1l2	Angptl7	Asb13	Cep85	5430407P10Rik	8430427H17Rik
Aldh6a1	Ank	Asph	Chchd6	6430527G18Rik	9130011J15Rik
Amotl2	Ankrd12	Astn1	Chpf2	6430573F11Rik	9630033F20Rik
Amz1	Ankrd35	Atf3	Cib3	6530401N04Rik	9830001H06Rik
Ank2	Ankrd52	Atp7a	Clp1	6720401G13Rik	A030009H04Rik
Ankrd34a	Ankrd55	Atp8a1	Cog2	8430410A17Rik	A230046K03Rik
Anp32a	Anks1	Axin2	Cox6a2	9530077C05Rik	A330021E22Rik
Anxa2	Ano9	B3galnt1	Cplx3	A130010J15Rik	A930001N09Rik
Ap3m2	Aox1	B3glct	Crhr1	A1cf	Aacs
Aplnr	Ap1ar	Bach1	Crocc	A230050P20Rik	Aard
Apoe	Ap2b1	Baiap2l1	Crtap	A330023F24Rik	Aatk
Apof	Apba1	BC052040	Cryba2	A830010M20Rik	Abca1
Apopt1	Aqp12	Bcl2l11	Cryl1	A930004D18Rik	Abca2
Aqp11	Aqr	Bcl6	Csnk1g1	A930017M01Rik	Abca3
Aqp4	Arel1	Bcl6b	Cul7	AA415398	Abca5
Arap3	Arfgef1	Bcor	Cyb561a3	Abhd14b	Abca7
Arc	Arfgef2	Bcorl1	Cyp4f16	Abl1	Abcb10
Arhgap24	Arhgap35	Bend4	Cyp51	Abt1	Abcb7
Arhgef10	Arhgap5	Bhlhe40	D3Bwg0562e	Acadl	Abcc1
Arhgef15	Arhgef17	Bhlhe41	D5Ertd579e	Acadm	Abcc4
Arid5b	Arid2	Birc6	D930015E06Rik	Acads	Abcd3
Arl4a	Arid3b	Bmpr1b	Ddit4l	Acbd4	Abi2
Arl4c	Arl5b	Bptf	Ddx19b	Acer2	Abtb2
Arl4d	Armc1	Bsn	Def8	Acin1	Acad11
Armc10	Atg2a	Btg1	Dgke	Acot2	Acap2
Arntl	Atg2b	Btg2	Dhcr24	Acot9	Accn2
Arsa	Atic	C1galt1	Dmpk	Acp1	Acly
Art3	Atm	C1qa	Dnaic2	Acrbp	Aco2
Asap3	Atp13a3	C2cd4b	Dnajc10	Acsf2	Acot7
Asb11	Atp2b1	C8b	Dnajc24	Actb	Acox1
Asb13	Atp2b4	Cacna2d2	Dnase2a	Actn1	Acp5
Atf3	Atp2c1	Cadps2	Dohh	Acvrl1	Acpl2
Atf4	Atp8b1	Calb1	Donson	Adamts1	Acsl3
Atf5	Atr	Cartpt	Dpp7	Adamts10	Acss2
Atp5j2	Atrn	Cask	E2f1	Adamts6	Actl6a
Atp5k	AW011738	Casr	Efcab14	Adamtsl5	Actr2
Atp6v0e	Azin1	Cast	Eif2s3y	Adcy6	Actr3b
Atxn1	B3galnt1	Ccbe1	Eif3m	Add3	Acvr1c
Atxn2l	B3galt5	Cckar	Eml2	Agpat4	Adam10
Auh	B3galt6	Cd24a	Eno3	Agpat9	Adam22
B2m	B4galt5	Cd2ap	Enox1	AI987944	Adam23
B3gat3	B4galt6	Cd81	Enthd2	Aim1	Adarb1
Bag3	B630005N14Rik	Cebpa	Esm1	Ak3	Adh1
Baiap2l1	B630019K06Rik	Cebpb	Esr1	Akap2	Adora3
Bambi	Bambi-ps1	Cecr6	Exosc6	Akap6	Adrbk2
Basp1	Baz1a	Cep350	Fabp4	Akap8	Aff2
Bbc3	Bbs1	Cers6	Fam117a	Akap8l	Agl
BC021891	BC020402	Cgn	Fam132a	Akr1b10	Agt
BC048546	Bcar1	Chac1	Fam134c	Akr1c14	Agtpbp1
BC052040	Bcl2l13	Chd2	Fam163a	Akr1e1	Ahcyl2
Bcam	Bex4	Chd7	Fam175b	Alad	Ahdc1
Bcl3	Bhlha15	Chd9	Fam193b	Alcam	AI414108
Bend4	Birc6	Chl1	Fam83g	Aldh2	AI427809
Bex1	Blzf1	Chmp4c	Fbxl2	Aldh6a1	AI480653
Bgn	Btaf1	Chn1	Fbxo2	Amigo3	Akap11
Bhlhe40	Btbd10	Chst2	Fbxo36	Amotl2	Akt1
Bmf	Bzw1	Cish	Fdps	Amt	Akt3
Bmp6	C230091D08Rik	Clip4	Fhad1	Amy1	Aldoc
Bmpr1b	C2cd2	Cnksr3	Fhod1	Amy2b	Alg10b
Bola2	C2cd3	Cntn3	Firre	Ankrd10	Als2cr4
Bst2	Cab39	Cobl	Fkbp1b	Ankrd23	Anapc1
Btg1	Cabin1	Cobll1	Flcn	Ankrd24	Angptl7
Btg2	Cacna1d	Col1a1	Fpgt	Ankrd34a	Ank
Btnl9	Cadps	Col1a2	Frmd5	Ankrd37	Ankfy1
Bzrap1	Capn10	Col3a1	Fut4	Aoc2	Ankrd34b
C1qa	Capn7	Col6a6	G2e3	Apcdd1	Anxa11
C1qb	Capn9	Col7a1	Gadd45b	Apobec2	Aox1
C1qc	Casp8ap2	Col9a2	Gale	Aqp1	Ap1b1
C2cd4b	Ccdc103	Crb1	Gcgr	Aqp11	Ap1s2
C2cd4c	Ccdc104	Crebbp	Gdap2	Aqp12	Ap1s3
C3	Ccdc141	Csf1	Get4	Arap3	Ap2a1
C8b	Ccdc157	Csrnp1	Ggact	Arc	Ap2b1
Cadps2	Cckar	Cttnbp2	Gipr	Arglu1	Ap2m1
Calb1	Ccp110	Cuzd1	Glrb	Arhgap18	Ap3m1
Camk1	Cd164l2	Cx3cl1	Glrx	Arhgap24	Apba1
Caprin2	Cdc42bpg	Cyb5r1	Gm13003	Arhgap29	Apbb1
Card10	Cdh4	Cyp39a1	Gm5617	Arhgap6	Aplp1
Cast	Cdhr1	Cyr61	Gnl1	Arhgap8	Apobec1
Cbfa2t3	Cdk5r1	D10Bwg1379e	Gnpda1	Arhgef15	Apoe
Cblc	Cdk7	D630039A03Rik	Gucy2c	Arhgef16	Arf3
Ccdc107	Cdk8	Dab1	Gyltl1b	Arhgef2	Arfgef1
Ccdc15	Cdkn2c	Dact1	Gys1	Arhgef25	Arfgef2
Ccm2l	Cdon	Dact2	H2afj	Arhgef5	Arhgap44
Ccnh	Cela3b	Dapk1	H2afx	Arid5b	Arhgef17
Cd24a	Celsr2	Dapl1	Hbb-b1,Hbb-bs	Arl15	Arhgef7
Cd2ap	Cep104	Dcdc2a	Hcar1	Arl4a	Arl6
Cd44	Cep170	Dcn	Hddc3	Arl4c	Arl8b
Cd74	Cep290	Dct	Hhat	Arl4d	Armc10
Cd81	Cetn4	Ddit4	Hist1h2bc	Armcx6	Armc5
Cdc42ep3	Chd3	Ddx58	Hpgds	Arpm1	Armcx1
Cdh5	Chpf2	Ddx60	Hpse	Arrb1	Arnt2
Cdk20	Chuk	Decr1	Hsd17b12	Arrdc1	Arxes2
Cdk2ap2	Cirh1a	Deptor	Iffo1	Arrdc3	Asah1
Cdk5rap1	Cisd2	Derl3	Ift46	Arrdc4	Ascc3
Cdkn1a	Clec16a	Dio1	Ift88	Asb11	Ascl1
Cdo1	Clock	Dirc2	Igfals	Asb13	Ash1l
Cebpa	Clps	Dlg4	Igsf11	Asb9	Asphd2
Cebpb	Cnot1	Dnajb1	Il11ra1	Asph	Ass1
Cebpd	Cnot8	Dnajb4	Impact	Asrgl1	Astn1
Cebpg	Cntfr	Dnm3	Insig1	Asxl1	Atad1
Cep68	Cntnap2	Dock10	Intu	Atf3	Ate1
Cers4	Cntrob	Dock5	Itih1	Atoh8	Atf6
Cfh	Coa7	Dopey2	Izumo4	Atp4a	Atg2b
Cgn	Cog2	Dpp10	Jag2	Atpif1	Atm
Chac1	Cog6	Dpyd	Kcnf1	Atxn7l1_dup1	Atp13a3
Chchd10	Cog7	Dpysl3	Kcnh1	Aup1	Atp1b2
Chchd2	Col6a6	Dsc2	Kcnj5	Bag2	Atp2a2
Chl1	Copb1	Dsg2	Kctd12b	Bag3	Atp2b2
Chn1	Cops3	Dsp	Kdm1a	Bambi	Atp2b4
Chordc1	Coq10b	Dst	Kif19a	Barhl1	Atp5e
Chp2	Cox6a2	Dusp1	Kifc2	Barx2	Atp6v0a1
Chrm4	Cpa2	Dusp26	Klhl38	Bbc3	Atp6v0c
Cish	Cplx3	Dync1h1	Klhl42	BC030476	Atp6v1a
Cited2	Cpne1	Dync2h1	Klhl8	BC051142	Atp6v1b2
Cldn4	Crhr1	E130308A19Rik	Ky	BC053749	Atp6v1e1
Clec14a	Crocc	E330009J07Rik	Leng8	BC060267	Atp8a2
Clic5	Crot	Edem2	Leprel4	BC089597	Atr
Clk1	Cry2	Edil3	Lgalsl	Bcl11a	Atrn
Clk4	Cryba2	Egf	Limch1	Bcl2l14	Atrnl1
Cmpk2	Cryl1	Egfr	Limd2	Bcl6b	AW011738
Cmtm3	Csmd2	Egr1	Lingo3	Bex4	AW555464
Cmtm7	Csnk1g2	Eif4ebp1	Lrguk	Bhlhe40	B230219D22Rik
Cmtm8	Ctdp1	Enpep	Lrrc16b	Bhlhe41	B3galnt1
Cntn3	Ctnnal1	Enpp2	Luc7l3	Bmp1	B3galt5
Cobl	Ctrc	Entpd5	Lyrm7	Bmpr1b	B3gnt3
Col15a1	Ctrl	Ep300	Lyve1	Bod1	B3gnt9-ps
Col1a1	Cul2	Ep400	Lyz2	Bscl2	B4galt5
Col1a2	Cul4b	Epha8	Madd	Bst2	B4galt6
Col3a1	Cul7	Eps8l1	Mafa	Btbd3	B630005N14Rik
Col4a1	Cuzd1	Erbb2ip	Map2k3	Btg1	B630019K06Rik
Col4a2	Cwc22	Ern1	Matn2	Bzrap1	B930041F14Rik
Col6a1	Cyb561	Erp27	Me1	C130074G19Rik	B9d1
Col6a2	Cyb5r4	Esrp2	Meis3	C1qa	Bag4
Col9a2	Cyp51	Exoc6b	Mfi2	C1rl	Bahcc1
Cox20	D15Ertd621e	Fam107a	Mgp	C2	Bai3
Cpb2	D430019H16Rik	Fam110c	Mknk2	C4bp	Baiap2
Cped1	D5Ertd579e	Fam120c	Mlph	C630043F03Rik	Baiap3
Cpsf4	D930015E06Rik	Fam129a	Mns1	C8b	Basp1
Creb3l1	Dapp1	Fam134b	Mocs2	C920006O11Rik	Bax
Creg2	Dbp	Fam149a	Mpp3	Cabp2	Baz2a
Crip2	Dcaf7	Fam169a	Msh5	Cacnb1	Bbs1
Crlf2	Dcbld2	Fam171b	Msmo1	Cacnb2	BC005537
Cry1	Dcx	Fam179a	Nacad	Cadps2	BC023829
Csf1	Ddb1	Fam84b	Napepld	Calb1	BC024659
Csrnp1	Ddx19b	Farp1	Nbl1	Cald1	BC046331
Cst3	Ddx26b	Fat1	Ndufs2	Calu	BC057079
Ctf1	Def8	Ffar2	Neat1	Camk1	Bcar1
Ctgf	Derl3	Fgf1	Necab2	Camk1g	Bend3
Ctns	Dexi	Filip1	Nelfb	Camk2d	Bend7
Ctss	Dgke	Fmo2	Nipal1	Caprin2	Birc6
Cttnbp2	Dgkg	Fnbp1l	Npr1	Car15	Bmpr2
Ctxn2	Dhx16	Fos	Nrtn	Car4	Bmyc
Cx3cl1	Dip2a	Fosb	Nsfl1c	Card10	Bok
Cx3cr1	Dip2b	Foxp2	Nudt13	Cars	Bpnt1
Cxcl16	Dip2c	Fras1	Nufip1	Cartpt	Brd3
Cxcr4	Dlg5	Fryl	Nup93	Casp8	Brwd1
Cyb5r1	Dmbt1	Fuca1	Odf2	Cat	Bsn
Cyb5r3	Dmxl1	Fuca2	Orai2	Cbll1	Btaf1
Cygb	Dmxl2	Fundc1	P2ry1	Cbln4	Btbd10
Cyp4f13	Dnah9	Fzd5	P2ry6	Cbr3	Btbd17
Cyr61	Dnajc10	Gadd45a	Pabpn1	Cbs	C230091D08Rik
Cyyr1	Dnajc13	Gal	Pcsk4	Cbx4	C2cd2l
D630003M21Rik	Dnajc6	Galnt13	Pcsk9	Cc2d1a	C2cd3
D630039A03Rik	Dnal1	Galnt18	Pde5a	Cc2d2a	C2cd4a
Dab1	Dnmt3a	Gamt	Pdrg1	Ccbe1	C330019G07Rik
Dact1	Dock11	Gas2	Pex26	Ccdc107	C530028O21Rik
Dact2	Dpp6	Gatm	Pfkfb2	Ccdc109b	C78339
Dapl1	Dpp7	Gcnt4	Pgap3	Ccdc127	Cabin1
Dcdc2a	Dpp8	Gem	Phactr1	Ccdc14	Cabp7
Dcn	Dr1	Ggh	Phkg2	Ccdc162	Cacna1a
Dct	Dtx2	Ggt1	Pi4k2a	Ccdc21	Cacna1c
Ddit3	Dusp18	Ggta1	Piga	Ccdc55	Cacna1d
Ddit4	Dync2h1	Glis3	Pigg	Cckar	Cacna1h
Decr1	E2f1	Gm15663	Pigs	Ccl3	Cacna2d1
Defb1	Eaf1	Gm15800	Pik3r2	Ccl4	Cad
Degs1	Edem1	Gm1821	Pik3r3	Ccnk	Cadm4
Dennd2a	Edem3	Gm1943	Pim2	Ccnl1	Cadps
Dennd3	Efcab14	Gm572	Pithd1	Ccnl2	Camk1d
Dio1	Ehbp1	Gna12	Plekha4	Ccrl2	Camk2n1
Dirc2	Eif2ak2	Gnai1	Plekhg5	Cd200	Camkk1
Dixdc1	Eif2d	Gng5	Plk3	Cd24a	Camta1
Dlc1	Eif3m	Gpc2	Plscr2	Cd2ap	Cant1
Dlg4	Elk3	Gpm6a	Pnn	Cd300lg	Capza1
Dnaja4	Elovl2	Gpm6b	Ppox	Cd34	Car10
Dnajb1	Elovl6	Gpr19	Ppp1r17	Cd59a	Car8
Dnajb4	Enox2	Gpr85	Ppp4r1l-ps	Cdc14a	Carkd
Dnm1	Entpd4	Gprc5c	Prepl	Cdc42ep1	Casc4
Dnm3	Epb4.1l4a	Gpt2	Prkd1	Cdc42ep3	Ccdc136
Dock6	Epg5	Gpx2	Prss53	Cdc42ep5	Ccdc148
Dpp10	Epm2aip1	Gstm1	Ptp4a3	Cdh5	Ccdc40
Dpy19l3	Eps8	Gstm7	Pxylp1	Cdh8	Ccdc65
Dpyd	Ercc3	Gstp1	Pyroxd2	Cdhr2	Ccnd2
Drc1	Ermp1	Gtf2ird1	Rab6a	Cdk11b	Ccne1
Dtd1	Ero1l	Gulp1	Rapgefl1	Cdkn1c	Cd164l2
Dtnbp1	Erp27	Gyk	Rasa2	Cdkn2aipnl	Cd44
Dusp1	Esyt2	H2-Ea-ps	Rasd2	Cdo1	Cd79a
Dusp26	Etv5	H2-Q10	Reg3a	Ceacam1	Cda
Dusp5	Exph5	Hamp2	Reg3b	Cebpa	Cdc14b
Dusp6	F2rl1	Hapln4	Relt	Cel	Cdc16
Dysf	Fads2	Hcar2	Ret	Cela1	Cdc34
Dzip1l	Fam120a	Helz	Rgs11	Cela2a	Cdc42bpa
E130309F12Rik	Fam126a	Herc2	Rgs5	Cela3b	Cdc42se2
Ecm1	Fam126b	Hes6	Rhobtb3	Cep78	Cdh22
Edem2	Fam132a	Hipk2	Rhpn1	Ces2g	Cdh4
Edn3	Fam134c	Hivep2	Rlim	Cgn	Cdh7
Eef1a2	Fam178a	Hk1	Rnf208	Chkb	Cdk5r2
Eef1g	Fam208a	Hnf4a	Rogdi	Chmp4c	Cdkl2
Eepd1	Fam214a	Hnmt	Rpia	Chn1	Cdkn2c
Efna1	Fam63b	Hs6st3	Rps19bp1	Chrm4	Cdon
Egf	Fam73a	Hsd17b13	Rps2	Chst2	Cds2
Egfl7	Fam76a	Hsp90aa1	Rps6ka2	Cish	Cecr6
Egr1	Fam83g	Hspa1a	Rps6ka5	Ciz1	Celf2
Eif4ebp1	Fancm	Hspa1b	Rsrp1	Clasrp	Celf4
Elf3	Far1	Hspa8	S100a11	Cldn15	Celf6
Elmo1	Fasn	Hspb1	Sar1b	Cldn4	Celsr2
Elovl7	Fastkd1	Hspg2	Scamp2	Clec14a	Celsr3
Eltd1	Faxc	Hsph1	Scrt1	Clic5	Cep192
Emid1	Fbxl17	Huwe1	Sepsecs	Clip1	Cep290
Emp1	Fbxl18	Id2	Sfrp5	Clip4	Cep350
Emp2	Fcho2	Id4	Sgcz	Clk1	Cerk
Eng	Fdps	Ier2	Sh3bgrl3	Clk2	Cetn2
Enpep	Fhad1	Ier3	Sh3bp1	Clk4	Cfh
Epas1	Fkbp1b	Ier5	Sh3d21	Clps	Chd3
Epha8	Fkbp5	Ifih1	Six4	Clpx	Chd5
Ephb4	Flnb	Igf1	Slc14a2	Clu	Chid1
Eps8l2	Fmn2	Igf2	Slc29a1	Clybl	Chst11
Erc2	Focad	Igfbp5	Slc2a2	Cmpk2	Cilp
Esam	Fpgt	Igsf1	Slc2a6	Cmtm3	Ckap5
Esm1	Fras1	Il22ra1	Slc35b4	Cngb3	Ckb
Ets1	Frmd5	Irf2bpl	Slc35c2	Cnksr1	Clcn5
Evpl	Furin	Irgm1	Slc37a4	Cnksr3	Clcn6
Ext1	G2e3	Irs2	Slc41a3	Cnn3	Clip3
Fah	Gabbr2	Islr2	Smim12	Cnot4	Clock
Fam101a	Gale	Isoc1	Smug1	Cobl	Clstn1
Fam101b	Galk2	Itga6	Snhg11	Col11a2	Cltc
Fam110a	Galnt11	Itpr1	Snhg3	Col13a1	Cmas
Fam222a	Galnt4	Ivns1abp	Spsb3	Col16a1	Cmtm4
Fam3c	Galr1	Jade1	Sra1	Col18a1	Cnnm1
Fam43a	Gatsl2	Jun	Stc1	Col20a1	Cnnm2
Fam84a	Gcat	Junb	Stim2	Col27a1	Cnot1
Fance	Gcc2	Jund	Stk11ip	Col6a6	Cnr1
Fbln2	Gck	Kazn	Stk38l	Col8a1	Cntn1
Fbp1	Gclc	Kcnc4	Svip	Commd3	Cntnap2
Fbxo2	Gcn1l1	Kcnk12	Svop	Cp	Cobra1
Fbxo30	Gcnt1	Kcnk16	Syne4	Cpa1	Cog2
Fbxo44	Gdap1	Kcnq1	Sytl4	Cpa2	Cog6
Fem1c	Ggt1	Kctd12	T2	Cpb1	Col14a1
Ffar2	Gipc1	Kctd8	Tbcc	Cpn1	Col15a1
Ffar4	Gipr	Kif1c	Tctn2	Cpt1a	Col1a1
Fgd4	Glp1r	Kit	Terf2	Crabp2	Col3a1
Fgd5	Glyr1	Kl	Tgfa	Crat	Col6a3
Fgf1	Gm10336	Klf12	Th	Crb3	Comt
Fgf9	Gm14378	Klf2	Thap11	Creld2	Copb1
Fiz1	Gm14403	Klf4	Thbs3	Crip2	Copb2
Fkbp11	Gm14420	Klf6	Tle2	Crlf1	Copg
Flt1	Gm20300	Klf8	Tm4sf1	Crlf2	Coq2
Fmnl3	Gm5577	Klhl14	Tmem117	Crocc	Coro1c
Fmo2	Gm5771	Klk1	Tmem179	Crtc2	Coro2a
Fn3k	Gm7120	Klk1b5	Tmem181b-ps	Cry2	Coro7
Folr1	Gm8615	Kmt2a	Tmem215	Crym	Cox6a2
Fos	Gng12	Kmt2c	Tmem229b	Cryz	Cpeb2
Fosb	Gnpat	Kmt2d	Tmem231	Csf2ra	Cplx2
Foxa3	Gp2	Kntc1	Tmem63a	Csnk1e	Cplx3
Foxj2	Gpcpd1	Krt80	Tmem9b	Csrnp1	Cpm
Frs3	Gpr137b	Krtap17-1	Tnfrsf11a	Csrnp2	Cpne4
Ftl1	Gpr137b-ps	L1cam	Tnfrsf1a	Ctbp2	Creg1
Fuca2	Gpr179	Lama3	Tnk2	Ctdspl	Crhr1
Fundc1	Gpsm1	Lancl3	Tollip	Ctgf	Crmp1
Fuom	Gramd1c	Lars2	Trnp1	Cthrc1	Crtap
Fut1	Gramd2	Lats2	Trpm5	Ctns	Crtc1
Fxyd6	Gsn	Lcor	Trub1	Ctrb1	Cryl1
Fyn	Gspt1	Limd1	Ttc14	Ctrl	Csk
Fzd5	Gtf2a1	Lingo1	Ttc26	Ctso	Csnk1g1
Gabarapl1	Gtf3c3	Lmbrd2	Ttyh1	Cuzd1	Cspg5
Gabra4	Gucd1	Lpp	Ube2o	Cx3cl1	Ctdp1
Gadd45a	Gucy2c	Lrch2	Ube3c	Cxxc1	Ctnna2
Gadd45g	H2-Bl	Lrp1	Ubtd2	Cxxc4	Ctnnbip1
Galnt18	H2-T10	Luzp1	Ubxn11	Cyb5r1	Ctnnd2
Garnl3	Hace1	Ly6e	Ufm1	Cyp27a1	Ctrc
Gas2	Hacl1	Lyst	Ulk3	Cyp2d22	Ctxn1
Gas5	Hdac1	Macf1	Ulk4	Cyp2j6	Cul2
Gas6	Heatr5a	Mafb	Unc50	Cyp39a1	Cul5
Gata6	Heatr5b	Maff	Upk3a	Cyp4f17	Cul7
Gbp3	Herc2	Magee2	Vamp1	Cyr61	Cux2
Gbp7	Hiat1	Mal2	Vamp3	D10Wsu102e	Cwc22
Gc	Hipk3	Map1b	Vcp	D4Ertd22e	Cybb
Gcnt4	Hira	Map3k5	Vdr	D630039A03Rik	Cyld
Gdf15	Hlcs	Mapkapk3	Vip	D730039F16Rik	Cyp4f16
Gem	Hlf	Mapt	Vps52	Dact1	Cyp4f39
Gfra3	Hmgcr	Marcksl1	Vrk1	Dact2	Cyp51
Ggta1	Hnrnpll	Mast1	Wdr34	Dapl1	D10Bwg1379e
Gm11762	Hook3	Mdn1	Wdr60	Dcbld1	D130043K22Rik
Gm11837	Hpgds	Megf9	Wwc1	Dcdc2a	D14Abb1e
Gm15663	Hps3	Mesdc1	Zbtb43	Dclre1a	D15Ertd621e
Gm15772	Hps6	Met	Zbtb44	Dct	D330012F22Rik
Gm1943	Hpse	Mex3a	Zbtb48	Ddah2	D3Bwg0562e
Gm5126	Hsd17b12	Mex3b	Zbtb6	Ddit3	D430019H16Rik
Gmpr	Hspb8	Mgat4a	Zdhhc1	Ddrgk1	D5Ertd579e
Gng5	Htt	Mgme1	Zfp329	Ddx26b	D630037F22Rik
Gnpda1	Ica1l	Mib1	Zfp770	Ddx58	D730040F13Rik
Gp5	Idh1	Mical3	Znf512b	Ddx60	Daam1
Gpr116	Ift80	Mir6236	Zranb1	Decr1	Dapp1
Gpr162	Ift81	Mob3b		Dedd2	Dbpht2
Gpr19	Igf2r	Morc4		Defb1	Dcaf12l1
Gprc5a	Igsf11	Mt2		Degs1	Dcaf7
Gprc5b	Il6ra	Mtus1		Dennd1c	Dcp2
Gprc5c	Il6st	Muc1		Dennd2d	Ddb1
Gpt2	Ino80d	Muc4		Deptor	Ddc
Gpx1	Inpp4b	Myc		Derl3	Ddhd2
Gpx2	Insig1	Mycbp2		Dgka	Ddit4l
Gpx3	Ints2	Mylk		Dhrs13	Ddr1
Gpx4	Intu	Myo5b		Dhrs4	Ddx31
Grb7	Ipo8	Myo5c		Dhrs7	Dennd4a
Grpel2	Ipo9	Myrf		Diap1	Dennd4c
Gsdmd	Iqgap1	Nbea		Dio1	Derl2
Gstk1	Ireb2	Ncam1		Dirc2	Dgat2
Gstm1	Itfg1	Ncoa6		Dixdc1	Dgke
Gstm7	Itgad	Ndst4		Dlc1	Dgkg
Gsto2	Itgav	Nedd4l		Dlg4	Dgkh
Gstp1	Itih1	Nedd9		Dll1	Dhdds
Gstt1	Itpkb	Nefm		Dll4	Dip2a
Gtf2f2	Kcnh1	Nek10		Dmbt1	Diras1
Gucy1b3	Kcnma1	Neo1		Dnaja4	Disp2
Gyk	Kctd12b	Nfat5		Dnajb1	Dlgap1
H2-Aa	Kctd6	Nfil3		Dnajb4	Dmxl1
H2-Ab1	Kdm1a	Nnat		Dnajc22	Dmxl2
H2-Eb1	Kdm2b	Notch1		Dnase1l1	Dnajc10
H2-Q2	Kdm5b	Nptx1		Doc2g	Dnajc13
H2-Q4	Kdm6a	Nqo1		Dock10	Dnajc16
H2-T23	Kif13b	Nr1d1		Dock5	Dnajc24
H3f3b	Kif19a	Nr1h4		Dock6	Dnajc27
H6pd	Kit	Nr4a2		Dpp10	Dnalc1
Haus4	Klf13	Nrip1		Dpyd	Dnmt3a
Hbb-b1,Hbb-bs	Klf9	Ntm		Dram2	Dock11
Hbegf	Klhl21	Nuak2		Dsc2	Dock3
Hcar2	Klhl42	Nupr1		Dsg2	Dock7
Hdac11	Klhl8	Nynrin		Dtd1	Dok5
Hddc3	Klk1	Olfm2		Dtx3	Dpf2
Hemk1	Kpna1	Olfm3		Dusp1	Dpp6
Hgfac	Kpnb1	Osbpl3		Dusp10	Dpp8
Hhatl	Krcc1	Otud1		Dusp15	Dpp9
Higd1a	Krt222	Padi2		Dusp3	Dpt
Hint2	Larp4b	Pah		Dusp4	Dpysl2
Hist1h1c	Lats1	Pak3		Dusp6	Dscam
Hlx	Lbh	Pamr1		Dzip1l	Dsp
Hmox1	Lbp	Paqr7		E130102H24Rik	Dst
Hnf4a	Ldlr	Pbx3		E130308A19Rik	Dtx2
Hsp90aa1	Lefty1	Pcdh1		E2f2	Dusp26
Hspa12b	Leprel4	Pcdh15		Ebp	Dync1h1
Hspa1a	Lgals12	Pclo		Ech1	Dync2h1
Hspa1b	Lifr	Pcnt		Echdc2	Dynlt1a
Hspa8	Limch1	Pde4b		Echdc3	E2f1
Hspb1	Lipo1	Pdia2		Eci1	Eaf1
Hspg2	Lmtk2	Pdk4		Eci2	Edn2
Hsph1	Lnpep	Pds5b		Edem2	Eef2k
Hyal1	Lphn1	Pdzrn3		Edil3	Efhc1
Id2	Lpin1	Pfkfb3		Eef1d	Efna5
Id3	Lrba	Phc3		Eepd1	Efr3a
Ier2	Lrig2	Phlda1		Efcab4a	Eif2c1
Ier3	Lrpprc	Pianp		Efnb2	Eif2c2
Ier5	Lrrc16b	Pid1		Egf	Eif2c3
Ifi44	Lrrc41	Pigr		Egfl7	Eif3m
Ifnar2	Lrrc58	Pik3c2g		Egr1	Eif4g3
Igf2	Lrrn1	Pitpnm2		Eif3a	Eif5a2
Igfbp3	Lss	Pkhd1		Eif3h	Elf4
Igfbp4	Luzp2	Pla2g15		Eif3j	Elk3
Ikzf3	Ly75	Pla2g16		Eif4ebp1	Elmod2
Il11ra1	Lypla1	Pla2g1b		Elf3	Elovl4
Il1r2	Lyrm1	Pla2g2f		Ell2	Elovl6
Il3ra	Lyve1	Plat		Elmo3	Eml1
Il4ra	Madd	Plcb4		Emp2	Eml5
Ing2	Mafa	Plekha1		Eno3	Emr1
Insm1	Mageh1	Plekhb1		Enpp2	Endod1
Ip6k2	Map3k1	Plekhh2		Entpd1	Enox1
Iqsec1	Map3k19	Plet1		Epas1	Enpep
Irf1	Map9	Plk2		Epb4.1l4b	Ep400
Irf2bp2	Mast2	Pls3		Epha1	Epb4.1l1
Irf2bpl	Matn2	Pogk		Epha8	Epb4.1l4a
Irf8	Mcc	Ppap2c		Eps8l1	Epdr1
Irf9	Mcm2	Ppm1l		Eps8l2	Erap1
Irs2	Mcm5	Ppp1r14b		Erbb3	Ergic1
Irx2	Mdm1	Ppp1r15a		Ercc5	Ermp1
Isoc2b	Mecp2	Ppp1r9a		Erf	Ero1l
Itga1	Med12l	Ppp2r2b		Erp27	Esr1
Itga5	Memo1	Prkar2b		Errfi1	Esyt1
Itga6	Metap1d	Prkci		Esrp2	Esyt2
Jade3	Mettl7a1	Prkd3		Esrrg	Exoc4
Jakmip1	Mknk1	Prps2		Exoc3	Exoc7
Jam2	Mlph	Prrc2c		Ezh2	Exoc8
Jun	Mlxip	Prrt3		F11r	Fabp3
Junb	Mns1	Prss8		F2rl1	Fabp7
Jund	Mon2	Psd3		F3	Faf1
Kank1	Morf4l1	Psmd10		Fah	Fam102a
Kazald1	Morf4l2	Ptges		Fam101b	Fam115a
Kazn	Mplkip	Ptpn3		Fam108c	Fam117a
Kbtbd11	Msi2	Ptprd		Fam110a	Fam120a
Kcnip1	Msmo1	Ptprk		Fam110b	Fam120c
Kcnip4	Mtch2	Ptprs		Fam116b	Fam126b
Kcnj12	Mtmr4	Ptprt		Fam129a	Fam131a
Kctd1	Mum1l1	Ptpru		Fam132a	Fam135b
Kctd12	Mycbp2	Pvr		Fam149a	Fam13b
Kctd8	Myo3a	Pvrl4		Fam193b	Fam155a
Kdr	Myo9a	Qser1		Fam194a	Fam163a
Kl	Naa60	Qsox1		Fam3c	Fam179b
Klf10	Nagk	Rab20		Fam46a	Fam20b
Klf11	Nalcn	Rab3c		Fam48a	Fam40b
Klf12	Nanos1	Rabep2		Fam63a	Fam63b
Klf2	Nbas	Ramp1		Fam65a	Fam73a
Klf3	Nbea	Rassf10		Fam70a	Fam78b
Klf4	Nbl1	Rbpjl		Fam71a	Fam81a
Klf6	Ncapd3	Reep1		Fam83b	Fam83g
Klhl1	Nceh1	Rell1		Fam84a	Fam92b
Kntc1	Nckap1	Reln		Fance	Fancf
Krt18	Ndufs2	Reps2		Fbf1	Fancm
Krt8	Necab2	Rest		Fbp1	Farsb
Krt80	Nell1	Rev3l		Fbxo31	Fasn
L3mbtl3	Nf1	Rgs1		Fem1c	Fat1
Lad1	Nfasc	Rhob		Fez1	Fbxl15
Lama3	Nipal1	Ric8b		Ffar2	Fbxl17
Lama5	Nipbl	Rnf112		Fgd4	Fbxl2
Lamb1	Nmnat2	Rnf138rt1		Fgd5	Fbxo2
Lamb2	Nnt	Rnf150		Fgd6	Fbxo21
Lamtor2	Nol8	Rnf186		Fgf1	Fbxo28
Lancl3	Nostrin	Rp2h		Fgf9	Fbxo32
Laptm5	Npepl1	Rpl34-ps1		Fgfr3	Fbxo5
Lars2	Npnt	Rpl35a		Fgfr4	Fbxo7
Lats2	Npr1	Rplp0		Fgfrl1	Fev
Ldb2	Nptx2	Rps3a1		Fggy	Ffar1
Ldlrap1	Nr1d2	Rsad2		Fh1	Ffar3
Leprel1	Nr3c1	Rsph4a		Filip1l	Fgd2
Lgalsl	Nt5dc2	Rtkn2		Fkbp11	Fhad1
Lgi1	Nt5dc3	Scn3a		Fkbp2	Fhod3
Lingo1	Ntrk3	Scn3b		Flywch2	Fibin
Lmo2	Nubp1	Scn9a		Fmo2	Fitm2
Lpcat4	Nudt4	Scnn1b		Fmo5	Fkbp1a
Lpl	Nup160	Sdc1		Fn3k	Fkbp1b
Lrch1	Nup188	Sdc4		Fnbp1l	Fkbp5
Lrch2	Nxt2	Sema4c		Fnbp4	Fktn
Lrch4	Osbpl8	Sema6d		Fosb	Flnb
Lrfn3	Ostm1	Serpina10		Fosl2	Flrt1
Lrp1	Oxct1	Serpinb1a		Foxn3	Fmn2
Lrp8	P2ry1	Serpinb9		Foxp2	Fmnl2
Lrrc1	P2ry6	Serpini2		Frat2	Fndc5
Lrrc49	Pacs1	Sesn3		Frmd4b	Fnip2
Lrrn2	Pacs2	Sft2d2		Frrs1	Fntb
Lsm6	Padi2	Sfxn1		Fuca2	Foxo6
Ltbp4	Pank3	Sgip1		Fundc1	Foxp4
Luzp1	Paqr3	Sgk1		Fzd5	Fpgt
Ly6a	Parg	Sgpp2		Gab1	Fras1
Ly6c1	Parp4	Sh3bp4		Gab2	Frmd4a
Ly6e	Paxip1	Sh3pxd2a		Gabarapl1	Frmd5
Ly86	Pcsk9	Siah2		Gabbr1	Fry
Lyn	Pcx	Siglech		Gadd45a	Fryl
Lyrm4	Pcyt2	Sik1		Galntl4	Fut1
Lyz2	Pde10a	Sik3		Galt	Fzd3
Mad2l1	Pde4dip	Slc12a2		Gas2	Fzd7
Mafb	Pde5a	Slc16a2		Gas5	G3bp2
Maff	Pdia2	Slc22a5		Gas6	Gaa
Mal2	Pdxp	Slc24a2		Gata2	Gabbr2
Mamld1	Pdzd8	Slc26a11		Gatm	Gabrb3
Man1c1	Peg13	Slc26a2		Gbp5	Gadd45b
Man2a1	Per1	Slc38a3		Gc	Gadd45g
Mansc1	Per2	Slc39a5		Gcnt2	Galc
Map3k8	Per3	Slc40a1		Gcnt4	Gale
Mapk13	Pex26	Slc41a2		Gde1	Galk2
Mapkapk3	Pfkfb2	Slc7a1		Gem	Galnt9
Mast1	Pgap1	Slc7a14		Ggh	Galr2
Mboat2	Phactr1	Slc9a7		Ggt1	Gbf1
Mboat7	Phf2	Slco1a6		Gimap4	Gch1
Mcam	Phf20l1	Slco2a1		Gimap6	Gck
Mcl1	Phka1	Smad3		Gipc2	Gcn1l1
Mdm4	Phlpp1	Smg1		Gja1	Gcnt1
Met	Pi4k2a	Sntg1		Gkn3	Gdap2
Mettl6	Piga	Socs3		Glis1	Gdpd3
Mex3a	Pigg	Sord		Glo1	Gfra1
Mgll	Pik3c2a	Sorl1		Glt1d1	Gga2
Mgp	Pik3r4	Sox4		Gltscr2	Ggt7
Mical1	Pikfyve	Spin1		Glud1	Gipr
Midn	Pip5k1a	Spink3		Gm10560	Gjc2
Mir6236	Pkd1	Sptan1		Gm11762	Glg1
Mmp15	Pla2g1b	Sptb		Gm11837	Glp1r
Morc4	Pla2g2f	Sptbn1		Gm129	Glrb
Mrap2	Plag1	Sptbn2		Gm12942	Glrx5
Mrps17	Plekhh1	Ssh2		Gm13003	Gltpd1
Ms4a7	Plxna1	St8sia3		Gm13139	Glul
Msantd3	Pm20d2	Stat6		Gm13152	Gm10565
Msi1	Pnliprp1	Stc2		Gm13889	Gm10941
Msln	Pnliprp2	Ston1		Gm14378	Gm16517
Msn	Pofut1	Ston2		Gm15427	Gm1673
Mt1	Por	Stxbp6		Gm15663	Gm20300
Mt2	Ppp1r16a	Sult4a1		Gm15772	Gm4791
Mtap	Ppp1r3f	Susd2		Gm20257	Gm5088
Mthfd2	Ppp3r1	Susd4		Gm4814	Gm5105
Mtss1l	Ppp4r1	Sv2b		Gm5126	Gm5617
Muc4	Ppp4r1l-ps	Syde2		Gm5148	Gm6548
Mxra8	Prc1	Syne1		Gm52	Gm88
Myc	Prepl	Syne2		Gm5506	Gmfb
Myl12b	Prim2	Syngap1		Gm5771	Gmnn
Myl6	Prkaa1	Synpr		Gm648	Gnai2
Mylip	Prkce	Syt4		Gm7120	Gng10
Mylk	Procr	Syt5		Gm8234	Gng2
Naga	Prpf40a	Sytl5		Gm8801	Gng4
Ncaph2	Prss2	Tagln2		Gm996	Gnpat
Nckap5	Prss3	Tbc1d4		Gmip	Golgb1
Ncs1	Prss53	Tbcd		Gna12	Golt1b
Ndufb10	Psme4	Tead1		Golm1	Gosr2
Nebl	Ptk2b	Tead2		Golt1a	Gp5
Nedd4l	Ptplad1	Tenm2		Gp2	Gp9
Nefm	Ptpn1	Tenm4		Gpa33	Gpc1
Nek8	Ptpn11	Tes		Gpatch4	Gpd2
Neurl1a	Ptpn13	Tfdp2		Gpihbp1	Gpr137b-ps
Neurl3	Ptprf	Tff2		Gpr150	Gpr153
Nfil3	Ptprr	Tgfbr3		Gpr19	Gpr157
Nfkbia	Pum2	Tgif1		Gpr85	Gpr158
Nfkbiz	Qsox2	Tgm2		Gprc5b	Gpr27
Nlgn3	Rab11fip3	Thrb		Gprc5c	Gpr62
Nmnat3	Rab31	Tjp2		Gprin3	Gramd1c
Nmrk1	Rab3gap1	Tle4		Gpx1	Gramd2
Nnat	Rab40b	Tln2		Gpx2	Grem2
Nos1	Rab6a	Tmed11		Gpx3	Grin1
Notch1	Rabgap1	Tmed6		Gramd1a	Grk5
Notch3	Rabl6	Tmeff1		Gria2	Grlf1
Npas2	Rad21	Tmem125		Grpel2	Grp
Npas4	Rad51ap2	Tmem131		Gstk1	Gsdma
Nptx1	Rad54l2	Tmem151b		Gstm1	Gse1
Nqo1	Ralgapa1	Tmem209		Gstm2	Gtf2a1
Nr1d1	Ranbp2	Tmem255a		Gstm5	Gtf3c1
Nr1h4	Rapgef1	Tmem59l		Gstm7	Gtf3c3
Nr4a1	Rapgef4	Tmprss2		Gstp1	Gtf3c4
Nr4a2	Rasal2	Tmtc2		Gstt1	Guk1
Nrip3	Rasgrf2	Tnfaip8		Gstt2	H1fx
Nrp1	Rbm27	Tnfrsf21		Gtf2b	H2-Ab1
Nrp2	Rbpjl	Tnr		H2-Bl	H2-DMb1
Nsg2	Rc3h2	Tph2		H2-Ea-ps	H2-Eb1
Ntn4	Rcan3	Tpm4		H2-Q10	H2-K1
Nuak2	Rce1	Trib1		H2-Q4	H2-Q2
Nudt12	Reg1	Trib3		H2-Q6	H2-T23
Nupr1	Reg2	Trim56		H2-T10	H2-T9
Nxph1	Reg3a	Trim68		H3f3b	H2afx
Nxph3	Reg3b	Trim7		H47	Hace1
Odc1	Reg3d	Trpm3		H6pd	Hadh
Olfm2	Reln	Try10		Habp4	Hadhb
Olfml3	Ret	Tsga10		Hamp2	Hcfc1
Osbpl3	Rfx3	Tspan33		Hap1	Hcn2
Osgin1	Rhobtb3	Tspan8		Hapln4	Hcn4
Ostf1	Rhot1	Tst		Haus4	Hdac4
Otoa	Rhpn1	Ttc17		Hba-a1_dup2	Hdac9
Otof	Rif1	Tuba1a		Hdac11	Heatr2
Otud1	Rimkla	Tubb2a		Heatr8	Heatr5a
Ovol2	Rint1	Tubb2b		Herpud1	Hectd1
Oxnad1	Riok2	Tubb4a		Hes1	Hemk1
Oxr1	Rlim	Tyms		Hes7	Herc1
Pak1	Rnase1	Ubb		Hexim1	Herc2
Pak3	Rnf145	Ubc		Hgfac	Hhat
Palm	Rnf149	Ubr4		Hic1	Hipk1
Palmd	Rnpepl1	Ugt2b34		Hist3h2ba	Hipk3
Pamr1	Robo1	Umps		Hk1	Hist1h1d
Paqr7	Robo2	Unc80		Hlx	Hist1h1e
Pard6b	Ror2	Upb1		Hmgb2	Hist1h2bc
Pcbd2	Rpn1	Utrn		Hmgn2	Hist1h2be
Pcdh12	Rps6ka4	Vopp1		Hmgn5	Hist1h4h
Pcp4	Rsbn1l	Vps13b		Hnmt	Hist1h4i
Pcp4l1	Sacm1l	Vps13c		Hrsp12	Hist2h2bb
Pctp	Sall1	Vps13d		Hsd17b10	Hist2h3c1
Pde1c	Sar1b	Vtn		Hsd17b11	Hist2h3c2-ps
Pde2a	Sbf1	Wdfy3		Hspa8	Hivep1
Pde7b	Scamp2	Wdsub1		Hspb1	Hivep3
Pdgfb	Scap	Wnk1		Hspb8	Hmgn3
Pdk4	Scd2	Wnk3		Hsph1	Hnrpll
Pdyn	Scfd1	Wscd1		Htra2	Hook3
Pdzrn3	Scpep1	Wtip		I830012O16Rik	Hopx
Pecam1	Scrib	Wwc2		Ick	Hpcal1
Pex5l	Scrt1	Xaf1		Id1	Hpgds
Phf7	Sdad1	Yap1		Id4	Hps3
Phlda1	Sdc3	Zbtb16		Ier2	Hpse
Phldb1	Sdk2	Zbtb20		Ier3	Hrasls
Pianp	Sec22c	Zbtb40		Ier5	Hs3st6
Pid1	Sec23a	Zc4h2		Iffo2	Hsf4
Pigr	Sec23b	Zcchc12		Ifih1	Hspa12a
Pik3c2g	Sec23ip	Zcchc7		Ifit3	Hspa4
Pim1	Sec24c	Zdhhc2		Ifitm2	Htt
Pitpnm2	Sec24d	Zfhx3		Ifnar2	Huwe1
Pla2g16	Sec62	Zfp184		Ifrd1	Ica1l
Plat	Sema3c	Zfp217		Ift57	Idh1
Plcb3	Senp5	Zfp239		Igbp1	Ids
Pld1	Sepsecs	Zfp36		Igf2	Ift140
Plekha1	Sept2	Zfp365		Igfbp3	Ift172
Plekhb1	Serpini2	Zfp366		Igsf1	Ift46
Plekhg2	Sesn1	Zfp36l2		Igsf5	Ift80
Plekhh2	Setd1a	Zfp395		Iigp1	Ift81
Plekhh3	Setd7	Zfp449		Ikzf3	Ift88
Plet1	Setx	Zfp703		Il1r2	Igf1r
Plin2	Sf3b4	Zfp810		Il3ra	Igf2r
Plk2	Sfi1	Znrf2		Ilvbl	Igfals
Plscr2	Sfrp5	Zscan2		Ing2	Igfbp5
Plvap	Sgms2			Ing4	Igsf11
Plxdc2	Sgsm1			Inha	Igsf9b
Plxnd1	Sgsm2			Inhbb	Il11ra1
Pmepa1	Sgtb			Ints10	Il17d
Pmp22	Sh3d19			Ip6k2	Il17re
Pnck	Sh3gl2			Irak3	Il18
Pnrc1	Shc1			Irak4	Ino80d
Podxl	Shprh			Irf1	Inpp4a
Pogk	Skiv2l			Irf2bp2	Inpp4b
Pon3	Slc12a6			Irf3	Insig1
Postn	Slc12a7			Irgm1	Ints2
Ppap2b	Slc14a2			Irs2	Ints7
Ppap2c	Slc22a23			Isg20l2	Intu
Ppard	Slc23a2			Isl1	Ipp
Ppil1	Slc25a35			Isoc1	Iqcg
Ppm1b	Slc2a2			Itfg2	Iqgap1
Ppp1r15a	Slc2a4rg-ps			Itga10	Ireb2
Ppp1r3b	Slc30a4			Itgb1	Itfg1
Ppp1r3c	Slc30a5			Itprip	Itgav
Ppt2	Slc30a7			Ivd	Itgax
Praf2	Slc35a3			Ivns1abp	Itgb2
Prdm1	Slc35b4			Izumo4	Itgb8
Prickle1	Slc35f1			Jag1	Itpka
Prkcdbp	Slc37a1			Jam2	Itpkb
Prom1	Slc37a4			Jmjd6	Itpr1
Proser2	Slc38a4			Junb	Itpr3
Prph	Slc38a5			Jund	Jak1
Prrt3	Slc39a5			Kank2	Jakmip1
Prss23	Slc4a7			Kank3	Jph3
Prss41	Slc4a8			Kazald1	Kalrn
Psat1	Slc6a6			Kcnc4	Kbtbd11
Psmd11	Slc7a8			Kcnip2	Kcnab2
Ptger4	Slmap			Kcnip4	Kcnb2
Ptgs1	Smap1			Kcnk12	Kcnf1
Ptma	Smchd1			Kcnk16	Kcnh1
Ptpn3	Snap91			Kctd1	Kcnh5
Ptprb	Snhg11			Kctd12	Kcnip3
Ptprc	Snrnp200			Kctd20	Kcnj12
Ptprs	Snx25			Kctd8	Kcnma1
Ptprt	Snx30			Khnyn	Kcnq4
Ptrf	Snx7			Kif1c	Kctd12b
Pttg1	Sorbs2			Kifc3	Kctd13
Pvr	Sorcs1			Kin	Kctd17
Pvrl3	Sorl1			Kl	Kdm2b
Pvrl4	Sos2			Klf10	Khk
Pxdn	Spc25			Klf11	Kidins220
Qsox1	Sphkap			Klf15	Kif13b
Rab20	Spink3			Klf2	Kif19a
Rab3b	Spint1			Klf3	Kif1a
Rab6b	Spock1			Klf4	Kif3b
Radil	Spock2			Klf6	Kif5a
Rai14	Spsb1			Klhl14	Kif5c
Ramp1	Sqle			Klhl18	Kif9
Ramp3	Srebf2			Klhl36	Kifap3
Rapgef3	Srrm4			Klhl5	Klhdc8a
Rasal1	Ssbp2			Klk1	Klhl2
Rasd1	St18			Klk1b5	Klhl8
Rasgrp3	St8sia5			Kntc1	Kndc1
Rasip1	Stag2			Krt18	Kpna1
Rassf10	Stk38l			Krt8	Kpna3
Rassf3	Stt3a			Krt80	Kremen1
Rassf5	Stx12			Krtap17-1	Ky
Rbm15	Stx16			L3mbtl3	L1cam
Rbm22	Stxbp5			Lama3	Lama4
Rbms1	Styk1			Larp1b	Lamb1
Rbp7	Sycn			Lass2	Lamc1
Rbpms	Sympk			Lass4	Larp4b
Rcan2	Syndig1l			Lass6	Lars2
Rcsd1	Synpr			Lats2	Ldoc1l
Rec8	Syp			Ldb2	Leprel2
Reep1	Syt11			Ldlrad3	Lgals3
Relt	Sytl4			Leng8	Lgi1
Rem2	Taf2			Leprot	Lhfpl5
Rexo2	Tanc2			Lgals4	Lifr
Rexo4	Tapbpl			Lhx1	Lingo3
Rfxap	Tardbp			Lims2	Lipo1
Rgs1	Tat			Lingo1	Lman2
Rgs4	Tbc1d16			Lmna	Lmbrd2
Rgs5	Tbc1d23			Lmo4	Lmln
Rhbdl2	Tbc1d7			LOC100616095	Lnpep
Rhob	Tbl2			Lor	Loh12cr1
Rhobtb1	Tctn2			Lpgat1	Lonrf1
Rhoc	Tdrd6			Lpin2	Lonrf2
Rhog	Tef			Lpl	Lphn1
Rhoj	Tenm3			Lrch2	Lphn3
Rilpl1	Tff2			Lrch4-sap25	Lpin1
Rin2	Tgfa			Lrp2bp	Lpp
Rin3	Tgfbr1			Lrp8	Lrba
Rit2	Thoc2			Lrrc1	Lrfn1
Rnf138rt1	Tk2			Lrrc14b	Lrguk
Rnf150	Tle3			Lrrc23	Lrp1
Rnf182	Tmcc2			Lrrc42	Lrp5
Robo4	Tmed8			Lrrc45	Lrpprc
Rorc	Tmem123			Ltbp4	Lrrc16b
Rph3al	Tmem130			Luzp1	Lrrc38
Rpl22	Tmem164			Ly6a	Lrrc46
Rpl22l1	Tmem165			Ly6c1	Lrrc48
Rpl41	Tmem170b			Ly6e	Lrrc58
Rpl7a	Tmem2			Lyplal1	Lrrn2
Rplp0	Tmem215			Lysmd3	Ltbp2
Rplp2	Tmem229b			Maff	Ly6h
Rps11	Tmem30a			Mafk	Lyrm7
Rps15a	Tmem50b			Magi1	Lyst
Rps21	Tmem65			Mal2	Lyve1
Rps24	Tmem8			Mamld1	Lyz2
Rps5	Tmem86b			Mansc1	Macf1
Rps9	Tmod2			Map1lc3a	Mad2l2
Rsad2	Tmtc3			Map1lc3b	Madd
Rsph4a	Tmtc4			Map2k6	Mafa
Rsrp1	Tmx3			Map3k5	Magee1
Rtkn2	Tnfrsf23			Map4k4	Maml3
Rtn1	Tnfrsf9			Mapk10	Man2b1
Rtn2	Tnks2			Mapk12	Maob
Rtp1	Tnpo1			Mapk1ip1	Map3k2
Runx1t1	Tnrc6c			Mapk4	Map3k7
S100a10	Tomm70a			Mapkapk3	Mapk3
S100a6	Tpst2			Marcksl1	Mapre1
S1pr3	Trappc10			Mast3	March4
Sars	Trappc11			Mboat7	Marchf6
Sat1	Trappc13			Mcl1	Marchf8
Scgn	Trim33			Mdm1	Marchf9
Scn3b	Trim9			Mdm4	Marveld1
Scnm1	Trio			Me3	Mast1
Scnn1a	Trp53inp1			Med26	Mast2
Scnn1b	Trpm5			Meg3	Mast4
Sdc4	Trrap			Megf9	Matn2
Sema3f	Try10			Met	Mbd5
Sema6d	Try4			Metap1d	Mcc
Sephs2	Try5			Metrnl	Mdn1
Sept4	Tshz1			Mex3a	Me1
Sept6	Tsr1			Mfap2	Med13
Serinc5	Ttc14			Mgat4a	Med14
Serpina10	Ttc26			Mgll	Med16
Serpina7	Ttc28			Mgst1	Med24
Serpine1	Ttc34			Midn	Med28
Sertad1	Ttc37			Mif4gd	Meig1
Sesn2	Ttc7			Miip	Meox1
Sfxn1	Ttf2			Mios	Mfap3l
Sgip1	Ttll10			Mir1199	Mgat3
Sgk1	Ttll4			Mkx	Minpp1
Sgk2	Ttll7			Mllt3	Mknk2
Sgk3	Tulp4			Mmrn2	Mll1
Sgpp2	Twf1			Mocos	Mll2
Sh3bp4	Ube2o			Mocs1	Mll3
Sh3yl1	Ube2q2			Morc4	Mlph
Siah2	Ube3b			Mosc2	Mnx1
Sik1	Ube3c			Mprip	Mobkl1a
Slc11a1	Ubn2			Mpst	Mocs2
Slc15a4	Ubr1			Mrps18a	Morn4
Slc16a11	Ubr3			Msh5	Mpeg1
Slc16a2	Ubtd2			Msln	Mpp3
Slc25a30	Ubxn11			Mt2	Mpp6
Slc26a11	Ufm1			Mtap2	Mrap2
Slc31a2	Uggt1			Mtfp1	Mras
Slc40a1	Uhmk1			Mtmr11	Mrps10
Slc43a3	Ulk3			Mtss1l	Mrps14
Slc6a17	Ulk4			Mtus1	Mtap1a
Slc8a2	Unc13a			Muc1	Mtap1b
Slc9a3r2	Unc13b			Myc	Mtap6
Slco1a6	Unc45a			Myl12b	Mtap7d2
Slco2a1	Upp2			Myl6	Mtap9
Slfn5	Uso1			Mylip	Mtch1
Slit3	Usp18			Mylk	Mthfd2
Slitrk1	Usp20			Myo5b	Mthfr
Smad3	Usp31			Nadsyn1	Mtm1
Smad7	Usp32			Nap1l2	Mtpn
Smo	Usp34			Nap1l3	Mttp
Snapc1	Usp38			Nap1l5	Mxra8
Snca	Usp51			Narf	Mycbp2
Snhg12	Usp9x			Nckap5	Myh10
Snhg5	Vdr			Ndufa1	Myo10
Snhg8	Vip			Neat1	Myo5a
Snx16	Vipr1			Nedd9	Myo6
Snx6	Vkorc1l1			Nefm	Myo9a
Socs2	Vps11			Nek10	Myrip
Socs3	Vps13c			Nek8	N4bp1
Sod1	Vps33b			Net1	Nacad
Sorcs2	Vps35			Neu2	Nagk
Sord	Vps4b			Nfatc1	Nalcn
Sowahb	Vwa5b1			Nfil3	Napepld
Sox18	Wapal			Nfkbia	Nars2
Sparc	Wdfy3			Nfkbib	Nav1
Spon2	Wdr37			Nfkbid	Nav2
Spry1	Wdr59			Nfkbiz	Nbas
Spry2	Wdr6			Nfyc	Nbea
Sptb	Wdr7			Ngfrap1	Nbeal1
Srgn	Wdr90			Niacr1	Nbl1
Srsf5	Wee1			Nit2	Ncapd3
Srsf7	Wwc1			Nostrin	Ncapg2
St8sia3	Xrcc6			Notch1	Nceh1
Stambpl1	Yae1d1			Notch4	Nckap1
Steap4	Yipf5			Nptx1	Nckipsd
Stmn2	Zbtb26			Nr1d1	Ncor2
Stmn3	Zbtb34			Nr1h4	Ncs1
Stom	Zbtb41			Nr2c1	Ndfip2
Stoml1	Zc3h3			Nr4a1	Ndrg4
Ston2	Zdbf2			Nr4a2	Ndufa7
Stx18	Zfp174			Nrip1	Ndufs2
Stx3	Zfp236			Nrip3	Nebl
Stxbp6	Zfp26			Nthl1	Necab2
Sult1c2	Zfp275			Ntm	Necap2
Sult4a1	Zfp329			Ntrk2	Nefl
Susd4	Zfp346			Nuak2	Negr1
Sv2b	Zfp597			Nubp2	Nek1
Syde1	Zfp651			Nucb2	Nek6
Syne1	Zfp654			Nudt1	Nell1
Syngap1	Zfp704			Nudt12	Neurl1b
Synpo	Zfp784			Nudt9	Nf1
Syt1	Zg16			Nufip2	Nfasc
Syt9	Zmat3			Nupr1	Nfatc2
Taf15	Zmym5			Nxf1	Nhsl1
Tagln2	Zxda			Oaf	Nipal1
Tanc1	Zxdb			Obfc2b	Nipsnap3b
Tbxa2r	Zzef1			Obsl1	Nkx6-1
Tek				Odc1	Nmnat2
Tenm2				Ogfr	Nol6
Tesc				Ogg1	Nova2
Tfrc				Ogt	Npas4
Tgfb1				Olfm4	Nphp4
Tgm2				Oma1	Npnt
Thap3				Orc6	Npr1
Thbd				Os9	Nptxr
Thnsl1				Osbp2	Nrcam
Thrb				Osbpl3	Nrgn
Thy1				Osgin1	Nrxn1
Tie1				Otud1	Nsdhl
Timp2				Ovol2	Nsf
Tiparp				Oxa1l	Nsg2
Tle4				Oxr1	Nsmce4a
Tln2				Oxtr	Nt5dc3
Tm4sf1				P2rx4	Ntrk3
Tmbim4				Pa2g4	Nucks1
Tmcc3				Pabpn1	Nudt5
Tmem102				Pacsin3	Nup205
Tmem109				Pah	Nup210
Tmem119				Pak3	Nus1
Tmem128				Pak6	Nxn
Tmem132b				Pam	Odf2
Tmem151a				Pamr1	Odz3
Tmem151b				Paqr7	Odz4
Tmem170				Parp16	Ogfrl1
Tmem192				Parp8	Olfml3
Tmem238				Pbld2	Olfr330
Tmem255a				Pbxip1	Orai2
Tmem59l				Pcdh15	Osbpl10
Tmem71				Pcf11	Osbpl6
Tmprss2				Pcgf2	Osbpl8
Tmsb4x				Pcna	Otub2
Tmtc2				Pcsk4	P2ry1
Tnfaip3				Pctp	P2ry6
Tnfaip8				Pcyox1l	P4ha2
Tnfrsf21				Pcyt1b	P4htm
Tnfsf10				Pdcd6	Pacsin1
Tob1				Pdcl3	Padi2
Tob2				Pde4a	Pafah1b1
Tomm40l				Pde4c	Pank3
Tomm7				Pdgfd	Panx1
Tph2				Pdgfrl	Panx2
Tpm1				Pdia2	Papss1
Tppp3				Pdlim5	Papss2
Traf4				Pdyn	Park7
Trib1				Pdzrn3	Parm1
Trib2				Pecam1	Pax6os1
Trib3				Pecr	Pbrm1
Trim46				Penk	Pcbp3
Trim62				Per1	Pcca
Trim68				Per2	Pclo
Trip10				Pex5l	Pcnx
Trnp1				Pfkfb3	Pcnxl3
Tro				Phactr2	Pcsk6
Tsc22d1				Phactr4	Pdcd6ip
Tsga10				Phc3	Pdcd7
Tshz3				Phf17	Pde10a
Tspan15				Phf21b	Pde5a
Tspan8				Phgdh	Pdia5
Tspo				Phldb3	Pdik1l
Tspyl1				Pid1	Pdlim4
Ttc9				Pigr	Pdpk1
Tuba1a				Pik3c2g	Pdpr
Tubb2a				Pim1	Pdx1
Tubb4a				Pim3	Pdxp
Tubb4b				Pink1	Pdzd4
Tubb5				Pinx1	Pdzd8
Txnip				Pitpnm2	Pemt
Ubb				Pkp2	Pepd
Ubc				Pkp3	Per3
Ube2l6				Pkp4	Pex6
Ufsp1				Pla2g16	Pfkfb2
Uggt2				Pla2g1b	Pfkl
Ung				Plat	Pfn2
Upp1				Plcd3	Pgam1
Uqcr10				Plcl2	Pgap3
Usp27x				Plcxd1	Pgf
Ust				Pld2	Pgm3
Utp11l				Plekha1	Pgp
Utp23				Plekhb1	Phactr1
Utrn				Plekhg1	Phactr3
Vat1				Plekhg2	Phka1
Vcp				Plekhh2	Phkb
Vegfa				Plekho1	Phlpp2
Vegfc				Plin3	Pi4k2a
Vgll4				Plk2	Pi4k2b
Vim				Plvap	Pi4ka
Vldlr				Pmvk	Pigk
Vmn2r29				Pnlip	Pign
Vwa1				Pnliprp1	Pigs
Wdr72				Pnliprp2	Pik3c2a
Wdsub1				Pnn	Pik3ip1
Wfdc16				Pnrc1	Pik3r3
Wtip				Podxl	Pikfyve
Wwc2				Pogk	Pja2
Wwtr1				Pogz	Pkd1
Xaf1				Poli	Pkmyt1
Xlr3a				Polr3d	Pknox1
Yipf1				Pon2	Pla2g12a
Ypel2				Pon3	Pla2g2d
Zbtb14				Porcn	Pla2g2f
Zc2hc1c				Ppap2c	Plagl1
Zc3h10				Ppard	Plekhg5
Zc3hc1				Ppat	Plekhh1
Zcchc12				Ppig	Plekhm3
Zcchc7				Ppp1r10	Plk3
Zdhhc14				Ppp1r15a	Plxna1
Zdhhc2				Ppp1r15b	Plxna2
Zfp189				Ppp1r16b	Plxnb2
Zfp2				Ppp1r1b	Pnmal1
Zfp217				Ppp1r3b	Podxl2
Zfp287				Ppp2r2b	Pofut2
Zfp36				Ppp2r3a	Polr1a
Zfp365				Pprc1	Pom121
Zfp36l2				Ppt2	Postn
Zfp583				Prcc	Pou2f1
Zfp622				Prcp	Ppa1
Zfp623				Prdm1	Pparg
Zfp637				Prdx4	Ppip5k2
Zfp691				Prickle1	Ppm1b
Zfp703				Prkab1	Ppm1l
Zfp72				Prkch	Ppp1r16a
Zfp78				Prkci	Ppp1r3e
Zfp949				Prmt5	Ppp2r2c
Zkscan1				Proc	Ppp2r4
Zkscan3				Procr	Ppp3cb
Zscan2				Prom1	Pptc7
Zscan26				Prpf38b	Pqlc3
				Prpf39	Prdm10
				Prpf40b	Prepl
				Prr14	Prkaa1
				Prrt1	Prkaca
				Prrt2	Prkag2
				Prss2	Prkar1b
				Prss23	Prkca
				Prss3	Prkcb
				Prss41	Prkce
				Prss8	Prkd1
				Psg16	Prkdc
				Ptma	Prpf19
				Ptp4a1	Prpf8
				Ptpn18	Prph
				Ptpn3	Prr15l
				Ptprk	Prrt3
				Pvr	Prss53
				Pvrl4	Psmd2
				Pxmp3	Psme4
				Pycr2	Psmf1
				Qser1	Pstpip2
				Qsox1	Ptk2b
				Rab20	Ptplad1
				Rabep2	Ptpn11
				Rabepk	Ptpn4
				Rabgap1l	Ptprf
				Rad51c	Ptprg
				Ramp1	Ptprm
				Rarg	Ptprr
				Rasal1	Ptprz1
				Rasl10b	Pum2
				Rassf1	Purb
				Rassf10	Pvrl1
				Rassf3	Pxdn
				Rassf5	Pxt1
				Rassf7	Qpct
				Rassf9	Rab11b
				Rbm15	Rab11fip5
				Rbm15b	Rab12
				Rbm3	Rab31
				Rbm4b	Rab3a
				Rbms2	Rab3b
				Rbmx	Rab3c
				Rbpjl	Rab3gap2
				Rcan2	Rab40b
				Rccd1	Rab6
				Rec8	Rab8b
				Reg1	Rabl5
				Reg2	Racgap1
				Reg3d	Rad21
				Rela	Ralgapa1
				Rell1	Ralgapb
				Rer1	Ranbp2
				Rest	Rangap1
				Rfx6	Rap1gap2
				Rfxap	Rapgef1
				Rgl2	Rapgef5
				Rgn	Rasa2
				Rgs2	Rasal3
				Ric3	Rasd1
				Ric8b	Rasd2
				Ripk4	Rassf2
				Rnase1	Rassf4
				Rnd1	Rassf8
				Rnd3	Raver1
				Rnf128	Rbp4
				Rnf43	Rbp7
				Ror1	Rc3h1
				Rp9	Rc3h2
				Rpl10a	Rcan3
				Rpl13	Reck
				Rpl14	Reep3
				Rpl17	Reln
				Rpl21	Relt
				Rpl22	Rerg
				Rpl23	Ret
				Rpl23a	Rfesd
				Rpl24	Rfk
				Rpl29	Rfwd2
				Rpl34	Rfx3
				Rpl35	Rg9mtd2
				Rpl36a	Rgs17
				Rpl7a	Rgs3
				Rps17	Rgs4
				Rps24	Rhbdd2
				Rps25	Rhd
				Rps26	Rhoj
				Rps27a	Rhov
				Rps29	Rhpn1
				Rps3	Rhpn2
				Rps3a	Rimkla
				Rps6kb2	Rlim
				Rps7	Rmnd5a
				Rps8	Rmrp
				Rrad	Rnaset2b_dup1
				Rras2	Rnf11
				Rrbp1	Rnf157
				Rsad2	Rnf208
				Rsl1	Rnf217
				Rsph4a	Rnf6
				Rsrc2	Rnft2
				Rtkn	Rngtt
				Rtkn2	Rnmt
				S100a11	Rnps1
				S1pr1	Robo1
				Safb2	Rogdi
				Samd9l	Ror2
				Sat1	Rorc
				Scg3	Rpgrip1l
				Sclt1	Rpia
				Scnn1a	Rpl35a
				Scnn1b	Rpl7l1
				Scnn1g	Rprd1a
				Sdc1	Rprd1b
				Sdc4	Rprml
				Sdf2l1	Rps18
				Sdpr	Rps2
				Sdr42e1	Rps4y2
				Sec11c	Rps6ka2
				Sel1l3	Rps6ka3
				Selenbp1	Rptor
				Selm	Rsph9
				Sema6d	Sar1b
				Sephs2	Sarm1
				Sepp1	Sbk1
				Sepx1	Sbno1
				Serpina10	Sc4mol
				Serpina7	Scai
				Serpine1	Scamp2
				Serpini2	Scamp4
				Sertad1	Scarb2
				Sertad2	Scd1
				Sfn	Scd2
				Sfrs18	Scfd1
				Sfswap	Scfd2
				Sft2d2	Scgn
				Sfxn2	Scml4
				Sgk1	Scn1b
				Sgk3	Scn9a
				Sgpp2	Scrt1
				Sgsh	Sdc3
				Sh3bgrl2	Sdk1
				Sh3bp4	Sdk2
				Shroom2	Sec16a
				Siah1a	Sec22c
				Siah2	Sec23b
				Sidt2	Sec23ip
				Sik1	Sepsecs
				Sirt1	Septin3
				Sirt2	Septin9
				Six4	Serinc2
				Slc12a9	Setx
				Slc16a11	Sez6l
				Slc16a2	Sfrp5
				Slc16a9	Sft2d3
				Slc1a5	Sgcb
				Slc20a1	Sgpl1
				Slc25a13	Sgsm2
				Slc25a28	Sh2d5
				Slc26a11	Sh3gl2
				Slc26a2	Shank1
				Slc29a1	Shc1
				Slc29a2	Shc2
				Slc29a3	Shprh
				Slc2a9	Sirpa
				Slc31a2	Slc12a6
				Slc35d2	Slc12a7
				Slc37a1	Slc14a2
				Slc38a5	Slc17a5
				Slc39a11	Slc22a23
				Slc39a5	Slc25a12
				Slc40a1	Slc25a42
				Slc43a3	Slc27a1
				Slc44a3	Slc29a4
				Slc46a3	Slc2a13
				Slc4a3	Slc2a2
				Slc50a1	Slc30a4
				Slc9a3r2	Slc30a7
				Slc9a9	Slc30a8
				Slco1a6	Slc35b2
				Slco2a1	Slc35b4
				Slco4a1	Slc35c2
				Slfn5	Slc35d3
				Slitrk6	Slc35e1
				Sltm	Slc35f1
				Smad3	Slc37a4
				Smad7	Slc39a3
				Smo	Slc39a6
				Smtn	Slc41a3
				Snai2	Slc4a8
				Snap25	Slc7a8
				Snhg11	Slc8a1
				Snhg12	Slc9a7
				Snhg5	Smap1
				Snhg8	Smarca4
				Snrnp48	Smchd1
				Snrnp70	Smg1
				Sntb2	Smoc1
				Snx18	Smug1
				Snx32	Snap91
				Snx33	Snrnp200
				Socs3	Snx17
				Sorbs3	Snx25
				Sord	Snx30
				Sox4	Snx5
				Spag1	Soat1
				Spc25	Sobp
				Spink3	Sorbs2
				Spint2	Sorcs2
				Spnb1	Sorl1
				Spon2	Sort1
				Spry1	Spata13
				Spry2	Spg21
				Spty2d1	Spint1
				Srek1	Spock2
				Srf	Spopl
				Srp54a_dup1	Spsb1
				Srrm2	Spsb3
				Srsf3	Srebf2
				Srsf5	Srp14
				Srsf7	Srxn1
				Ssh2	Ssbp3
				St3gal6	Ssr1
				St7	St3gal1
				Stard13	St3gal4
				Stat6	St8sia1
				Stc1	St8sia5
				Ston2	Stard5
				Stradb	Stat3
				Stx16	Stat5a
				Stx17	Stk32b
				Stx18	Stk38l
				Stxbp5l	Stk39
				Sucnr1	Stt3a
				Sun2	Stxbp1
				Suv420h2	Stxbp5
				Sv2b	Suds3
				Sycn	Sult1d1
				Syde2	Sult2b1
				Syne1_dup1	Susd1
				Syt4	Sv2a
				Syt5	Svil
				Syt9	Svip
				Sytl3	Syngr1
				Sytl5	Syngr3
				Syvn1	Synpr
				Taar1	Syt11
				Taf15	Sytl1
				Tagln2	Sytl4
				Tanc1	T2
				Tap2	Taf1
				Tax1bp3	Tagap1
				Tbc1d25	Tanc2
				Tbc1d4	Tbc1d1
				Tbkbp1	Tbc1d14
				Tbx6	Tbc1d16
				Tcea3	Tbc1d24
				Tceal3	Tbc1d5
				Tceal5	Tbc1d8b
				Tcf7l1	Tbl1xr1
				Tcfap4	Tcp11l1
				Tead1	Tctn2
				Tead2	Tdrd7
				Tek	Tecpr2
				Tes	Tesk1
				Tfdp2	Tex9
				Tff2	Tfrc
				Tgif1	Tgfa
				Tgm2	Tgfbi
				Thnsl2	Tgfbr3
				Thrsp	Th
				Tia1	Thada
				Ticam1	Thbs3
				Tigd2	Thoc2
				Timp3	Thsd4
				Tinagl1	Thy1
				Tinf2	Tiam1
				Tiparp	Tkt
				Tlcd1	Tle3
				Tle1	Tmcc2
				Tle4	Tmco3
				Tln2	Tmed2
				Tmbim4	Tmed7
				Tmcc3	Tmed8
				Tmco4	Tmem107
				Tmco7	Tmem123
				Tmed6	Tmem130
				Tmem108	Tmem131
				Tmem109	Tmem132b
				Tmem125	Tmem151b
				Tmem132a	Tmem154
				Tmem139	Tmem163
				Tmem141	Tmem169
				Tmem144	Tmem170b
				Tmem145	Tmem179
				Tmem161a	Tmem181b-ps
				Tmem191c	Tmem206
				Tmem198	Tmem215
				Tmem209	Tmem229b
				Tmem214	Tmem231
				Tmem218	Tmem25
				Tmem71	Tmem30a
				Tmem88b	Tmem50b
				Tmem9	Tmem56
				Tmem97	Tmem59l
				Tmod1	Tmem65
				Tmprss2	Tmem8
				Tmsb10	Tmem90a
				Tmsb4x	Tmem9b
				Tmtc2	Tmod2
				Tnfaip3	Tmtc3
				Tnfaip8	Tmtc4
				Tnfrsf21	Tmx4
				Tnfrsf22	Tnfrsf11a
				Tnfrsf23	Tnfrsf11b
				Tnfsf10	Tnfrsf1a
				Tnk1	Tnfrsf9
				Tnr	Tnik
				Tns3	Tnks
				Tob1	Tnks2
				Tom1	Tnpo1
				Topors	Tnrc6b
				Tox	Tollip
				Tph2	Tom1l2
				Tpk1	Tox3
				Tpm4	Tpst1
				Tra2a	Trappc10
				Tra2b	Trem2
				Traf3ip1	Trim23
				Traf3ip2	Trim37
				Traf4	Trim9
				Trib1	Trio
				Trib2	Trip12
				Trim12c	Trmt6
				Trim21	Trnp1
				Trim26	Trove2
				Trim27	Trp53i11
				Trim32	Trpc1
				Trim39	Trpc4
				Trim68	Trpm3
				Trim7	Trpm5
				Trip10	Trrap
				Trmu	Trub1
				Try10	Tshz1
				Try4	Tspan2
				Try5	Tspyl3
				Tsga10	Ttbk2
				Tshz3	Ttc26
				Tspan17	Ttc28
				Tspan33	Ttc34
				Tspan8	Ttc37
				Tspyl1	Ttc7
				Tst	Ttc8
				Ttc17	Ttll7
				Ttr	Ttpal
				Ttyh1	Tug1
				Tuba1a	Tulp3
				Tubb2a	Tulp4
				Tubb2b	Uap1l1
				Tubb2c	Ube2a
				Tubb4	Ube2j1
				Tubb6	Ube3a
				Tuft1	Ube3c
				Txndc11	Ube4a
				Txnip	Ubiad1
				Txnl4b	Ubn2
				Ubac2	Ubqln2
				Ubb	Ubr1
				Ubc	Ubr3
				Ube2d1	Ubr5
				Ube2e2	Ubtd2
				Ube2g2	Ubxn11
				Ube2l6	Uchl1
				Ubqln4	Ufm1
				Uchl3	Ugdh
				Ugt2b34	Uggt1
				Uimc1	Uhmk1
				Umps	Ulk3
				Ung	Ulk4
				Upf3b	Unc13a
				Uqcrh	Unc13b
				Ush1c	Unc5b
				Ushbp1	Unc5c
				Usp10	Unc79
				Usp18	Unc80
				Usp21	Upb1
				Usp25	Upp2
				Utp14a	Ush2a
				Utp3	Uso1
				Utrn	Usp24
				Vamp1	Usp32
				Vamp8	Usp34
				Vasn	Usp9x
				Vegfc	Utp20
				Vezt	Vamp4
				Vil1	Vapb
				Vipr2	Vars
				Vnn1	Vars2
				Vps8	Vash1
				Wdr46	Vat1l
				Wdsub1	Vbp1
				Wfdc16	Vcp
				Whsc1l1	Vdr
				Wnk4	Vip
				Wnt4	Vipr1
				Wtip	Vkorc1l1
				Wwc2	Vldlr
				Wwox	Vps11
				Xdh	Vps13a
				Xpa	Vps13b
				Yap1	Vps13c
				Ypel2	Vps29
				Ythdc1	Vstm2l
				Zbed3	Vwa5b1
				Zbtb10	Wdfy3
				Zbtb2	Wdpcp
				Zbtb40	Wdr11
				Zc3h10	Wdr31
				Zc3h12c	Wdr34
				Zc3h18	Wdr35
				Zc3h7a	Wdr45l
				Zcchc12	Wdr47
				Zcchc8	Wdr6
				Zfand5	Wdr7
				Zfp108	Wfikkn2
				Zfp110	Wsb2
				Zfp128	Xpo4
				Zfp184	Xpr1
				Zfp187	Xrn1
				Zfp217	Yme1l1
				Zfp235	Zbtb20
				Zfp260	Zbtb34
				Zfp263	Zbtb41
				Zfp27	Zbtb7c
				Zfp280d	Zcchc14
				Zfp295	Zdbf2
				Zfp324	Zdhhc21
				Zfp326	Zdhhc22
				Zfp354b	Zdhhc23
				Zfp36	Zdhhc3
				Zfp365	Zdhhc8
				Zfp369	Zfp106
				Zfp36l1	Zfp346
				Zfp37	Zfp398
				Zfp383	Zfp651
				Zfp386	Zfp667
				Zfp39	Zfp697
				Zfp395	Zfp704
				Zfp40	Zfp866
				Zfp444	Zfp871
				Zfp467	Zfyve20
				Zfp52	Zim1
				Zfp566	Zkscan16
				Zfp568	Zmat3
				Zfp579	Zmiz1
				Zfp605	Znfx1
				Zfp61	Znhit2-ps
				Zfp612	Zzef1
				Zfp622
				Zfp623
				Zfp641
				Zfp658
				Zfp692
				Zfp703
				Zfp715
				Zfp72
				Zfp738
				Zfp839
				Zfp868
				Zfp879
				Zfp9
				Zfp940
				Zfp945
				Zfp949
				Zfp954
				Zfp956
				Zfp964
				Zg16
				Zgpat
				Zhx2
				Zkscan2
				Znrf3
				Zrsr1
				Zscan18
				Zscan2
				Zscan21
				Zscan29
				Zswim1
				Zwint
				Zyx

## Sheet: D - LSD1i-Regulated (Human)
Table S2 – Related to Figures 1-6. Differentially expressed genes and gene ontology terms.
Up_TCP	Down_TCP
LILRA1	PRDX3
CEACAM4	MAGEF1
TMPRSS11D	HEPACAM2
KLK13	RHOB
ADH4	TAF7
ZEB2-AS1	TUBB
LSP1P2	C9orf16
RP11-353N4.7	TNFRSF19
RP5-833A20.1	IDH2
REG1P	GCK
RP11-76E17.3	FUS
AC017079.3	PODXL2
RP5-874C20.6	AHCYL1
HIST1H2BO	ARL3
RP11-383C5.3	TUBA1A
RP11-31I22.3	PCP4
RP11-193M21.1	BGN
CTD-2306M10.1	MAFB
SIRPB2	PRPS1
AC006129.2	EPM2AIP1
RP5-1024C24.1	SRSF3
RP11-132N15.2	PCDHB4
AC092652.1	CASR
CALM2P4	LGMN
RP11-457I16.2	CRIP2
RP11-401P9.5	LDOC1
CTD-2049J23.3	GPX3
AQP2	ALDH9A1
RP11-669N7.2	FAM127A
RP1-273G13.3	GTF2H5
KSR1P1	NIPSNAP3A
BMS1P2	KIF12
MYLK2	NDUFB1
Y_RNA	GAMT
Y_RNA	TGM2
RNU6-1176P	HIST1H1C
snoU13	ALOX5
RPL39P38	VDR
RP11-114H7.3	NEUROD1
AL132709.2	CFI
AC051649.6	GLP1R
RP11-415D17.3	COL27A1
RP11-561E1.1	CDKN1C
ZNF286A	HTRA1
RP11-23F23.3	TP53I11
RP4-777D9.2	DZIP3
RP11-554A11.6	ANTXR1
AK4P4	SCGN
RP11-429E11.2	ARHGEF3
MAGEB17	HLA-DRB1
CTC-378H22.1	PROS1
AC114812.5	SRSF7
RP11-430G17.3	SPON1
FRMD1	TPPP3
CBWD7	SERTM1
AP000445.1	CTRB2
RP11-274B18.2	KLF10
PGA5	TMEM98
LINC00618	GSTA4
AF131215.3	LUM
RP11-535A19.1	CACNG4
FGF8	IGFBP3
INGX	SH3BGRL
AL591806.1	RGN
GRM7-AS1	FSTL3
CTB-134H23.3	RBP1
RP11-114G22.1	TSPAN15
AC104389.28	EID1
AC079776.2	PEX7
CTD-2143L24.1	CALCB
RP11-406A9.2	ENG
CYP2C19	FAM46C
C4orf51	MEST
AC003051.1	COTL1
RP11-280O1.2	TNFSF10
LMAN1L	ATP2A3
AC092755.4	CD14
FER1L6-AS2	ADRA2A
RP11-40F8.2	BAIAP3
CHRM3-AS2	CD74
NRG3-AS1	C6orf57
RP11-34P13.7	CECR1
NKAIN3	IFITM3
AC096559.1	NES
HMOX1	EPHX2
RP11-38L15.2	C12orf68
AC006262.5	CFH
TMEM213	DYNLL1
RP11-111F5.4	DEFB1
CPHL1P	CPA1
LINC01050	CDH22
TEX26-AS1	LINC00948
RP13-143G15.3	CXCR4
NCR3	PODXL
TSNAX-DISC1	DLL4
CCDC37	SLC17A6
NETO1	FAM84A
AC005324.6	CFTR
CATSPERD	IGFBP6
CSF2	LINC00641
RP11-782C8.1	TUBB4B
TDGF1	LAPTM5
KCNK4	CAPN6
INHBE	CNP
LAMP3	PLA2G1B
C20orf203	C1QL1
UPP2	BRS3
AC010127.3	SPARC
MLIP-AS1	SPARCL1
RP4-718D20.3	TUBA4A
RP11-91K9.1	COQ3
TTC6	DPM3
TMEM154	FUCA1
ISPD-AS1	WDR54
C12orf56	PLCE1
IL6	VTCN1
TRIB3	RP11-509E16.1
BEST1	EID2B
KCP	TSTA3
CPLX3	PCDHB5
DRAXIN	IGFBP5
IL8	RRAGB
VNN3	HABP2
LINC00520	LAMA4
CES5AP1	CFC1
DDIT3	CTRB1
SH2D5	GPD1
KLF15	MAFA
OLAH	ALDH7A1
HAR1A	ENTPD3
CA1	ERV3-1
MME	HLA-DRA
SLC6A12	SLC4A4
KLRD1	HAS2
RP5-1101C3.1	CEL
DNAH17	TSPAN1
ANKRD33	RARRES2
CCL20	CLEC11A
RP11-575L7.4	PCDHB16
SLC22A20	AP3B1
CACNA1I	IFITM2
PKD1L2	PRSS3P1
GRIK4	FAM159B
MMP1	HSD17B8
MUC19	KCNK16
GDF15	ILF3-AS1
AFF3	TAGLN3
E2F7	FBP1
HKDC1	PYCRL
CLEC18A	NLRP1
CRYGN	AOX1
RP11-345L23.1	PTPRB
FABP3	LAIR1
GEM	FOXF2
LURAP1L	NID2
DDX4	SNHG9
SOX11	ITGB6
CXCL1	MAGEE2
SLC5A3	TSPYL4
RP11-1223D19.1	LINC00938
AC097467.2	C4B
ADM2	TMPRSS6
RND3	VWA1
INSIG1	DUOX2
CXCL5	RP11-566E18.3
TAC1	C22orf42
SP5	ARRDC4
THSD7A	PCDHB10
NBPF11	GPR173
LRRC2	TUBA1B
PPP1R15A	HLA-DRB5
CPNE7	LY6H
BBC3	FGL1
ERBB4	DDC
CHI3L1	NME5
IL1RN	POSTN
SLIT3	RP11-390E23.6
PIM1	IDNK
ULBP1	OLIG3
ATF3	UCP2
CEBPG	AVPR1B
STARD13-AS	ACVRL1
GTPBP2	PRSS3P2
SULT1A3	RP11-567M16.3
MT1M	VSTM4
DRD1	COL5A2
RAB3IL1	PCDHB14
IGDCC4	RHOV
HRK	MTHFD2L
SLC38A2	SELENBP1
SERPINB7	PRSS1
WEE1	TP53I3
SLCO4C1	NEURL1B
AC144652.1	PDGFD
SLC6A15	GPSM1
FOSL1	KDR
NPR2	DAPL1
SP140	SRGN
XPOT	MMRN1
EGR1	CILP
NCR3LG1	RBFOX1
UAP1L1	RP11-16N11.2
RTN4R	MECOM
IL24	LRRC34
MGLL	C6orf226
FBXO32	REEP6
RENBP	OLFML3
DLGAP1	SERPINA3
MAFF	FCER1G
LIF	ASCL2
RNF187	COL1A2
NPAS1	C1QA
LDLR	RP11-386G11.10
TMEM194A	RP4-758J24.5
RP11-1406H17.1	SCARA3
TNFRSF14	TG
KLF4	REM2
ZNF460	IGFBP4
PELI2	FMOD
MKNK2	SHISA7
MSMO1	SLC4A8
CHAC1	PRELP
PSD2	NRARP
CEBPB	NKD1
FRMPD4	CTC-340A15.2
RP1-102E24.8	ALDH1A3
PANX2	RP11-1C8.5
SLC7A11	ABCC8
LINC00263	SASH3
CA10	RCSD1
LINC00365	F2RL3
FAM129A	APOL3
PTAFR	LHFP
ERN1	CPA2
AGO2	COL5A3
CXCL2	UGT2A3
P2RX7	CHODL
RP11-368P15.3	ARHGEF15
MEGF11	AC002398.12
RCC1	CXorf24
CYP19A1	HLA-DOA
TNFRSF11B	ALOX5AP
SHMT2	PNLIP
DUSP5	SULF1
RP11-599B13.3	FBLN7
C1orf51	ISLR
CTSK	PLCH2
TNFSF15	C1QB
ADM	RGS5
ARHGEF2	CDH5
RRAS2	F2R
C12orf39	HTRA3
RP11-314B1.2	RP11-150O12.3
YARS	METRN
PLCZ1	STRA6
AC005077.14	PRORSD1P
COL8A2	CLDN9
TFAP4	MAP3K19
HSD3BP5	PLAT
FLCN	C10orf128
HK2	AQP1
IFRD1	CHRNA5
AGAP1	RP1-39G22.7
MAFG	GIMAP8
UPP1	RP11-686O6.2
KCNE4	COL1A1
MARK1	RASL12
PLIN2	H19
TNFRSF10B	BDNF-AS
SLC20A1	C5orf55
SPRY2	MGP
PCSK9	OLFML2A
ARG2	NAALAD2
PLEKHH2	SYNGR4
RNF144A	PARPBP
CTH	C1QC
LSS	TIE1
IRAK2	CEACAM7
DHCR7	RP11-502I4.3
CXCL3	TP63
FGF17	LST1
PVT1	TBC1D26
TRAF1	RP1-80N2.3
HECA	LEKR1
MICB	LYPD1
2015-02-28	BCL6B
CSF1	EPHA8
PSAT1	SPINK1
MIR24-2	MXRA8
RRAGD	FLT1
STX3	ANPEP
TMEM255A	MDFI
SEMA3E	SFTPA1
SLC16A13	RP11-79P5.9
SPIRE1	HMMR
BACH2	TOLLIP-AS1
ZNF165	CSF1R
JAKMIP3	GJB1
TCEA1	RP11-401P9.4
CRH	LINC00543
KLHL24	CPB1
FRAT1	KIF19
IL1A	AC012354.6
SOWAHC	CYP4F12
PLEKHF1	EMCN
AKNA	GTSE1
RASGRF2	TXNIP
GABRA2	DIO1
STC2	RP11-672L10.6
CREBRF	MELK
HERPUD1	RP11-355O1.11
FNIP2	SLCO2A1
TPT1-AS1	LYZ
TRIM67	PLK4
CCDC93	TPRG1
OSER1-AS1	S100B
FADS1	LAMP5
PDP2	CMKLR1
RP1-239B22.5	MUC3A
FASN	ACTA2
ZNF292	TCN1
GCLM	NTM
CD274	RP4-737E23.2
SLC7A5	CSRP2
SLC43A3	NREP
DDIT4	RBM3
ATF4	VSIG4
PLEKHO1	FGFBP3
MYCL	FAM198B
SLC22A15	FGA
FAM83G	HIST2H2BE
HMGCR	MMP12
KLF7	TPI1P2
SEL1L	CPS1
MEDAG	TRAM1L1
OSGIN2	DMBT1
ELMSAN1	LFNG
HMGCS1	C4orf22
TRIP10	GIPC3
RRAGC	GPR110
KLF6	RP11-326I11.3
CBS	GATM
SESN2	NUSAP1
CABLES1	KIF11
SCML1	CLEC14A
GAB2	NOX4
MYO10	RNASE1
NPC1	TGFBI
MT2A	CD84
LAMA1	HOXD-AS1
C10orf12	OR2I1P
FTH1	RP11-2E11.5
EGR2	RP11-15B24.5
MYC	CD180
SEMA6A	COL3A1
PLEKHM1	CASC5
SARS	RP11-385F7.1
LONRF3	PSG8
ATP6V0D2	PKNOX2
TFPI2	CCDC89
LIPG	CD248
PACSIN2	PCDHB3
PRLHR	GPR116
ADAMTS9	DIO2
POR	RP11-344P13.6
LPIN1	HEYL
HMGB2	VCAM1
GNA13	ZNF674-AS1
TRIM16	CD93
FEZ1	CRYBA2
BACH1	VWF
FAM46B	COL5A1
RP11-586D19.1	PCOLCE2
FRAT2	RARB
CLCN6	MUC1
MAF	CPA4
LONP1	BARD1
GPT2	EYA2
BCL6	CLEC7A
OPHN1	ALDOB
SLC43A1	GSTA1
RORA	HAPLN4
CCDC88C	APCDD1
SNX30	DOK2
SESTD1	LPHN3
SLC38A1	ARHGDIB
SPAG9	CENPF
FTL	SFTPA2
SRXN1	ACADL
RP11-137H2.6	MYCT1
PRKCH	LILRB1
ICOSLG	PPP1R1B
ESRP1	UGT2B15
NRF1	GIF
MBP	THBS1
HMGA1	NCAN
TTC39B	LINC00470
LINC00963	ZWINT
PLA2G4C	KIAA1755
SPG20	SSTR5-AS1
AC138969.4	CNN1
NAMPT	MYCN
GCLC	C2orf40
NUPR1	AC011526.1
RAPH1	KANK4
RPS27	PLVAP
PPM1K	PAX4
EBP	NRG4
NFIL3	VN1R108P
TXNRD1	SPEF1
DHCR24	SKA1
CLCN5	LINC00886
RHOBTB1	SFRP5
FOXRED2	ITGA2B
IER5	LRG1
NEDD4L	ECSCR
SLC3A2	VIPR1-AS1
NAV3	C12orf55
SAMD4A	MYCBP
SQSTM1	LILRA5
GNPDA1	PNLIPRP2
MAST2	MPP4
GREM1	LY86-AS1
DLGAP4	NUF2
PHGDH	DLGAP5
PTPN3	PCED1B-AS1
NLRC5	CUZD1
TMEM38B	CD1D
ABCB1	MYL4
HLF	DIAPH3
ANKRD12	RYR3
CLCN7	FPR3
SNHG16	MKI67
CLGN	ENPP3
NEDD4	FGG
ACVR2B	BTBD17
HSD17B7	SHCBP1
RAB39B	CYP1A1
LMO4	S1PR5
SMCR8	MMP28
SCD	ABCC6P2
MVD	LILRB5
MTX1P1	GP2
ID4	ADORA3
KLHL21	RP11-271M24.2
ABCB6	ADH6
MSANTD3	CRISPLD2
ASNS	ALAS2
IRS2	CD5
FDPS	MRVI1
ARHGAP35	TPX2
PPP1R18	NKX2-3
UGCG	FAM183A
RAB32	ARMC4
APOL6	UBE2C
CCDC149	SEMA3G
GOLGA4	RP3-467N11.1
FMNL2	WISP1
ZNF697	VCAN
TBC1D15	HPX
OSER1	TSPAN11
HSPBAP1	REG1B
ELOVL7	REG1A
RBCK1	CRP
TKT	ECM2
DOCK11	CDC25C
KLHL42	KIF14
ITPRIP	AC104809.3
NSG2	SLC2A5
ZC3H12A	DTL
C6orf1	SYNDIG1L
DGKH	FAM64A
PIM3	RP11-464F9.20
PHLDA3	EFHB
CARS	SLC25A34
CDK18	ABCC6P1
LPCAT1	TK1
ABHD4	FOXS1
FAM83B	TOP2A
DVL2	HOXA-AS2
HYOU1	MS4A6A
FGFR1	ASPM
PPM1E	CCDC169
ARHGEF37	LYVE1
AEN	TAGLN
DUSP4	ERP27
FOXP1	KLRC4-KLRK1
AKAP12	OLFM4
LAMB3	GLP2R
CD55	FPR2
RASGEF1B	RPGRIP1
PER3	IQGAP3
SIRT1	CYP1B1-AS1
FOXQ1	GBP4
RIPK2	FAM26E
RNF44	CLEC5A
JUND	RRM2
CTNS	COL9A1
ATXN2L	CA4
CDKN1A	RP11-334E6.12
CLIP4	FCGR2A
CTSL	RP11-445N20.3
SLC7A1	ALB
ANXA1	CDC20
BRD4	REG3A
IGF2R	TNFRSF4
RP1-178F10.3	FAM111B
OSBPL8	KIF20A
MAP1B	APCS
CDK6	SELE
LHFPL2	WDR11-AS1
CDYL	LCK
MGEA5	SLA
SYNJ2	MIR940
KLF11	HK3
PKN1	CDK1
CNNM1	MXRA5
INF2	AL807752.1
FBLL1	LINC00964
CAMSAP1	AC004158.2
CSGALNACT2	HOXA3
FNIP1	RP11-525K10.3
PTPDC1	RP11-834C11.5
FUT1	P2RY6
IL6R	GNLY
TFCP2L1	RP11-326I11.4
SNX9	CD226
TBC1D4	THY1
UHRF1BP1	BRIP1
CERS4	SMTNL2
PPP4R4	RP11-191L17.1
ARHGAP32	C5orf58
MID1IP1	PDE6C
VIM	LRTM2
GXYLT1	GSTA2
MTSS1L	FCGR3A
PHF3	CLEC10A
C15orf59	SPATA22
DUSP16	CDK15
GTF2H1	RP11-344E13.3
CSNK2A2	REG3G
C6orf106	CENPE
MAP4K4	GPR141
OPTN	TMPRSS15
FDFT1	ESCO2
AXIN1	MIR137HG
ST3GAL5	CEP55
SIAH2	FAM83D
PRDM4	C1orf141
SEL1L3	MYBL2
EIF4EBP1	SCARA5
SLC25A25	CKAP2L
PPARA	CEACAM21
CYP51A1	NOS1
ANKRD27	RP11-122F24.1
HSPA1A	KB-1047C11.2
LONRF2	UHRF1
CCNG2	EXO1
RAPGEF1	BIRC5
CEP85	RP4-668G5.1
ABL2	APOA2
CXCL6	POU2AF1
FN3K	CYP26B1
IDI1	HJURP
JUN	ST6GAL2
CBL	C11orf21
SYT14	CCR3
ZBTB34	GSG1L
EIF3A	IL19
TMEM45B	ADH1C
BHLHE40	RP11-395L14.4
OTUD1	IL2RA
JAKMIP1	CLEC19A
NR0B1	P2RY12
HSPA4L	EMR1
PATL1	C15orf54
ALDH1L2	AC026188.1
NSDHL	HCAR1
EDEM1	AC007092.1
FAM219A	STARD6
DDX39A	AC010423.1
DAB2	CCDC39
MED13L	RP11-66B24.5
SREBF2	AC025627.7
IRAK1	MYBPC1
AARS	FANCD2OS
SLC19A2	LINC00578
SWAP70	SVOPL
KCNB2	GPR128
TAB2	RP11-578F21.10
POLR1D	GYPB
MAP1A	RP11-493L12.4
CIC	CHDC2
NUP50	SLC9C2
HSPA13	AL157871.2
SPTBN1	RP11-342D14.1
FBXO30	SLC22A10
KBTBD11	ST8SIA6-AS1
RNF38	CTD-2353F22.1
PCDH1	RP11-746B8.1
SQLE	RP11-624M8.1
PPP1R15B	AC104820.2
ACVR1	AC009784.3
HERC4
AMPD3
WBP2
CDH10
RAP2B
NR3C2
SP1
ZNF608
H2AFZ
TRAK2
SMG1
KLF3
YPEL2
MAP1LC3B
EIF1B
IER3
CASC7
POGK
TMEM132D
TRIM56
FAM189B
IDH1
ZZZ3
SH3TC1
CDV3
SNPH
SUCO
WWC3
HIPK3
PPM1H
VEGFB
HSPA1B
EXD2
AFF4
SOGA1
STK40
TULP4
PPM1A
MEF2D
TMEM65
TSHZ3
FOXO3
DVL1
ZMAT3
CLCN3
CDK2AP2
SEPHS2
RUSC2
NEU1
CSRNP2
MGAT5
UBAP1
ERRFI1
SAMD5
ANKRD40
PGD
SLC12A7
TFE3
B4GALT5
LPIN2
SLC39A14

## Sheet: E - GO_RegWk1only
Table S2 – Related to Figures 1-6. Differentially expressed genes and gene ontology terms.
GroupID	Category	Term	Description	LogP	Log(q-value)	InTerm_InList	Genes	Symbols
1_Summary	Reactome Gene Sets	R-MMU-9006934	Signaling by Receptor Tyrosine Kinases	-7.87073	-4.4969	58/468	11461,11651,11974,12562,12826,12827,12833,12834,12927,14180,14254,14360,14786,15200,16410,16542,16776,16777,16779,17096,17346,18035,18186,18187,18479,18550,18591,18754,19229,19246,19247,20404,20416,20663,20732,22339,22341,23797,24063,24064,26415,50884,54426,67603,68705,71770,75669,76890,101497,107746,107971,109934,140580,207212,223435,224014,234094,442801	Actb,Akt1,Atp6v0e,Cdh5,Col4a1,Col4a2,Col6a1,Col6a2,Bcar1,Fgf9,Flt1,Fyn,Grb7,Hbegf,Itgav,Kdr,Lama5,Lamb1,Lamb2,Lyn,Mknk1,Nfkbia,Nrp1,Nrp2,Pak1,Furin,Pdgfb,Prkce,Ptk2b,Ptpn1,Ptpn11,Sh3gl2,Shc1,Sos2,Spint1,Vegfa,Vegfc,Akt3,Spry1,Spry2,Mapk13,Nckap1,Hgfac,Dusp6,Gtf2f2,Ap2b1,Pik3r4,Memo1,Plekhg2,Rapgef1,Frs3,Abr,Elmo1,Arhgef17,Trio,Fgd4,Arhgef10,Arhgef15
1_Member	Reactome Gene Sets	R-MMU-9006934	Signaling by Receptor Tyrosine Kinases	-7.87073	-4.4969	58/468	11461,11651,11974,12562,12826,12827,12833,12834,12927,14180,14254,14360,14786,15200,16410,16542,16776,16777,16779,17096,17346,18035,18186,18187,18479,18550,18591,18754,19229,19246,19247,20404,20416,20663,20732,22339,22341,23797,24063,24064,26415,50884,54426,67603,68705,71770,75669,76890,101497,107746,107971,109934,140580,207212,223435,224014,234094,442801	Actb,Akt1,Atp6v0e,Cdh5,Col4a1,Col4a2,Col6a1,Col6a2,Bcar1,Fgf9,Flt1,Fyn,Grb7,Hbegf,Itgav,Kdr,Lama5,Lamb1,Lamb2,Lyn,Mknk1,Nfkbia,Nrp1,Nrp2,Pak1,Furin,Pdgfb,Prkce,Ptk2b,Ptpn1,Ptpn11,Sh3gl2,Shc1,Sos2,Spint1,Vegfa,Vegfc,Akt3,Spry1,Spry2,Mapk13,Nckap1,Hgfac,Dusp6,Gtf2f2,Ap2b1,Pik3r4,Memo1,Plekhg2,Rapgef1,Frs3,Abr,Elmo1,Arhgef17,Trio,Fgd4,Arhgef10,Arhgef15
2_Summary	Reactome Gene Sets	R-MMU-422475	Axon guidance	-6.67987	-3.60706	39/283	11461,11853,12569,12767,12826,12827,12833,12834,13429,13636,13846,14360,14587,14786,16402,16410,16542,17096,17698,18186,18479,18844,19247,19876,20404,20416,20564,22339,22359,26415,57764,67784,71770,109676,223435,227613,232906,268902,269116,11496,11651,12561,14027,16668,16691,18550,23797,53626,56839,57810	Actb,Rhoc,Cdk5r1,Cxcr4,Col4a1,Col4a2,Col6a1,Col6a2,Dnm1,Efna1,Ephb4,Fyn,Gfra3,Grb7,Itga5,Itgav,Kdr,Lyn,Msn,Nrp1,Pak1,Plxna1,Ptpn11,Robo1,Sh3gl2,Shc1,Slit3,Vegfa,Vldlr,Mapk13,Ntn4,Plxnd1,Ap2b1,Ank2,Trio,Tubb4b,Arhgap35,Robo2,Nfasc,Adam22,Akt1,Cdh4,Evpl,Krt18,Krt8,Furin,Akt3,Insm1,Lgi1,Cdon
2_Member	Reactome Gene Sets	R-MMU-422475	Axon guidance	-6.67987	-3.60706	39/283	11461,11853,12569,12767,12826,12827,12833,12834,13429,13636,13846,14360,14587,14786,16402,16410,16542,17096,17698,18186,18479,18844,19247,19876,20404,20416,20564,22339,22359,26415,57764,67784,71770,109676,223435,227613,232906,268902,269116	Actb,Rhoc,Cdk5r1,Cxcr4,Col4a1,Col4a2,Col6a1,Col6a2,Dnm1,Efna1,Ephb4,Fyn,Gfra3,Grb7,Itga5,Itgav,Kdr,Lyn,Msn,Nrp1,Pak1,Plxna1,Ptpn11,Robo1,Sh3gl2,Shc1,Slit3,Vegfa,Vldlr,Mapk13,Ntn4,Plxnd1,Ap2b1,Ank2,Trio,Tubb4b,Arhgap35,Robo2,Nfasc
2_Member	Reactome Gene Sets	R-MMU-1266738	Developmental Biology	-4.27646	-2.24505	50/498	11461,11496,11651,11853,12561,12569,12767,12826,12827,12833,12834,13429,13636,13846,14027,14360,14587,14786,16402,16410,16542,16668,16691,17096,17698,18186,18479,18550,18844,19247,19876,20404,20416,20564,22339,22359,23797,26415,53626,56839,57764,57810,67784,71770,109676,223435,227613,232906,268902,269116	Actb,Adam22,Akt1,Rhoc,Cdh4,Cdk5r1,Cxcr4,Col4a1,Col4a2,Col6a1,Col6a2,Dnm1,Efna1,Ephb4,Evpl,Fyn,Gfra3,Grb7,Itga5,Itgav,Kdr,Krt18,Krt8,Lyn,Msn,Nrp1,Pak1,Furin,Plxna1,Ptpn11,Robo1,Sh3gl2,Shc1,Slit3,Vegfa,Vldlr,Akt3,Mapk13,Insm1,Lgi1,Ntn4,Cdon,Plxnd1,Ap2b1,Ank2,Trio,Tubb4b,Arhgap35,Robo2,Nfasc
2_Member	Reactome Gene Sets	R-MMU-373760	L1CAM interactions	-3.31741	-1.59679	12/70	11461,13429,16402,16410,17698,18186,18479,20404,71770,109676,227613,269116	Actb,Dnm1,Itga5,Itgav,Msn,Nrp1,Pak1,Sh3gl2,Ap2b1,Ank2,Tubb4b,Nfasc
3_Summary	Reactome Gene Sets	R-MMU-196854	Metabolism of vitamins and cofactors	-6.14015	-3.31919	29/188	11651,11816,14104,15926,16956,16975,17768,18563,18605,20970,22072,22073,22074,54338,67861,67993,68214,74080,103964,109754,109791,110948,211347,216188,225994,226518,328417,436523,622402	Akt1,Apoe,Fasn,Idh1,Lpl,Lrp8,Mthfd2,Pcx,Enpp1,Sdc3,Prss2,Prss3,Try4,Slc23a2,Akr1b10,Nudt12,Gsto2,Nmnat3,Try5,Cyb5r3,Clps,Hlcs,Pank3,Aldh1l2,Nmrk1,Nmnat2,Parp4,Gm5771,Akr1c12
3_Member	Reactome Gene Sets	R-MMU-196854	Metabolism of vitamins and cofactors	-6.14015	-3.31919	29/188	11651,11816,14104,15926,16956,16975,17768,18563,18605,20970,22072,22073,22074,54338,67861,67993,68214,74080,103964,109754,109791,110948,211347,216188,225994,226518,328417,436523,622402	Akt1,Apoe,Fasn,Idh1,Lpl,Lrp8,Mthfd2,Pcx,Enpp1,Sdc3,Prss2,Prss3,Try4,Slc23a2,Akr1b10,Nudt12,Gsto2,Nmnat3,Try5,Cyb5r3,Clps,Hlcs,Pank3,Aldh1l2,Nmrk1,Nmnat2,Parp4,Gm5771,Akr1c12
3_Member	Reactome Gene Sets	R-MMU-196849	Metabolism of water-soluble vitamins and cofactors	-4.94117	-2.71346	20/120	14104,17768,18563,18605,22072,22073,22074,54338,67993,68214,74080,103964,109754,110948,211347,216188,225994,226518,328417,436523	Fasn,Mthfd2,Pcx,Enpp1,Prss2,Prss3,Try4,Slc23a2,Nudt12,Gsto2,Nmnat3,Try5,Cyb5r3,Hlcs,Pank3,Aldh1l2,Nmrk1,Nmnat2,Parp4,Gm5771
4_Summary	Reactome Gene Sets	R-MMU-109582	Hemostasis	-6.09097	-3.31919	62/578	11551,11651,12306,12505,12927,13590,13601,14360,14456,14465,14701,14729,14786,15081,16149,16188,16362,16402,16554,16975,17096,18125,18591,18754,18787,19073,19124,19246,19247,20194,20416,20655,20692,20970,21390,21687,21803,21824,22339,22341,23797,23945,23984,27999,50934,56212,56508,67374,67972,67988,69524,75974,110197,110891,171580,207728,223864,227613,239273,319899,381290,433759	Adra2a,Akt1,Anxa2,Cd44,Bcar1,Lefty1,Ecm1,Fyn,Gas6,Gata6,Gng12,Gp5,Grb7,H3f3b,Cd74,Il3ra,Irf1,Itga5,Kif13b,Lrp8,Lyn,Nos1,Pdgfb,Prkce,Serpine1,Srgn,Procr,Ptpn1,Ptpn11,S100a10,Shc1,Sod1,Sparc,Sdc3,Tbxa2r,Tek,Tgfb1,Thbd,Vegfa,Vegfc,Akt3,Mgll,Pde10a,Fam3c,Slc7a8,Rhog,Rapgef4,Jam2,Atp2b1,Tmx3,Esam,Dock11,Dgkg,Slc8a2,Mical1,Pde2a,Rapgef3,Tubb4b,Abcc4,Dock6,Atp2b4,Hdac1
4_Member	Reactome Gene Sets	R-MMU-109582	Hemostasis	-6.09097	-3.31919	62/578	11551,11651,12306,12505,12927,13590,13601,14360,14456,14465,14701,14729,14786,15081,16149,16188,16362,16402,16554,16975,17096,18125,18591,18754,18787,19073,19124,19246,19247,20194,20416,20655,20692,20970,21390,21687,21803,21824,22339,22341,23797,23945,23984,27999,50934,56212,56508,67374,67972,67988,69524,75974,110197,110891,171580,207728,223864,227613,239273,319899,381290,433759	Adra2a,Akt1,Anxa2,Cd44,Bcar1,Lefty1,Ecm1,Fyn,Gas6,Gata6,Gng12,Gp5,Grb7,H3f3b,Cd74,Il3ra,Irf1,Itga5,Kif13b,Lrp8,Lyn,Nos1,Pdgfb,Prkce,Serpine1,Srgn,Procr,Ptpn1,Ptpn11,S100a10,Shc1,Sod1,Sparc,Sdc3,Tbxa2r,Tek,Tgfb1,Thbd,Vegfa,Vegfc,Akt3,Mgll,Pde10a,Fam3c,Slc7a8,Rhog,Rapgef4,Jam2,Atp2b1,Tmx3,Esam,Dock11,Dgkg,Slc8a2,Mical1,Pde2a,Rapgef3,Tubb4b,Abcc4,Dock6,Atp2b4,Hdac1
4_Member	Reactome Gene Sets	R-MMU-76002	Platelet activation, signaling and aggregation	-4.25654	-2.24443	33/282	11551,11651,12927,13590,13601,14360,14456,14701,14729,16188,17096,18591,18754,18787,19073,19246,19247,20416,20655,20692,21390,21803,22339,22341,23797,23945,27999,56212,56508,67988,110197,223864,239273	Adra2a,Akt1,Bcar1,Lefty1,Ecm1,Fyn,Gas6,Gng12,Gp5,Il3ra,Lyn,Pdgfb,Prkce,Serpine1,Srgn,Ptpn1,Ptpn11,Shc1,Sod1,Sparc,Tbxa2r,Tgfb1,Vegfa,Vegfc,Akt3,Mgll,Fam3c,Rhog,Rapgef4,Tmx3,Dgkg,Rapgef3,Abcc4
4_Member	Reactome Gene Sets	R-MMU-202733	Cell surface interactions at the vascular wall	-4.13008	-2.18761	17/105	12505,14360,14456,14786,16149,16402,17096,19124,19247,20416,20970,21687,21803,21824,50934,67374,69524	Cd44,Fyn,Gas6,Grb7,Cd74,Itga5,Lyn,Procr,Ptpn11,Shc1,Sdc3,Tek,Tgfb1,Thbd,Slc7a8,Jam2,Esam
5_Summary	Reactome Gene Sets	R-MMU-1474244	Extracellular matrix organization	-5.88321	-3.20835	37/281	12111,12339,12505,12819,12826,12827,12833,12834,13040,13717,14115,16402,16410,16542,16776,16777,16779,17388,18550,18591,18787,20692,20970,21803,21858,22072,22073,22074,23830,67374,69675,73647,103964,108075,109700,210530,436523	Bgn,Capn7,Cd44,Col15a1,Col4a1,Col4a2,Col6a1,Col6a2,Ctss,Eln,Fbln2,Itga5,Itgav,Kdr,Lama5,Lamb1,Lamb2,Mmp15,Furin,Pdgfb,Serpine1,Sparc,Sdc3,Tgfb1,Timp2,Prss2,Prss3,Try4,Capn10,Jam2,Pxdn,Capn9,Try5,Ltbp4,Itga1,P3h2,Gm5771
5_Member	Reactome Gene Sets	R-MMU-1474244	Extracellular matrix organization	-5.88321	-3.20835	37/281	12111,12339,12505,12819,12826,12827,12833,12834,13040,13717,14115,16402,16410,16542,16776,16777,16779,17388,18550,18591,18787,20692,20970,21803,21858,22072,22073,22074,23830,67374,69675,73647,103964,108075,109700,210530,436523	Bgn,Capn7,Cd44,Col15a1,Col4a1,Col4a2,Col6a1,Col6a2,Ctss,Eln,Fbln2,Itga5,Itgav,Kdr,Lama5,Lamb1,Lamb2,Mmp15,Furin,Pdgfb,Serpine1,Sparc,Sdc3,Tgfb1,Timp2,Prss2,Prss3,Try4,Capn10,Jam2,Pxdn,Capn9,Try5,Ltbp4,Itga1,P3h2,Gm5771
5_Member	Reactome Gene Sets	R-MMU-1474228	Degradation of the extracellular matrix	-3.92263	-2.06731	19/130	12339,12505,12819,12826,12827,12833,12834,13040,13717,17388,18550,21858,22072,22073,22074,23830,73647,103964,436523	Capn7,Cd44,Col15a1,Col4a1,Col4a2,Col6a1,Col6a2,Ctss,Eln,Mmp15,Furin,Timp2,Prss2,Prss3,Try4,Capn10,Capn9,Try5,Gm5771
5_Member	Reactome Gene Sets	R-MMU-1442490	Collagen degradation	-3.37665	-1.64627	12/69	12819,12826,12827,12833,12834,17388,18550,22072,22073,22074,103964,436523	Col15a1,Col4a1,Col4a2,Col6a1,Col6a2,Mmp15,Furin,Prss2,Prss3,Try4,Try5,Gm5771
5_Member	Reactome Gene Sets	R-MMU-1592389	Activation of Matrix Metalloproteinases	-3.06219	-1.46651	8/37	17388,18550,21858,22072,22073,22074,103964,436523	Mmp15,Furin,Timp2,Prss2,Prss3,Try4,Try5,Gm5771
5_Member	Reactome Gene Sets	R-MMU-196741	Cobalamin (Cbl, vitamin B12) transport and metabolism	-2.09805	-0.891515	5/23	22072,22073,22074,103964,436523	Prss2,Prss3,Try4,Try5,Gm5771
6_Summary	Reactome Gene Sets	R-MMU-1368110	Bmal1:Clock,Npas2 activates circadian gene expression	-5.59327	-2.99759	8/18	11865,12753,12952,12953,13170,18143,18626,18627,18628,19885,105787	Arntl,Clock,Cry1,Cry2,Dbp,Npas2,Per1,Per2,Per3,Rorc,Prkaa1
6_Member	Reactome Gene Sets	R-MMU-1368110	Bmal1:Clock,Npas2 activates circadian gene expression	-5.59327	-2.99759	8/18	11865,12753,12952,12953,13170,18143,18626,18627	Arntl,Clock,Cry1,Cry2,Dbp,Npas2,Per1,Per2
6_Member	KEGG Pathway	ko04710	Circadian rhythm	-5.34578	-2.87504	10/31	11865,12753,12952,12953,18143,18626,18627,18628,19885,105787	Arntl,Clock,Cry1,Cry2,Npas2,Per1,Per2,Per3,Rorc,Prkaa1
6_Member	KEGG Pathway	mmu04710	Circadian rhythm	-5.34578	-2.87504	10/31	11865,12753,12952,12953,18143,18626,18627,18628,19885,105787	Arntl,Clock,Cry1,Cry2,Npas2,Per1,Per2,Per3,Rorc,Prkaa1
6_Member	Reactome Gene Sets	R-MMU-508751	Circadian Clock	-3.96075	-2.09207	8/28	11865,12753,12952,12953,13170,18143,18626,18627	Arntl,Clock,Cry1,Cry2,Dbp,Npas2,Per1,Per2
7_Summary	Reactome Gene Sets	R-MMU-556833	Metabolism of lipids	-5.19829	-2.82378	64/642	11423,11430,11883,12257,13244,14104,14245,14473,14712,14775,15357,16211,16987,18559,18704,18711,18720,18805,19015,19224,19249,20250,20775,20788,23945,50790,52635,54326,54397,56473,56794,57874,67041,67216,67260,67420,67861,67916,68255,68671,70025,74114,74442,74559,75669,77582,77980,78894,83493,99010,102632,103236,170439,170749,207777,215708,234515,235623,237542,264895,266692,269823,622402,625249	Ache,Acox1,Arsa,Tspo,Degs1,Fasn,Lpin1,Gc,Gnpat,Gpx1,Hmgcr,Kpnb1,Lss,Pctp,Pik3c2a,Pikfyve,Pip5k1a,Pld1,Ppard,Ptgs1,Ptpn13,Scd2,Sqle,Srebf2,Mgll,Acsl4,Esyt2,Elovl2,Ppt2,Fads2,Hacl1,Hacd3,Oxct1,Mboat2,Cers4,Far1,Akr1b10,Plpp3,Tmem86b,Pcyt2,Acot7,Crot,Sgms2,Elovl7,Pik3r4,Mboat7,Sbf1,Aacs,Sacm1l,Lpcat4,Acad11,Csnk1g2,Elovl6,Mtmr4,Tspoap1,Miga1,Inpp4b,Scap,Osbpl8,Acsf2,Cpne1,Pon3,Akr1c12,Gpx4
7_Member	Reactome Gene Sets	R-MMU-556833	Metabolism of lipids	-5.19829	-2.82378	64/642	11423,11430,11883,12257,13244,14104,14245,14473,14712,14775,15357,16211,16987,18559,18704,18711,18720,18805,19015,19224,19249,20250,20775,20788,23945,50790,52635,54326,54397,56473,56794,57874,67041,67216,67260,67420,67861,67916,68255,68671,70025,74114,74442,74559,75669,77582,77980,78894,83493,99010,102632,103236,170439,170749,207777,215708,234515,235623,237542,264895,266692,269823,622402,625249	Ache,Acox1,Arsa,Tspo,Degs1,Fasn,Lpin1,Gc,Gnpat,Gpx1,Hmgcr,Kpnb1,Lss,Pctp,Pik3c2a,Pikfyve,Pip5k1a,Pld1,Ppard,Ptgs1,Ptpn13,Scd2,Sqle,Srebf2,Mgll,Acsl4,Esyt2,Elovl2,Ppt2,Fads2,Hacl1,Hacd3,Oxct1,Mboat2,Cers4,Far1,Akr1b10,Plpp3,Tmem86b,Pcyt2,Acot7,Crot,Sgms2,Elovl7,Pik3r4,Mboat7,Sbf1,Aacs,Sacm1l,Lpcat4,Acad11,Csnk1g2,Elovl6,Mtmr4,Tspoap1,Miga1,Inpp4b,Scap,Osbpl8,Acsf2,Cpne1,Pon3,Akr1c12,Gpx4
7_Member	Reactome Gene Sets	R-MMU-75105	Fatty acyl-CoA biosynthesis	-3.14633	-1.53061	8/36	14104,20250,50790,54326,54397,57874,74559,170439	Fasn,Scd2,Acsl4,Elovl2,Ppt2,Hacd3,Elovl7,Elovl6
7_Member	KEGG Pathway	ko01040	Biosynthesis of unsaturated fatty acids	-3.14101	-1.53061	7/28	11430,20250,54326,56473,57874,70025,170439	Acox1,Scd2,Elovl2,Fads2,Hacd3,Acot7,Elovl6
7_Member	KEGG Pathway	mmu01040	Biosynthesis of unsaturated fatty acids	-3.14101	-1.53061	7/28	11430,20250,54326,56473,57874,70025,170439	Acox1,Scd2,Elovl2,Fads2,Hacd3,Acot7,Elovl6
7_Member	KEGG Pathway	ko01212	Fatty acid metabolism	-2.65177	-1.18467	9/52	11430,14104,20250,50790,54326,54397,56473,57874,170439	Acox1,Fasn,Scd2,Acsl4,Elovl2,Ppt2,Fads2,Hacd3,Elovl6
7_Member	KEGG Pathway	mmu01212	Fatty acid metabolism	-2.65177	-1.18467	9/52	11430,14104,20250,50790,54326,54397,56473,57874,170439	Acox1,Fasn,Scd2,Acsl4,Elovl2,Ppt2,Fads2,Hacd3,Elovl6
7_Member	Reactome Gene Sets	R-MMU-8978868	Fatty acid metabolism	-2.61329	-1.17396	22/203	11430,14104,14775,18559,19015,19224,20250,50790,54326,54397,56473,56794,57874,70025,74114,74559,102632,170439,264895,269823,622402,625249	Acox1,Fasn,Gpx1,Pctp,Ppard,Ptgs1,Scd2,Acsl4,Elovl2,Ppt2,Fads2,Hacl1,Hacd3,Acot7,Crot,Elovl7,Acad11,Elovl6,Acsf2,Pon3,Akr1c12,Gpx4
7_Member	KEGG Pathway	ko00062	Fatty acid elongation	-2.48027	-1.10467	6/27	54326,54397,57874,70025,74559,170439	Elovl2,Ppt2,Hacd3,Acot7,Elovl7,Elovl6
7_Member	KEGG Pathway	mmu00062	Fatty acid elongation	-2.48027	-1.10467	6/27	54326,54397,57874,70025,74559,170439	Elovl2,Ppt2,Hacd3,Acot7,Elovl7,Elovl6
7_Member	KEGG Pathway	M00415	Fatty acid biosynthesis, elongation, endoplasmic reticulum	-2.32792	-1.0033	4/13	54326,57874,74559,170439	Elovl2,Hacd3,Elovl7,Elovl6
7_Member	KEGG Pathway	mmu_M00415	Fatty acid biosynthesis, elongation, endoplasmic reticulum	-2.32792	-1.0033	4/13	54326,57874,74559,170439	Elovl2,Hacd3,Elovl7,Elovl6
7_Member	Reactome Gene Sets	R-MMU-75876	Synthesis of very long-chain fatty acyl-CoAs	-2.1843	-0.934114	5/22	50790,54326,57874,74559,170439	Acsl4,Elovl2,Hacd3,Elovl7,Elovl6
8_Summary	KEGG Pathway	ko04510	Focal adhesion	-5.15622	-2.82378	28/199	11461,11651,11855,12826,12827,12833,12834,12927,14254,14360,16402,16410,16542,16776,16777,16779,18479,18591,20416,20663,22339,22341,23797,67938,107746,109700,232906,286940,11911,12575,12675,13636,14180,14701,15370,15976,16188,16190,16194,17210,21687,26427,27219,98432,105787,170755,12505,14729,114249,14786,18550,19247,67374	Actb,Akt1,Arhgap5,Col4a1,Col4a2,Col6a1,Col6a2,Bcar1,Flt1,Fyn,Itga5,Itgav,Kdr,Lama5,Lamb1,Lamb2,Pak1,Pdgfb,Shc1,Sos2,Vegfa,Vegfc,Akt3,Myl12b,Rapgef1,Itga1,Arhgap35,Flnb,Atf4,Cdkn1a,Chuk,Efna1,Fgf9,Gng12,Nr4a1,Ifnar2,Il3ra,Il4ra,Il6ra,Mcl1,Tek,Creb3l1,Sgk2,Phlpp1,Prkaa1,Sgk3,Cd44,Gp5,Npnt,Grb7,Furin,Ptpn11,Jam2
8_Member	KEGG Pathway	ko04510	Focal adhesion	-5.15622	-2.82378	28/199	11461,11651,11855,12826,12827,12833,12834,12927,14254,14360,16402,16410,16542,16776,16777,16779,18479,18591,20416,20663,22339,22341,23797,67938,107746,109700,232906,286940	Actb,Akt1,Arhgap5,Col4a1,Col4a2,Col6a1,Col6a2,Bcar1,Flt1,Fyn,Itga5,Itgav,Kdr,Lama5,Lamb1,Lamb2,Pak1,Pdgfb,Shc1,Sos2,Vegfa,Vegfc,Akt3,Myl12b,Rapgef1,Itga1,Arhgap35,Flnb
8_Member	KEGG Pathway	mmu04510	Focal adhesion	-5.15622	-2.82378	28/199	11461,11651,11855,12826,12827,12833,12834,12927,14254,14360,16402,16410,16542,16776,16777,16779,18479,18591,20416,20663,22339,22341,23797,67938,107746,109700,232906,286940	Actb,Akt1,Arhgap5,Col4a1,Col4a2,Col6a1,Col6a2,Bcar1,Flt1,Fyn,Itga5,Itgav,Kdr,Lama5,Lamb1,Lamb2,Pak1,Pdgfb,Shc1,Sos2,Vegfa,Vegfc,Akt3,Myl12b,Rapgef1,Itga1,Arhgap35,Flnb
8_Member	KEGG Pathway	ko04151	PI3K-Akt signaling pathway	-3.54514	-1.77337	36/346	11651,11911,12575,12675,12826,12827,12833,12834,13636,14180,14254,14701,15370,15976,16188,16190,16194,16402,16410,16542,16776,16777,16779,17210,18591,20663,21687,22339,22341,23797,26427,27219,98432,105787,109700,170755	Akt1,Atf4,Cdkn1a,Chuk,Col4a1,Col4a2,Col6a1,Col6a2,Efna1,Fgf9,Flt1,Gng12,Nr4a1,Ifnar2,Il3ra,Il4ra,Il6ra,Itga5,Itgav,Kdr,Lama5,Lamb1,Lamb2,Mcl1,Pdgfb,Sos2,Tek,Vegfa,Vegfc,Akt3,Creb3l1,Sgk2,Phlpp1,Prkaa1,Itga1,Sgk3
8_Member	KEGG Pathway	mmu04151	PI3K-Akt signaling pathway	-3.54514	-1.77337	36/346	11651,11911,12575,12675,12826,12827,12833,12834,13636,14180,14254,14701,15370,15976,16188,16190,16194,16402,16410,16542,16776,16777,16779,17210,18591,20663,21687,22339,22341,23797,26427,27219,98432,105787,109700,170755	Akt1,Atf4,Cdkn1a,Chuk,Col4a1,Col4a2,Col6a1,Col6a2,Efna1,Fgf9,Flt1,Gng12,Nr4a1,Ifnar2,Il3ra,Il4ra,Il6ra,Itga5,Itgav,Kdr,Lama5,Lamb1,Lamb2,Mcl1,Pdgfb,Sos2,Tek,Vegfa,Vegfc,Akt3,Creb3l1,Sgk2,Phlpp1,Prkaa1,Itga1,Sgk3
8_Member	KEGG Pathway	ko04512	ECM-receptor interaction	-3.15521	-1.53061	13/83	12505,12826,12827,12833,12834,14729,16402,16410,16776,16777,16779,109700,114249	Cd44,Col4a1,Col4a2,Col6a1,Col6a2,Gp5,Itga5,Itgav,Lama5,Lamb1,Lamb2,Itga1,Npnt
8_Member	KEGG Pathway	mmu04512	ECM-receptor interaction	-3.15521	-1.53061	13/83	12505,12826,12827,12833,12834,14729,16402,16410,16776,16777,16779,109700,114249	Cd44,Col4a1,Col4a2,Col6a1,Col6a2,Gp5,Itga5,Itgav,Lama5,Lamb1,Lamb2,Itga1,Npnt
8_Member	Reactome Gene Sets	R-MMU-186797	Signaling by PDGF	-2.87512	-1.31849	10/58	12826,12827,12833,12834,12927,14786,18550,18591,19247,107746	Col4a1,Col4a2,Col6a1,Col6a2,Bcar1,Grb7,Furin,Pdgfb,Ptpn11,Rapgef1
8_Member	Reactome Gene Sets	R-MMU-216083	Integrin cell surface interactions	-2.00725	-0.845605	10/76	12505,12826,12827,12833,12834,16402,16410,16542,67374,109700	Cd44,Col4a1,Col4a2,Col6a1,Col6a2,Itga5,Itgav,Kdr,Jam2,Itga1
9_Summary	Reactome Gene Sets	R-MMU-199991	Membrane Trafficking	-5.05554	-2.76089	58/569	11461,11651,13429,14275,14325,16004,16554,16835,17158,18704,20334,20404,20479,20616,20979,22042,23797,26572,27059,56041,60510,66975,67046,67542,69608,70297,70349,71116,71169,71770,72685,72772,74030,76983,77980,100017,105841,106572,106628,109676,207352,207592,209773,215474,216131,217835,218503,218811,226407,227613,227800,228960,229521,230815,233824,240028,270192,320714,11816,20692	Actb,Akt1,Dnm1,Folr1,Ftl1,Igf2r,Kif13b,Ldlr,Man2a1,Pik3c2a,Sec23a,Sh3gl2,Vps4b,Snap91,Syt1,Tfrc,Akt3,Cops3,Sh3d19,Uso1,Syt9,Trappc13,Tbc1d7,Cog6,Sec24d,Gcc2,Copb1,Stx18,Nbas,Ap2b1,Dnajc6,Rint1,Rin2,Scfd1,Sbf1,Ldlrap1,Dennd3,Rab31,Trip10,Ank2,Sec23ip,Tbc1d16,Dennd2a,Sec22c,Trappc10,Rin3,Fcho2,Sec24c,Rab3gap1,Tubb4b,Rabgap1,Stx16,Syt11,Man1c1,Cog7,Lnpep,Rab6b,Trappc11,Apoe,Sparc
9_Member	Reactome Gene Sets	R-MMU-199991	Membrane Trafficking	-5.05554	-2.76089	58/569	11461,11651,13429,14275,14325,16004,16554,16835,17158,18704,20334,20404,20479,20616,20979,22042,23797,26572,27059,56041,60510,66975,67046,67542,69608,70297,70349,71116,71169,71770,72685,72772,74030,76983,77980,100017,105841,106572,106628,109676,207352,207592,209773,215474,216131,217835,218503,218811,226407,227613,227800,228960,229521,230815,233824,240028,270192,320714	Actb,Akt1,Dnm1,Folr1,Ftl1,Igf2r,Kif13b,Ldlr,Man2a1,Pik3c2a,Sec23a,Sh3gl2,Vps4b,Snap91,Syt1,Tfrc,Akt3,Cops3,Sh3d19,Uso1,Syt9,Trappc13,Tbc1d7,Cog6,Sec24d,Gcc2,Copb1,Stx18,Nbas,Ap2b1,Dnajc6,Rint1,Rin2,Scfd1,Sbf1,Ldlrap1,Dennd3,Rab31,Trip10,Ank2,Sec23ip,Tbc1d16,Dennd2a,Sec22c,Trappc10,Rin3,Fcho2,Sec24c,Rab3gap1,Tubb4b,Rabgap1,Stx16,Syt11,Man1c1,Cog7,Lnpep,Rab6b,Trappc11
9_Member	Reactome Gene Sets	R-MMU-5653656	Vesicle-mediated transport	-4.78017	-2.58243	60/608	11461,11651,11816,13429,14275,14325,16004,16554,16835,17158,18704,20334,20404,20479,20616,20692,20979,22042,23797,26572,27059,56041,60510,66975,67046,67542,69608,70297,70349,71116,71169,71770,72685,72772,74030,76983,77980,100017,105841,106572,106628,109676,207352,207592,209773,215474,216131,217835,218503,218811,226407,227613,227800,228960,229521,230815,233824,240028,270192,320714	Actb,Akt1,Apoe,Dnm1,Folr1,Ftl1,Igf2r,Kif13b,Ldlr,Man2a1,Pik3c2a,Sec23a,Sh3gl2,Vps4b,Snap91,Sparc,Syt1,Tfrc,Akt3,Cops3,Sh3d19,Uso1,Syt9,Trappc13,Tbc1d7,Cog6,Sec24d,Gcc2,Copb1,Stx18,Nbas,Ap2b1,Dnajc6,Rint1,Rin2,Scfd1,Sbf1,Ldlrap1,Dennd3,Rab31,Trip10,Ank2,Sec23ip,Tbc1d16,Dennd2a,Sec22c,Trappc10,Rin3,Fcho2,Sec24c,Rab3gap1,Tubb4b,Rabgap1,Stx16,Syt11,Man1c1,Cog7,Lnpep,Rab6b,Trappc11
9_Member	Reactome Gene Sets	R-MMU-9007101	Rab regulation of trafficking	-3.24179	-1.57256	16/113	11651,23797,66975,67046,74030,77980,105841,106572,207592,209773,216131,217835,226407,227800,270192,320714	Akt1,Akt3,Trappc13,Tbc1d7,Rin2,Sbf1,Dennd3,Rab31,Tbc1d16,Dennd2a,Trappc10,Rin3,Rab3gap1,Rabgap1,Rab6b,Trappc11
9_Member	Reactome Gene Sets	R-MMU-8876198	RAB GEFs exchange GTP for GDP on RABs	-3.00644	-1.425	13/86	11651,23797,66975,74030,77980,105841,106572,209773,216131,217835,226407,270192,320714	Akt1,Akt3,Trappc13,Rin2,Sbf1,Dennd3,Rab31,Dennd2a,Trappc10,Rin3,Rab3gap1,Rab6b,Trappc11
10_Summary	Reactome Gene Sets	R-MMU-194306	Neurophilin interactions with VEGF and VEGFR	-5.00455	-2.74466	4/4	14254,16542,18186,18187,22339,22341	Flt1,Kdr,Nrp1,Nrp2,Vegfa,Vegfc
10_Member	Reactome Gene Sets	R-MMU-194306	Neurophilin interactions with VEGF and VEGFR	-5.00455	-2.74466	4/4	14254,16542,18186,18187	Flt1,Kdr,Nrp1,Nrp2
10_Member	Reactome Gene Sets	R-MMU-194313	VEGF ligand-receptor interactions	-3.23882	-1.57256	4/8	14254,16542,22339,22341	Flt1,Kdr,Vegfa,Vegfc
10_Member	Reactome Gene Sets	R-MMU-195399	VEGF binds to VEGFR leading to receptor dimerization	-3.23882	-1.57256	4/8	14254,16542,22339,22341	Flt1,Kdr,Vegfa,Vegfc
11_Summary	Reactome Gene Sets	R-MMU-194138	Signaling by VEGF	-4.73916	-2.56945	18/104	11461,11651,12562,12927,14254,14360,16410,16542,18186,18187,18479,19229,22339,22341,23797,26415,50884,140580,13819,18591,19247,20663,21803,23871,71745,107746,12675,13636,14180,14701,18015,18805,19415,19418,20416,21687,54354,226525,240168,14871,15368,16178,18613,21824,68214,105787,12505,12575,15200,16402,17698,29875,80794,109676,286940,319757,18797,56508,58220,106952,223864	Actb,Akt1,Cdh5,Bcar1,Flt1,Fyn,Itgav,Kdr,Nrp1,Nrp2,Pak1,Ptk2b,Vegfa,Vegfc,Akt3,Mapk13,Nckap1,Elmo1,Epas1,Pdgfb,Ptpn11,Sos2,Tgfb1,Ets1,Cul2,Rapgef1,Chuk,Efna1,Fgf9,Gng12,Nf1,Pld1,Rasal1,Rasgrf2,Shc1,Tek,Rassf5,Rasal2,Rasgrp3,Gstt1,Hmox1,Il1r2,Pecam1,Thbd,Gsto2,Prkaa1,Cd44,Cdkn1a,Hbegf,Itga5,Msn,Iqgap1,Cblc,Ank2,Flnb,Smo,Plcb3,Rapgef4,Pard6b,Arap3,Rapgef3
11_Member	Reactome Gene Sets	R-MMU-194138	Signaling by VEGF	-4.73916	-2.56945	18/104	11461,11651,12562,12927,14254,14360,16410,16542,18186,18187,18479,19229,22339,22341,23797,26415,50884,140580	Actb,Akt1,Cdh5,Bcar1,Flt1,Fyn,Itgav,Kdr,Nrp1,Nrp2,Pak1,Ptk2b,Vegfa,Vegfc,Akt3,Mapk13,Nckap1,Elmo1
11_Member	KEGG Pathway	ko05211	Renal cell carcinoma	-3.62695	-1.82132	12/65	11651,13819,18479,18591,19247,20663,21803,22339,23797,23871,71745,107746	Akt1,Epas1,Pak1,Pdgfb,Ptpn11,Sos2,Tgfb1,Vegfa,Akt3,Ets1,Cul2,Rapgef1
11_Member	KEGG Pathway	mmu05211	Renal cell carcinoma	-3.62695	-1.82132	12/65	11651,13819,18479,18591,19247,20663,21803,22339,23797,23871,71745,107746	Akt1,Epas1,Pak1,Pdgfb,Ptpn11,Sos2,Tgfb1,Vegfa,Akt3,Ets1,Cul2,Rapgef1
11_Member	Reactome Gene Sets	R-MMU-4420097	VEGFA-VEGFR2 Pathway	-3.03584	-1.44734	14/96	11461,11651,12562,12927,14360,16410,16542,18479,19229,22339,23797,26415,50884,140580	Actb,Akt1,Cdh5,Bcar1,Fyn,Itgav,Kdr,Pak1,Ptk2b,Vegfa,Akt3,Mapk13,Nckap1,Elmo1
11_Member	KEGG Pathway	mmu04014	Ras signaling pathway	-2.62908	-1.18467	24/228	11651,12675,13636,14180,14254,14701,16542,18015,18479,18591,18805,19247,19415,19418,20416,20663,21687,22339,22341,23797,23871,54354,226525,240168	Akt1,Chuk,Efna1,Fgf9,Flt1,Gng12,Kdr,Nf1,Pak1,Pdgfb,Pld1,Ptpn11,Rasal1,Rasgrf2,Shc1,Sos2,Tek,Vegfa,Vegfc,Akt3,Ets1,Rassf5,Rasal2,Rasgrp3
11_Member	KEGG Pathway	ko05418	Fluid shear stress and atherosclerosis	-2.49088	-1.10467	17/145	11461,11651,12562,12675,14871,15368,16178,16410,16542,18591,18613,21824,22339,23797,26415,68214,105787	Actb,Akt1,Cdh5,Chuk,Gstt1,Hmox1,Il1r2,Itgav,Kdr,Pdgfb,Pecam1,Thbd,Vegfa,Akt3,Mapk13,Gsto2,Prkaa1
11_Member	KEGG Pathway	mmu05418	Fluid shear stress and atherosclerosis	-2.49088	-1.10467	17/145	11461,11651,12562,12675,14871,15368,16178,16410,16542,18591,18613,21824,22339,23797,26415,68214,105787	Actb,Akt1,Cdh5,Chuk,Gstt1,Hmox1,Il1r2,Itgav,Kdr,Pdgfb,Pecam1,Thbd,Vegfa,Akt3,Mapk13,Gsto2,Prkaa1
11_Member	KEGG Pathway	ko05205	Proteoglycans in cancer	-2.21279	-0.934114	21/206	11461,11651,12505,12575,15200,16402,16410,16542,17698,18479,19247,20663,21803,22339,23797,26415,29875,80794,109676,286940,319757	Actb,Akt1,Cd44,Cdkn1a,Hbegf,Itga5,Itgav,Kdr,Msn,Pak1,Ptpn11,Sos2,Tgfb1,Vegfa,Akt3,Mapk13,Iqgap1,Cblc,Ank2,Flnb,Smo
11_Member	KEGG Pathway	mmu05205	Proteoglycans in cancer	-2.21279	-0.934114	21/206	11461,11651,12505,12575,15200,16402,16410,16542,17698,18479,19247,20663,21803,22339,23797,26415,29875,80794,109676,286940,319757	Actb,Akt1,Cd44,Cdkn1a,Hbegf,Itga5,Itgav,Kdr,Msn,Pak1,Ptpn11,Sos2,Tgfb1,Vegfa,Akt3,Mapk13,Iqgap1,Cblc,Ank2,Flnb,Smo
11_Member	KEGG Pathway	ko04015	Rap1 signaling pathway	-2.05252	-0.86621	21/213	11461,11651,12927,13636,14180,14254,16542,18591,18797,21687,22339,22341,23797,26415,54354,56508,58220,106952,107746,223864,240168	Actb,Akt1,Bcar1,Efna1,Fgf9,Flt1,Kdr,Pdgfb,Plcb3,Tek,Vegfa,Vegfc,Akt3,Mapk13,Rassf5,Rapgef4,Pard6b,Arap3,Rapgef1,Rapgef3,Rasgrp3
11_Member	KEGG Pathway	mmu04015	Rap1 signaling pathway	-2.05252	-0.86621	21/213	11461,11651,12927,13636,14180,14254,16542,18591,18797,21687,22339,22341,23797,26415,54354,56508,58220,106952,107746,223864,240168	Actb,Akt1,Bcar1,Efna1,Fgf9,Flt1,Kdr,Pdgfb,Plcb3,Tek,Vegfa,Vegfc,Akt3,Mapk13,Rassf5,Rapgef4,Pard6b,Arap3,Rapgef1,Rapgef3,Rasgrp3
12_Summary	KEGG Pathway	ko04670	Leukocyte transendothelial migration	-4.56213	-2.44357	19/117	11461,11855,12562,12740,12767,12927,17698,18613,19229,19247,21838,26415,54354,56508,67374,67938,69524,223864,232906	Actb,Arhgap5,Cdh5,Cldn4,Cxcr4,Bcar1,Msn,Pecam1,Ptk2b,Ptpn11,Thy1,Mapk13,Rassf5,Rapgef4,Jam2,Myl12b,Esam,Rapgef3,Arhgap35
12_Member	KEGG Pathway	ko04670	Leukocyte transendothelial migration	-4.56213	-2.44357	19/117	11461,11855,12562,12740,12767,12927,17698,18613,19229,19247,21838,26415,54354,56508,67374,67938,69524,223864,232906	Actb,Arhgap5,Cdh5,Cldn4,Cxcr4,Bcar1,Msn,Pecam1,Ptk2b,Ptpn11,Thy1,Mapk13,Rassf5,Rapgef4,Jam2,Myl12b,Esam,Rapgef3,Arhgap35
12_Member	KEGG Pathway	mmu04670	Leukocyte transendothelial migration	-4.56213	-2.44357	19/117	11461,11855,12562,12740,12767,12927,17698,18613,19229,19247,21838,26415,54354,56508,67374,67938,69524,223864,232906	Actb,Arhgap5,Cdh5,Cldn4,Cxcr4,Bcar1,Msn,Pecam1,Ptk2b,Ptpn11,Thy1,Mapk13,Rassf5,Rapgef4,Jam2,Myl12b,Esam,Rapgef3,Arhgap35
13_Summary	KEGG Pathway	ko04974	Protein digestion and absorption	-4.42846	-2.37132	16/90	12819,12826,12827,12833,12834,13717,22072,22074,50934,56373,67868,70008,103964,109660,110891,232680,16531,18797,18946,18947,67972,381290	Col15a1,Col4a1,Col4a2,Col6a1,Col6a2,Eln,Prss2,Try4,Slc7a8,Cpb2,Cela3b,Ace2,Try5,Ctrl,Slc8a2,Cpa2,Kcnma1,Plcb3,Pnliprp1,Pnliprp2,Atp2b1,Atp2b4
13_Member	KEGG Pathway	ko04974	Protein digestion and absorption	-4.42846	-2.37132	16/90	12819,12826,12827,12833,12834,13717,22072,22074,50934,56373,67868,70008,103964,109660,110891,232680	Col15a1,Col4a1,Col4a2,Col6a1,Col6a2,Eln,Prss2,Try4,Slc7a8,Cpb2,Cela3b,Ace2,Try5,Ctrl,Slc8a2,Cpa2
13_Member	KEGG Pathway	mmu04974	Protein digestion and absorption	-4.42846	-2.37132	16/90	12819,12826,12827,12833,12834,13717,22072,22074,50934,56373,67868,70008,103964,109660,110891,232680	Col15a1,Col4a1,Col4a2,Col6a1,Col6a2,Eln,Prss2,Try4,Slc7a8,Cpb2,Cela3b,Ace2,Try5,Ctrl,Slc8a2,Cpa2
13_Member	KEGG Pathway	ko04972	Pancreatic secretion	-2.29745	-0.991806	13/103	16531,18797,18946,18947,22072,22074,56373,67868,67972,103964,109660,232680,381290	Kcnma1,Plcb3,Pnliprp1,Pnliprp2,Prss2,Try4,Cpb2,Cela3b,Atp2b1,Try5,Ctrl,Cpa2,Atp2b4
13_Member	KEGG Pathway	mmu04972	Pancreatic secretion	-2.29745	-0.991806	13/103	16531,18797,18946,18947,22072,22074,56373,67868,67972,103964,109660,232680,381290	Kcnma1,Plcb3,Pnliprp1,Pnliprp2,Prss2,Try4,Cpb2,Cela3b,Atp2b1,Try5,Ctrl,Cpa2,Atp2b4
14_Summary	Reactome Gene Sets	R-MMU-2173788	Downregulation of TGF-beta receptor signaling	-4.42293	-2.37132	6/13	17131,21803,21812,65112,68010,170749,18550,22284,94093,97064,264064,433759,11482,269275	Smad7,Tgfb1,Tgfbr1,Pmepa1,Bambi,Mtmr4,Furin,Usp9x,Trim33,Wwtr1,Cdk8,Hdac1,Acvrl1,Acvr1c
14_Member	Reactome Gene Sets	R-MMU-2173788	Downregulation of TGF-beta receptor signaling	-4.42293	-2.37132	6/13	17131,21803,21812,65112,68010,170749	Smad7,Tgfb1,Tgfbr1,Pmepa1,Bambi,Mtmr4
14_Member	Reactome Gene Sets	R-MMU-2173789	TGF-beta receptor signaling activates SMADs	-4.15329	-2.18761	7/20	17131,18550,21803,21812,65112,68010,170749	Smad7,Furin,Tgfb1,Tgfbr1,Pmepa1,Bambi,Mtmr4
14_Member	Reactome Gene Sets	R-MMU-170834	Signaling by TGF-beta Receptor Complex	-4.04792	-2.16219	12/59	17131,18550,21803,21812,22284,65112,68010,94093,97064,170749,264064,433759	Smad7,Furin,Tgfb1,Tgfbr1,Usp9x,Pmepa1,Bambi,Trim33,Wwtr1,Mtmr4,Cdk8,Hdac1
14_Member	Reactome Gene Sets	R-MMU-9006936	Signaling by TGF-beta family members	-3.42536	-1.685	14/88	11482,17131,18550,21803,21812,22284,65112,68010,94093,97064,170749,264064,269275,433759	Acvrl1,Smad7,Furin,Tgfb1,Tgfbr1,Usp9x,Pmepa1,Bambi,Trim33,Wwtr1,Mtmr4,Cdk8,Acvr1c,Hdac1
15_Summary	KEGG Pathway	ko04144	Endocytosis	-4.13647	-2.18761	33/286	12767,13429,14254,14275,14963,15013,15015,15024,15040,16004,16542,16835,18720,18805,20404,20479,21803,21812,22042,58220,65114,71770,72183,72685,80794,98366,99371,100017,106572,106952,211673,215445,232227	Cxcr4,Dnm1,Flt1,Folr1,H2-Bl,H2-Q2,H2-Q4,H2-T10,H2-T23,Igf2r,Kdr,Ldlr,Pip5k1a,Pld1,Sh3gl2,Vps4b,Tgfb1,Tgfbr1,Tfrc,Pard6b,Vps35,Ap2b1,Snx6,Dnajc6,Cblc,Smap1,Arfgef2,Ldlrap1,Rab31,Arap3,Arfgef1,Rab11fip3,Iqsec1
15_Member	KEGG Pathway	ko04144	Endocytosis	-4.13647	-2.18761	33/286	12767,13429,14254,14275,14963,15013,15015,15024,15040,16004,16542,16835,18720,18805,20404,20479,21803,21812,22042,58220,65114,71770,72183,72685,80794,98366,99371,100017,106572,106952,211673,215445,232227	Cxcr4,Dnm1,Flt1,Folr1,H2-Bl,H2-Q2,H2-Q4,H2-T10,H2-T23,Igf2r,Kdr,Ldlr,Pip5k1a,Pld1,Sh3gl2,Vps4b,Tgfb1,Tgfbr1,Tfrc,Pard6b,Vps35,Ap2b1,Snx6,Dnajc6,Cblc,Smap1,Arfgef2,Ldlrap1,Rab31,Arap3,Arfgef1,Rab11fip3,Iqsec1
15_Member	KEGG Pathway	mmu04144	Endocytosis	-4.13647	-2.18761	33/286	12767,13429,14254,14275,14963,15013,15015,15024,15040,16004,16542,16835,18720,18805,20404,20479,21803,21812,22042,58220,65114,71770,72183,72685,80794,98366,99371,100017,106572,106952,211673,215445,232227	Cxcr4,Dnm1,Flt1,Folr1,H2-Bl,H2-Q2,H2-Q4,H2-T10,H2-T23,Igf2r,Kdr,Ldlr,Pip5k1a,Pld1,Sh3gl2,Vps4b,Tgfb1,Tgfbr1,Tfrc,Pard6b,Vps35,Ap2b1,Snx6,Dnajc6,Cblc,Smap1,Arfgef2,Ldlrap1,Rab31,Arap3,Arfgef1,Rab11fip3,Iqsec1
16_Summary	KEGG Pathway	ko04010	MAPK signaling pathway	-4.06249	-2.16219	30/252	11651,11911,12289,12675,13198,14180,14701,15370,16178,17346,18015,18479,18591,19043,19058,19279,19418,20663,21803,21812,23797,23882,26401,26410,26415,56613,67603,240168,240672,286940	Akt1,Atf4,Cacna1d,Chuk,Ddit3,Fgf9,Gng12,Nr4a1,Il1r2,Mknk1,Nf1,Pak1,Pdgfb,Ppm1b,Ppp3r1,Ptprr,Rasgrf2,Sos2,Tgfb1,Tgfbr1,Akt3,Gadd45g,Map3k1,Map3k8,Mapk13,Rps6ka4,Dusp6,Rasgrp3,Dusp5,Flnb
16_Member	KEGG Pathway	ko04010	MAPK signaling pathway	-4.06249	-2.16219	30/252	11651,11911,12289,12675,13198,14180,14701,15370,16178,17346,18015,18479,18591,19043,19058,19279,19418,20663,21803,21812,23797,23882,26401,26410,26415,56613,67603,240168,240672,286940	Akt1,Atf4,Cacna1d,Chuk,Ddit3,Fgf9,Gng12,Nr4a1,Il1r2,Mknk1,Nf1,Pak1,Pdgfb,Ppm1b,Ppp3r1,Ptprr,Rasgrf2,Sos2,Tgfb1,Tgfbr1,Akt3,Gadd45g,Map3k1,Map3k8,Mapk13,Rps6ka4,Dusp6,Rasgrp3,Dusp5,Flnb
16_Member	KEGG Pathway	mmu04010	MAPK signaling pathway	-4.06249	-2.16219	30/252	11651,11911,12289,12675,13198,14180,14701,15370,16178,17346,18015,18479,18591,19043,19058,19279,19418,20663,21803,21812,23797,23882,26401,26410,26415,56613,67603,240168,240672,286940	Akt1,Atf4,Cacna1d,Chuk,Ddit3,Fgf9,Gng12,Nr4a1,Il1r2,Mknk1,Nf1,Pak1,Pdgfb,Ppm1b,Ppp3r1,Ptprr,Rasgrf2,Sos2,Tgfb1,Tgfbr1,Akt3,Gadd45g,Map3k1,Map3k8,Mapk13,Rps6ka4,Dusp6,Rasgrp3,Dusp5,Flnb
17_Summary	Reactome Gene Sets	R-MMU-194840	Rho GTPase cycle	-4.04466	-2.16219	20/138	11853,11855,20663,50768,56212,59040,69288,71709,80837,101497,106628,106952,109934,207212,223435,224014,232906,234094,270163,442801,14701,21390,11461,15081,17904,18479,19386,22379,29875,50884,56150,59015,66442,67938,75669,226747,227613,233406	Rhoc,Arhgap5,Sos2,Dlc1,Rhog,Rhot1,Rhobtb1,Syde1,Rhoj,Plekhg2,Trip10,Arap3,Abr,Arhgef17,Trio,Fgd4,Arhgap35,Arhgef10,Myo9a,Arhgef15,Gng12,Tbxa2r,Actb,H3f3b,Myl6,Pak1,Ranbp2,Fmnl3,Iqgap1,Nckap1,Mad2l1,Nup160,Spc25,Myl12b,Pik3r4,Ahctf1,Tubb4b,Prc1
17_Member	Reactome Gene Sets	R-MMU-194840	Rho GTPase cycle	-4.04466	-2.16219	20/138	11853,11855,20663,50768,56212,59040,69288,71709,80837,101497,106628,106952,109934,207212,223435,224014,232906,234094,270163,442801	Rhoc,Arhgap5,Sos2,Dlc1,Rhog,Rhot1,Rhobtb1,Syde1,Rhoj,Plekhg2,Trip10,Arap3,Abr,Arhgef17,Trio,Fgd4,Arhgap35,Arhgef10,Myo9a,Arhgef15
17_Member	Reactome Gene Sets	R-MMU-416482	G alpha (12/13) signalling events	-2.51742	-1.10738	12/86	11853,14701,20663,21390,56212,101497,109934,207212,223435,224014,234094,442801	Rhoc,Gng12,Sos2,Tbxa2r,Rhog,Plekhg2,Abr,Arhgef17,Trio,Fgd4,Arhgef10,Arhgef15
17_Member	Reactome Gene Sets	R-MMU-193648	NRAGE signals death through JNK	-2.04538	-0.864674	8/53	20663,101497,109934,207212,223435,224014,234094,442801	Sos2,Plekhg2,Abr,Arhgef17,Trio,Fgd4,Arhgef10,Arhgef15
17_Member	Reactome Gene Sets	R-MMU-194315	Signaling by Rho GTPases	-2.02374	-0.856736	36/425	11461,11853,11855,15081,17904,18479,19386,20663,22379,29875,50768,50884,56150,56212,59015,59040,66442,67938,69288,71709,75669,80837,101497,106628,106952,109934,207212,223435,224014,226747,227613,232906,233406,234094,270163,442801	Actb,Rhoc,Arhgap5,H3f3b,Myl6,Pak1,Ranbp2,Sos2,Fmnl3,Iqgap1,Dlc1,Nckap1,Mad2l1,Rhog,Nup160,Rhot1,Spc25,Myl12b,Rhobtb1,Syde1,Pik3r4,Rhoj,Plekhg2,Trip10,Arap3,Abr,Arhgef17,Trio,Fgd4,Ahctf1,Tubb4b,Arhgap35,Prc1,Arhgef10,Myo9a,Arhgef15
18_Summary	KEGG Pathway	ko04514	Cell adhesion molecules (CAMs)	-3.68667	-1.85691	22/169	12561,12562,12740,14960,14961,14963,14969,15013,15015,15024,15040,16410,18613,19264,19268,20970,58998,66797,67374,69524,245537,269116,11651,11911,11920,12257,12575,12580,12675,16178,18035,18186,18591,19058,21803,21812,23797,23871,26401,30939,56150,60599,100683,245000,11461,11974,12266,13040,16402,18125,18711,22042,22154,71116,100226,227613,11865,12753,15976,16149,16391,18626,18627,18628,19106,192…	Cdh4,Cdh5,Cldn4,H2-Aa,H2-Ab1,H2-Bl,H2-Eb1,H2-Q2,H2-Q4,H2-T10,H2-T23,Itgav,Pecam1,Ptprc,Ptprf,Sdc3,Nectin3,Cntnap2,Jam2,Esam,Nlgn3,Nfasc,Akt1,Atf4,Atm,Tspo,Cdkn1a,Cdkn2c,Chuk,Il1r2,Nfkbia,Nrp1,Pdgfb,Ppp3r1,Tgfb1,Tgfbr1,Akt3,Ets1,Map3k1,Pttg1,Mad2l1,Trp53inp1,Trrap,Atr,Actb,Atp6v0e,C3,Ctss,Itga5,Nos1,Pikfyve,Tfrc,Tubb5,Stx18,Stx12,Tubb4b,Arntl,Clock,Ifnar2,Cd74,Irf9,Per1,Per2,Per3,Eif2ak2,Ptpn11,Sr…
18_Member	KEGG Pathway	ko04514	Cell adhesion molecules (CAMs)	-3.68667	-1.85691	22/169	12561,12562,12740,14960,14961,14963,14969,15013,15015,15024,15040,16410,18613,19264,19268,20970,58998,66797,67374,69524,245537,269116	Cdh4,Cdh5,Cldn4,H2-Aa,H2-Ab1,H2-Bl,H2-Eb1,H2-Q2,H2-Q4,H2-T10,H2-T23,Itgav,Pecam1,Ptprc,Ptprf,Sdc3,Nectin3,Cntnap2,Jam2,Esam,Nlgn3,Nfasc
18_Member	KEGG Pathway	mmu04514	Cell adhesion molecules (CAMs)	-3.68667	-1.85691	22/169	12561,12562,12740,14960,14961,14963,14969,15013,15015,15024,15040,16410,18613,19264,19268,20970,58998,66797,67374,69524,245537,269116	Cdh4,Cdh5,Cldn4,H2-Aa,H2-Ab1,H2-Bl,H2-Eb1,H2-Q2,H2-Q4,H2-T10,H2-T23,Itgav,Pecam1,Ptprc,Ptprf,Sdc3,Nectin3,Cntnap2,Jam2,Esam,Nlgn3,Nfasc
18_Member	KEGG Pathway	ko05166	HTLV-I infection	-3.1882	-1.53865	30/283	11651,11911,11920,12257,12575,12580,12675,14960,14961,14963,14969,15013,15015,15024,15040,16178,18035,18186,18591,19058,21803,21812,23797,23871,26401,30939,56150,60599,100683,245000	Akt1,Atf4,Atm,Tspo,Cdkn1a,Cdkn2c,Chuk,H2-Aa,H2-Ab1,H2-Bl,H2-Eb1,H2-Q2,H2-Q4,H2-T10,H2-T23,Il1r2,Nfkbia,Nrp1,Pdgfb,Ppp3r1,Tgfb1,Tgfbr1,Akt3,Ets1,Map3k1,Pttg1,Mad2l1,Trp53inp1,Trrap,Atr
18_Member	KEGG Pathway	mmu05166	HTLV-I infection	-3.1882	-1.53865	30/283	11651,11911,11920,12257,12575,12580,12675,14960,14961,14963,14969,15013,15015,15024,15040,16178,18035,18186,18591,19058,21803,21812,23797,23871,26401,30939,56150,60599,100683,245000	Akt1,Atf4,Atm,Tspo,Cdkn1a,Cdkn2c,Chuk,H2-Aa,H2-Ab1,H2-Bl,H2-Eb1,H2-Q2,H2-Q4,H2-T10,H2-T23,Il1r2,Nfkbia,Nrp1,Pdgfb,Ppp3r1,Tgfb1,Tgfbr1,Akt3,Ets1,Map3k1,Pttg1,Mad2l1,Trp53inp1,Trrap,Atr
18_Member	KEGG Pathway	ko04145	Phagosome	-2.79478	-1.30108	21/184	11461,11974,12266,13040,14960,14961,14963,14969,15013,15015,15024,15040,16402,16410,18125,18711,22042,22154,71116,100226,227613	Actb,Atp6v0e,C3,Ctss,H2-Aa,H2-Ab1,H2-Bl,H2-Eb1,H2-Q2,H2-Q4,H2-T10,H2-T23,Itga5,Itgav,Nos1,Pikfyve,Tfrc,Tubb5,Stx18,Stx12,Tubb4b
18_Member	KEGG Pathway	mmu04145	Phagosome	-2.79478	-1.30108	21/184	11461,11974,12266,13040,14960,14961,14963,14969,15013,15015,15024,15040,16402,16410,18125,18711,22042,22154,71116,100226,227613	Actb,Atp6v0e,C3,Ctss,H2-Aa,H2-Ab1,H2-Bl,H2-Eb1,H2-Q2,H2-Q4,H2-T10,H2-T23,Itga5,Itgav,Nos1,Pikfyve,Tfrc,Tubb5,Stx18,Stx12,Tubb4b
18_Member	KEGG Pathway	ko05168	Herpes simplex infection	-2.63293	-1.18467	23/215	11865,12266,12675,12753,14960,14961,14963,14969,15013,15015,15024,15040,15976,16149,16391,18035,18626,18627,18628,19106,19247,20384,225027	Arntl,C3,Chuk,Clock,H2-Aa,H2-Ab1,H2-Bl,H2-Eb1,H2-Q2,H2-Q4,H2-T10,H2-T23,Ifnar2,Cd74,Irf9,Nfkbia,Per1,Per2,Per3,Eif2ak2,Ptpn11,Srsf5,Srsf7
18_Member	KEGG Pathway	mmu05168	Herpes simplex infection	-2.63293	-1.18467	23/215	11865,12266,12675,12753,14960,14961,14963,14969,15013,15015,15024,15040,15976,16149,16391,18035,18626,18627,18628,19106,19247,20384,225027	Arntl,C3,Chuk,Clock,H2-Aa,H2-Ab1,H2-Bl,H2-Eb1,H2-Q2,H2-Q4,H2-T10,H2-T23,Ifnar2,Cd74,Irf9,Nfkbia,Per1,Per2,Per3,Eif2ak2,Ptpn11,Srsf5,Srsf7
18_Member	KEGG Pathway	ko04612	Antigen processing and presentation	-2.31396	-0.997034	12/91	12010,13040,14960,14961,14963,14969,15013,15015,15024,15040,16149,170767	B2m,Ctss,H2-Aa,H2-Ab1,H2-Bl,H2-Eb1,H2-Q2,H2-Q4,H2-T10,H2-T23,Cd74,Rfxap
18_Member	KEGG Pathway	mmu04612	Antigen processing and presentation	-2.31396	-0.997034	12/91	12010,13040,14960,14961,14963,14969,15013,15015,15024,15040,16149,170767	B2m,Ctss,H2-Aa,H2-Ab1,H2-Bl,H2-Eb1,H2-Q2,H2-Q4,H2-T10,H2-T23,Cd74,Rfxap
19_Summary	Reactome Gene Sets	R-MMU-6798695	Neutrophil degranulation	-3.55573	-1.77337	50/533	11883,12010,12266,12283,12306,12505,13010,13040,13244,13830,14325,14375,15013,15015,15040,15926,16004,16211,16410,18173,18805,19263,20409,21858,22072,22073,22074,22154,26949,29875,56212,69077,69146,69550,69981,70152,70349,77559,83409,100561,103964,106572,109754,216274,227613,227753,235567,266692,269116,436523	Arsa,B2m,C3,Cab39,Anxa2,Cd44,Cst3,Ctss,Degs1,Stom,Ftl1,Xrcc6,H2-Q2,H2-Q4,H2-T23,Idh1,Igf2r,Kpnb1,Itgav,Slc11a1,Pld1,Ptprb,Ostf1,Timp2,Prss2,Prss3,Try4,Tubb5,Vat1,Iqgap1,Rhog,Psmd11,Gsdmd,Bst2,Tmem30a,Mettl7a1,Copb1,Agl,Lamtor2,Slc15a4,Try5,Rab31,Cyb5r3,Cep290,Tubb4b,Gsn,Dnajc13,Cpne1,Nfasc,Gm5771
19_Member	Reactome Gene Sets	R-MMU-6798695	Neutrophil degranulation	-3.55573	-1.77337	50/533	11883,12010,12266,12283,12306,12505,13010,13040,13244,13830,14325,14375,15013,15015,15040,15926,16004,16211,16410,18173,18805,19263,20409,21858,22072,22073,22074,22154,26949,29875,56212,69077,69146,69550,69981,70152,70349,77559,83409,100561,103964,106572,109754,216274,227613,227753,235567,266692,269116,436523	Arsa,B2m,C3,Cab39,Anxa2,Cd44,Cst3,Ctss,Degs1,Stom,Ftl1,Xrcc6,H2-Q2,H2-Q4,H2-T23,Idh1,Igf2r,Kpnb1,Itgav,Slc11a1,Pld1,Ptprb,Ostf1,Timp2,Prss2,Prss3,Try4,Tubb5,Vat1,Iqgap1,Rhog,Psmd11,Gsdmd,Bst2,Tmem30a,Mettl7a1,Copb1,Agl,Lamtor2,Slc15a4,Try5,Rab31,Cyb5r3,Cep290,Tubb4b,Gsn,Dnajc13,Cpne1,Nfasc,Gm5771
20_Summary	KEGG Pathway	ko04910	Insulin signaling pathway	-3.45692	-1.70634	19/141	11651,14104,14121,17346,18679,19246,19268,20416,20663,23797,53412,54646,80794,103988,105787,106628,107746,216233,244416	Akt1,Fasn,Fbp1,Mknk1,Phka1,Ptpn1,Ptprf,Shc1,Sos2,Akt3,Ppp1r3c,Ppp1r3f,Cblc,Gck,Prkaa1,Trip10,Rapgef1,Socs2,Ppp1r3b
20_Member	KEGG Pathway	ko04910	Insulin signaling pathway	-3.45692	-1.70634	19/141	11651,14104,14121,17346,18679,19246,19268,20416,20663,23797,53412,54646,80794,103988,105787,106628,107746,216233,244416	Akt1,Fasn,Fbp1,Mknk1,Phka1,Ptpn1,Ptprf,Shc1,Sos2,Akt3,Ppp1r3c,Ppp1r3f,Cblc,Gck,Prkaa1,Trip10,Rapgef1,Socs2,Ppp1r3b
20_Member	KEGG Pathway	mmu04910	Insulin signaling pathway	-3.45692	-1.70634	19/141	11651,14104,14121,17346,18679,19246,19268,20416,20663,23797,53412,54646,80794,103988,105787,106628,107746,216233,244416	Akt1,Fasn,Fbp1,Mknk1,Phka1,Ptpn1,Ptprf,Shc1,Sos2,Akt3,Ppp1r3c,Ppp1r3f,Cblc,Gck,Prkaa1,Trip10,Rapgef1,Socs2,Ppp1r3b

## Sheet: F - GO_RegWk3only
Table S2 – Related to Figures 1-6. Differentially expressed genes and gene ontology terms.
GroupID	Category	Term	Description	LogP	Log(q-value)	InTerm_InList	Genes	Symbols
1_Summary	KEGG Pathway	mmu04066	HIF-1 signaling pathway	-3.98101	-0.718829	10/107	12914,13649,13808,15275,16000,17347,18709,18710,170768,328572,12053,12125,12795,17873,13982,14677,16438,16521,18798,11789,12006	Crebbp,Egfr,Eno3,Hk1,Igf1,Mknk2,Pik3r2,Pik3r3,Pfkfb3,Ep300,Bcl6,Bcl2l11,Plk3,Gadd45b,Esr1,Gnai1,Itpr1,Kcnj5,Plcb4,Apc,Axin2
1_Member	KEGG Pathway	mmu04066	HIF-1 signaling pathway	-3.98101	-0.718829	10/107	12914,13649,13808,15275,16000,17347,18709,18710,170768,328572	Crebbp,Egfr,Eno3,Hk1,Igf1,Mknk2,Pik3r2,Pik3r3,Pfkfb3,Ep300
1_Member	KEGG Pathway	mmu04068	FoxO signaling pathway	-3.23899	-0.668474	10/132	12053,12125,12795,12914,13649,16000,17873,18709,18710,328572	Bcl6,Bcl2l11,Plk3,Crebbp,Egfr,Igf1,Gadd45b,Pik3r2,Pik3r3,Ep300
1_Member	KEGG Pathway	ko04915	Estrogen signaling pathway	-2.96312	-0.668474	8/96	13649,13982,14677,16438,16521,18709,18710,18798	Egfr,Esr1,Gnai1,Itpr1,Kcnj5,Pik3r2,Pik3r3,Plcb4
1_Member	KEGG Pathway	mmu04915	Estrogen signaling pathway	-2.96312	-0.668474	8/96	13649,13982,14677,16438,16521,18709,18710,18798	Egfr,Esr1,Gnai1,Itpr1,Kcnj5,Pik3r2,Pik3r3,Plcb4
1_Member	KEGG Pathway	ko05213	Endometrial cancer	-2.36806	-0.4092	5/50	11789,12006,13649,18709,18710	Apc,Axin2,Egfr,Pik3r2,Pik3r3
1_Member	KEGG Pathway	mmu05213	Endometrial cancer	-2.36806	-0.4092	5/50	11789,12006,13649,18709,18710	Apc,Axin2,Egfr,Pik3r2,Pik3r3
2_Summary	KEGG Pathway	ko04071	Sphingolipid signaling pathway	-3.51145	-0.718829	10/122	12122,14673,14677,18709,18710,18798,21937,26408,72930,241447,12125,16438,17873,20740,78943,26397,74018,11977,19714	Bid,Gna12,Gnai1,Pik3r2,Pik3r3,Plcb4,Tnfrsf1a,Map3k5,Ppp2r2b,Cers6,Bcl2l11,Itpr1,Gadd45b,Sptan1,Ern1,Map2k3,Als2,Atp7a,Rev3l
2_Member	KEGG Pathway	ko04071	Sphingolipid signaling pathway	-3.51145	-0.718829	10/122	12122,14673,14677,18709,18710,18798,21937,26408,72930,241447	Bid,Gna12,Gnai1,Pik3r2,Pik3r3,Plcb4,Tnfrsf1a,Map3k5,Ppp2r2b,Cers6
2_Member	KEGG Pathway	mmu04071	Sphingolipid signaling pathway	-3.51145	-0.718829	10/122	12122,14673,14677,18709,18710,18798,21937,26408,72930,241447	Bid,Gna12,Gnai1,Pik3r2,Pik3r3,Plcb4,Tnfrsf1a,Map3k5,Ppp2r2b,Cers6
2_Member	KEGG Pathway	ko04210	Apoptosis	-3.13771	-0.668474	10/136	12122,12125,16438,17873,18709,18710,20740,21937,26408,78943	Bid,Bcl2l11,Itpr1,Gadd45b,Pik3r2,Pik3r3,Sptan1,Tnfrsf1a,Map3k5,Ern1
2_Member	KEGG Pathway	mmu04210	Apoptosis	-3.13771	-0.668474	10/136	12122,12125,16438,17873,18709,18710,20740,21937,26408,78943	Bid,Bcl2l11,Itpr1,Gadd45b,Pik3r2,Pik3r3,Sptan1,Tnfrsf1a,Map3k5,Ern1
2_Member	KEGG Pathway	ko05014	Amyotrophic lateral sclerosis (ALS)	-2.2945	-0.394569	5/52	12122,21937,26397,26408,74018	Bid,Tnfrsf1a,Map2k3,Map3k5,Als2
2_Member	KEGG Pathway	mmu05014	Amyotrophic lateral sclerosis (ALS)	-2.2945	-0.394569	5/52	12122,21937,26397,26408,74018	Bid,Tnfrsf1a,Map2k3,Map3k5,Als2
2_Member	KEGG Pathway	ko01524	Platinum drug resistance	-2.23192	-0.394569	6/76	11977,12122,18709,18710,19714,26408	Atp7a,Bid,Pik3r2,Pik3r3,Rev3l,Map3k5
2_Member	KEGG Pathway	mmu01524	Platinum drug resistance	-2.23192	-0.394569	6/76	11977,12122,18709,18710,19714,26408	Atp7a,Bid,Pik3r2,Pik3r3,Rev3l,Map3k5
3_Summary	Reactome Gene Sets	R-MMU-199920	CREB phosphorylation	-3.4906	-0.718829	3/7	11908,20112,73086	Atf1,Rps6ka2,Rps6ka5
3_Member	Reactome Gene Sets	R-MMU-199920	CREB phosphorylation	-3.4906	-0.718829	3/7	11908,20112,73086	Atf1,Rps6ka2,Rps6ka5
4_Summary	Reactome Gene Sets	R-MMU-5576891	Cardiac conduction	-3.37162	-0.696755	10/127	13400,16438,16535,20269,20274,56808,65973,74571,100986,210741,326618	Dmpk,Itpr1,Kcnq1,Scn3a,Scn9a,Cacna2d2,Asph,Kcnk16,Akap9,Kcnk12,Tpm4
4_Member	Reactome Gene Sets	R-MMU-5576891	Cardiac conduction	-3.37162	-0.696755	10/127	13400,16438,16535,20269,20274,56808,65973,74571,100986,210741	Dmpk,Itpr1,Kcnq1,Scn3a,Scn9a,Cacna2d2,Asph,Kcnk16,Akap9,Kcnk12
4_Member	Reactome Gene Sets	R-MMU-397014	Muscle contraction	-2.6612	-0.588395	11/184	13400,16438,16535,20269,20274,56808,65973,74571,100986,210741,326618	Dmpk,Itpr1,Kcnq1,Scn3a,Scn9a,Cacna2d2,Asph,Kcnk16,Akap9,Kcnk12,Tpm4
5_Summary	KEGG Pathway	ko05164	Influenza A	-2.97646	-0.668474	11/168	12914,18709,18710,21937,26397,54196,71586,117198,230073,328572,100504404	Crebbp,Pik3r2,Pik3r3,Tnfrsf1a,Map2k3,Pabpn1,Ifih1,Ivns1abp,Ddx58,Ep300,H2-Ea-ps
5_Member	KEGG Pathway	ko05164	Influenza A	-2.97646	-0.668474	11/168	12914,18709,18710,21937,26397,54196,71586,117198,230073,328572,100504404	Crebbp,Pik3r2,Pik3r3,Tnfrsf1a,Map2k3,Pabpn1,Ifih1,Ivns1abp,Ddx58,Ep300,H2-Ea-ps
5_Member	KEGG Pathway	mmu05164	Influenza A	-2.97646	-0.668474	11/168	12914,18709,18710,21937,26397,54196,71586,117198,230073,328572,100504404	Crebbp,Pik3r2,Pik3r3,Tnfrsf1a,Map2k3,Pabpn1,Ifih1,Ivns1abp,Ddx58,Ep300,H2-Ea-ps
6_Summary	Reactome Gene Sets	R-MMU-157118	Signaling by NOTCH	-2.85019	-0.617364	5/39	12914,13649,16450,18759,328572,14527,14936,16438,18798,68961	Crebbp,Egfr,Jag2,Prkci,Ep300,Gcgr,Gys1,Itpr1,Plcb4,Phkg2
6_Member	Reactome Gene Sets	R-MMU-157118	Signaling by NOTCH	-2.85019	-0.617364	5/39	12914,13649,16450,18759,328572	Crebbp,Egfr,Jag2,Prkci,Ep300
6_Member	Reactome Gene Sets	R-MMU-1980143	Signaling by NOTCH1	-2.27164	-0.394569	3/17	12914,16450,328572	Crebbp,Jag2,Ep300
6_Member	KEGG Pathway	ko04922	Glucagon signaling pathway	-2.18862	-0.394569	7/102	12914,14527,14936,16438,18798,68961,328572	Crebbp,Gcgr,Gys1,Itpr1,Plcb4,Phkg2,Ep300
6_Member	KEGG Pathway	mmu04922	Glucagon signaling pathway	-2.18862	-0.394569	7/102	12914,14527,14936,16438,18798,68961,328572	Crebbp,Gcgr,Gys1,Itpr1,Plcb4,Phkg2,Ep300
7_Summary	Reactome Gene Sets	R-MMU-445095	Interaction between L1 and Ankyrins	-2.84507	-0.617364	3/11	16728,20742,20743,13649,17967,73710,73086	L1cam,Sptbn1,Sptbn2,Egfr,Ncam1,Tubb2b,Rps6ka5
7_Member	Reactome Gene Sets	R-MMU-445095	Interaction between L1 and Ankyrins	-2.84507	-0.617364	3/11	16728,20742,20743	L1cam,Sptbn1,Sptbn2
7_Member	Reactome Gene Sets	R-MMU-373760	L1CAM interactions	-2.40737	-0.4092	6/70	13649,16728,17967,20742,20743,73710	Egfr,L1cam,Ncam1,Sptbn1,Sptbn2,Tubb2b
7_Member	Reactome Gene Sets	R-MMU-375165	NCAM signaling for neurite out-growth	-2.05995	-0.319587	4/38	17967,20742,20743,73086	Ncam1,Sptbn1,Sptbn2,Rps6ka5
7_Member	Reactome Gene Sets	R-MMU-445144	Signal transduction by L1	-2.00787	-0.287247	3/21	13649,16728,17967	Egfr,L1cam,Ncam1
8_Summary	KEGG Pathway	ko04730	Long-term depression	-2.71042	-0.588395	6/61	14673,14677,16000,16438,18798,19051	Gna12,Gnai1,Igf1,Itpr1,Plcb4,Ppp1r17
8_Member	KEGG Pathway	ko04730	Long-term depression	-2.71042	-0.588395	6/61	14673,14677,16000,16438,18798,19051	Gna12,Gnai1,Igf1,Itpr1,Plcb4,Ppp1r17
8_Member	KEGG Pathway	mmu04730	Long-term depression	-2.71042	-0.588395	6/61	14673,14677,16000,16438,18798,19051	Gna12,Gnai1,Igf1,Itpr1,Plcb4,Ppp1r17
9_Summary	KEGG Pathway	ko04392	Hippo signaling pathway -multiple species	-2.66563	-0.588395	4/26	21676,21677,22601,29806,11789,12006,18759,72930,170788	Tead1,Tead2,Yap1,Limd1,Apc,Axin2,Prkci,Ppp2r2b,Crb1
9_Member	KEGG Pathway	ko04392	Hippo signaling pathway -multiple species	-2.66563	-0.588395	4/26	21676,21677,22601,29806	Tead1,Tead2,Yap1,Limd1
9_Member	KEGG Pathway	mmu04392	Hippo signaling pathway -multiple species	-2.66563	-0.588395	4/26	21676,21677,22601,29806	Tead1,Tead2,Yap1,Limd1
9_Member	KEGG Pathway	ko04390	Hippo signaling pathway	-2.20894	-0.394569	9/154	11789,12006,18759,21676,21677,22601,29806,72930,170788	Apc,Axin2,Prkci,Tead1,Tead2,Yap1,Limd1,Ppp2r2b,Crb1
9_Member	KEGG Pathway	mmu04390	Hippo signaling pathway	-2.20894	-0.394569	9/154	11789,12006,18759,21676,21677,22601,29806,72930,170788	Apc,Axin2,Prkci,Tead1,Tead2,Yap1,Limd1,Ppp2r2b,Crb1
10_Summary	Reactome Gene Sets	R-MMU-5617833	Cilium Assembly	-2.6612	-0.588395	11/184	13424,18286,18541,19088,19889,21821,71820,73710,76568,100986,217935	Dync1h1,Odf2,Pcnt,Prkar2b,Rp2,Ift88,Wdr34,Tubb2b,Ift46,Akap9,Wdr60
10_Member	Reactome Gene Sets	R-MMU-5617833	Cilium Assembly	-2.6612	-0.588395	11/184	13424,18286,18541,19088,19889,21821,71820,73710,76568,100986,217935	Dync1h1,Odf2,Pcnt,Prkar2b,Rp2,Ift88,Wdr34,Tubb2b,Ift46,Akap9,Wdr60
10_Member	Reactome Gene Sets	R-MMU-1852241	Organelle biogenesis and maintenance	-2.19709	-0.394569	11/212	13424,18286,18541,19088,19889,21821,71820,73710,76568,100986,217935	Dync1h1,Odf2,Pcnt,Prkar2b,Rp2,Ift88,Wdr34,Tubb2b,Ift46,Akap9,Wdr60
10_Member	Reactome Gene Sets	R-MMU-5620924	Intraflagellar transport	-2.12521	-0.342446	5/57	21821,71820,73710,76568,217935	Ift88,Wdr34,Tubb2b,Ift46,Wdr60
11_Summary	Reactome Gene Sets	R-MMU-71387	Metabolism of carbohydrates	-2.43597	-0.4092	13/255	13521,14936,15275,19895,20969,50787,54371,64580,68961,71805,71951,110639,170768	Slc26a2,Gys1,Hk1,Rpia,Sdc1,Hs6st3,Chst2,Ndst4,Phkg2,Nup93,Gpc2,Prps2,Pfkfb3
11_Member	Reactome Gene Sets	R-MMU-71387	Metabolism of carbohydrates	-2.43597	-0.4092	13/255	13521,14936,15275,19895,20969,50787,54371,64580,68961,71805,71951,110639,170768	Slc26a2,Gys1,Hk1,Rpia,Sdc1,Hs6st3,Chst2,Ndst4,Phkg2,Nup93,Gpc2,Prps2,Pfkfb3
11_Member	Reactome Gene Sets	R-MMU-2022928	HS-GAG biosynthesis	-2.43181	-0.4092	4/30	20969,50787,64580,71951	Sdc1,Hs6st3,Ndst4,Gpc2
12_Summary	Reactome Gene Sets	R-MMU-15869	Metabolism of nucleotides	-2.38172	-0.4092	7/94	11565,12499,22171,22247,67725,93692,103149	Adssl1,Entpd5,Tyms,Umps,Nudt13,Glrx,Upb1
12_Member	Reactome Gene Sets	R-MMU-15869	Metabolism of nucleotides	-2.38172	-0.4092	7/94	11565,12499,22171,22247,67725,93692,103149	Adssl1,Entpd5,Tyms,Umps,Nudt13,Glrx,Upb1
13_Summary	Reactome Gene Sets	R-MMU-983231	Factors involved in megakaryocyte development and platelet production	-2.30108	-0.394569	9/149	12914,16562,16581,19088,56248,68813,73710,210293,328572	Crebbp,Kif1c,Kifc2,Prkar2b,Ak3,Dock5,Tubb2b,Dock10,Ep300
13_Member	Reactome Gene Sets	R-MMU-983231	Factors involved in megakaryocyte development and platelet production	-2.30108	-0.394569	9/149	12914,16562,16581,19088,56248,68813,73710,210293,328572	Crebbp,Kif1c,Kifc2,Prkar2b,Ak3,Dock5,Tubb2b,Dock10,Ep300
14_Summary	Reactome Gene Sets	R-MMU-2672351	Stimuli-sensing channels	-2.23491	-0.394569	7/100	11419,57776,65973,226025,232341,279561,329178	Asic1,Ttyh1,Asph,Trpm3,Wnk1,Wnk3,Unc80
14_Member	Reactome Gene Sets	R-MMU-2672351	Stimuli-sensing channels	-2.23491	-0.394569	7/100	11419,57776,65973,226025,232341,279561,329178	Asic1,Ttyh1,Asph,Trpm3,Wnk1,Wnk3,Unc80
15_Summary	Reactome Gene Sets	R-MMU-400206	Regulation of lipid metabolism by Peroxisome proliferator-activated receptor alpha (PPARalpha)	-2.06793	-0.319587	3/20	12914,56406,109151	Crebbp,Ncoa6,Chd9
15_Member	Reactome Gene Sets	R-MMU-400206	Regulation of lipid metabolism by Peroxisome proliferator-activated receptor alpha (PPARalpha)	-2.06793	-0.319587	3/20	12914,56406,109151	Crebbp,Ncoa6,Chd9
16_Summary	KEGG Pathway	ko04010	MAPK signaling pathway	-2.06263	-0.319587	12/252	13649,14673,17347,17762,17873,20112,21937,26397,26408,56808,73086,114713	Egfr,Gna12,Mknk2,Mapt,Gadd45b,Rps6ka2,Tnfrsf1a,Map2k3,Map3k5,Cacna2d2,Rps6ka5,Rasa2
16_Member	KEGG Pathway	ko04010	MAPK signaling pathway	-2.06263	-0.319587	12/252	13649,14673,17347,17762,17873,20112,21937,26397,26408,56808,73086,114713	Egfr,Gna12,Mknk2,Mapt,Gadd45b,Rps6ka2,Tnfrsf1a,Map2k3,Map3k5,Cacna2d2,Rps6ka5,Rasa2
16_Member	KEGG Pathway	mmu04010	MAPK signaling pathway	-2.06263	-0.319587	12/252	13649,14673,17347,17762,17873,20112,21937,26397,26408,56808,73086,114713	Egfr,Gna12,Mknk2,Mapt,Gadd45b,Rps6ka2,Tnfrsf1a,Map2k3,Map3k5,Cacna2d2,Rps6ka5,Rasa2
17_Summary	Reactome Gene Sets	R-MMU-2262752	Cellular responses to stress	-2.0391	-0.30872	16/383	12914,13424,20112,21750,26397,26408,29806,53380,66538,68024,71805,73710,75560,232440,241915,328572	Crebbp,Dync1h1,Rps6ka2,Terf2,Map2k3,Map3k5,Limd1,Psmd10,Rps19bp1,Hist1h2bc,Nup93,Tubb2b,Ep400,H2afj,Phc3,Ep300
17_Member	Reactome Gene Sets	R-MMU-2262752	Cellular responses to stress	-2.0391	-0.30872	16/383	12914,13424,20112,21750,26397,26408,29806,53380,66538,68024,71805,73710,75560,232440,241915,328572	Crebbp,Dync1h1,Rps6ka2,Terf2,Map2k3,Map3k5,Limd1,Psmd10,Rps19bp1,Hist1h2bc,Nup93,Tubb2b,Ep400,H2afj,Phc3,Ep300

## Sheet: G - GO_ReginBoth
Table S2 – Related to Figures 1-6. Differentially expressed genes and gene ontology terms.
GroupID	Category	Term	Description	LogP	Log(q-value)	InTerm_InList	Genes	Symbols
1_Summary	Reactome Gene Sets	R-MMU-3371497	HSP90 chaperone cycle for steroid hormone receptors (SHR)	-5.71845	-2.62973	8/52	15481,15511,15519,22142,22151,22153,81489,193740,13197,13645,14164,14281,15507,16476,16478,17869,19252,102626,15505,17872,66397,66861,108687,12608,14870,101543,12702,50528,58185,110196	Hspa8,Hspa1b,Hsp90aa1,Tuba1a,Tubb2a,Tubb4a,Dnajb1,Hspa1a,Gadd45a,Egf,Fgf1,Fos,Hspb1,Jun,Jund,Myc,Dusp1,Mapkapk3,Hsph1,Ppp1r15a,Sar1b,Dnajc10,Edem2,Cebpb,Gstp1,Wtip,Socs3,Tmprss2,Rsad2,Fdps
1_Member	Reactome Gene Sets	R-MMU-3371497	HSP90 chaperone cycle for steroid hormone receptors (SHR)	-5.71845	-2.62973	8/52	15481,15511,15519,22142,22151,22153,81489,193740	Hspa8,Hspa1b,Hsp90aa1,Tuba1a,Tubb2a,Tubb4a,Dnajb1,Hspa1a
1_Member	Reactome Gene Sets	R-MMU-3371568	Attenuation phase	-5.69434	-2.62973	5/14	15481,15511,15519,81489,193740	Hspa8,Hspa1b,Hsp90aa1,Dnajb1,Hspa1a
1_Member	Reactome Gene Sets	R-MMU-3371571	HSF1-dependent transactivation	-4.42593	-1.8972	5/24	15481,15511,15519,81489,193740	Hspa8,Hspa1b,Hsp90aa1,Dnajb1,Hspa1a
1_Member	KEGG Pathway	ko04010	MAPK signaling pathway	-3.54815	-1.4908	13/252	13197,13645,14164,14281,15481,15507,15511,16476,16478,17869,19252,102626,193740	Gadd45a,Egf,Fgf1,Fos,Hspa8,Hspb1,Hspa1b,Jun,Jund,Myc,Dusp1,Mapkapk3,Hspa1a
1_Member	KEGG Pathway	mmu04010	MAPK signaling pathway	-3.54815	-1.4908	13/252	13197,13645,14164,14281,15481,15507,15511,16476,16478,17869,19252,102626,193740	Gadd45a,Egf,Fgf1,Fos,Hspa8,Hspb1,Hspa1b,Jun,Jund,Myc,Dusp1,Mapkapk3,Hspa1a
1_Member	KEGG Pathway	ko04141	Protein processing in endoplasmic reticulum	-3.35277	-1.36053	10/167	15481,15505,15511,15519,17872,66397,66861,81489,108687,193740	Hspa8,Hsph1,Hspa1b,Hsp90aa1,Ppp1r15a,Sar1b,Dnajc10,Dnajb1,Edem2,Hspa1a
1_Member	KEGG Pathway	mmu04141	Protein processing in endoplasmic reticulum	-3.35277	-1.36053	10/167	15481,15505,15511,15519,17872,66397,66861,81489,108687,193740	Hspa8,Hsph1,Hspa1b,Hsp90aa1,Ppp1r15a,Sar1b,Dnajc10,Dnajb1,Edem2,Hspa1a
1_Member	Reactome Gene Sets	R-MMU-2262752	Cellular responses to stress	-2.76078	-1.04442	15/383	12608,14281,14870,15481,15505,15511,15519,16476,22142,22151,22153,81489,101543,102626,193740	Cebpb,Fos,Gstp1,Hspa8,Hsph1,Hspa1b,Hsp90aa1,Jun,Tuba1a,Tubb2a,Tubb4a,Dnajb1,Wtip,Mapkapk3,Hspa1a
1_Member	KEGG Pathway	ko05164	Influenza A	-2.73389	-1.04442	9/168	12702,15481,15511,16476,50528,58185,81489,110196,193740	Socs3,Hspa8,Hspa1b,Jun,Tmprss2,Rsad2,Dnajb1,Fdps,Hspa1a
1_Member	KEGG Pathway	mmu05164	Influenza A	-2.73389	-1.04442	9/168	12702,15481,15511,16476,50528,58185,81489,110196,193740	Socs3,Hspa8,Hspa1b,Jun,Tmprss2,Rsad2,Dnajb1,Fdps,Hspa1a
1_Member	Reactome Gene Sets	R-MMU-3371556	Cellular response to heat stress	-2.56577	-0.997071	6/85	15481,15505,15511,15519,81489,193740	Hspa8,Hsph1,Hspa1b,Hsp90aa1,Dnajb1,Hspa1a
1_Member	Reactome Gene Sets	R-MMU-3371453	Regulation of HSF1-mediated heat shock response	-2.37507	-0.87047	5/65	15481,15505,15511,81489,193740	Hspa8,Hsph1,Hspa1b,Dnajb1,Hspa1a
1_Member	KEGG Pathway	ko04915	Estrogen signaling pathway	-2.30428	-0.82808	6/96	14281,15481,15511,15519,16476,193740	Fos,Hspa8,Hspa1b,Hsp90aa1,Jun,Hspa1a
1_Member	KEGG Pathway	mmu04915	Estrogen signaling pathway	-2.30428	-0.82808	6/96	14281,15481,15511,15519,16476,193740	Fos,Hspa8,Hspa1b,Hsp90aa1,Jun,Hspa1a
1_Member	Reactome Gene Sets	R-MMU-8953897	Cellular responses to external stimuli	-2.15911	-0.763005	15/445	12608,14281,14870,15481,15505,15511,15519,16476,22142,22151,22153,81489,101543,102626,193740	Cebpb,Fos,Gstp1,Hspa8,Hsph1,Hspa1b,Hsp90aa1,Jun,Tuba1a,Tubb2a,Tubb4a,Dnajb1,Wtip,Mapkapk3,Hspa1a
2_Summary	Reactome Gene Sets	R-MMU-422475	Axon guidance	-5.3192	-2.62973	17/283	11852,12825,12840,13131,13842,15519,17295,18481,19713,20439,20741,22142,22151,22153,103967,214968,384783,13385,17127,71529,74127	Rhob,Col3a1,Col9a2,Dab1,Epha8,Hsp90aa1,Met,Pak3,Ret,Siah2,Sptb,Tuba1a,Tubb2a,Tubb4a,Dnm3,Sema6d,Irs2,Dlg4,Smad3,Kazn,Krt80
2_Member	Reactome Gene Sets	R-MMU-422475	Axon guidance	-5.3192	-2.62973	17/283	11852,12825,12840,13131,13842,15519,17295,18481,19713,20439,20741,22142,22151,22153,103967,214968,384783	Rhob,Col3a1,Col9a2,Dab1,Epha8,Hsp90aa1,Met,Pak3,Ret,Siah2,Sptb,Tuba1a,Tubb2a,Tubb4a,Dnm3,Sema6d,Irs2
2_Member	Reactome Gene Sets	R-MMU-1266738	Developmental Biology	-4.08488	-1.71104	21/498	11852,12825,12840,13131,13385,13842,15519,17127,17295,18481,19713,20439,20741,22142,22151,22153,71529,74127,103967,214968,384783	Rhob,Col3a1,Col9a2,Dab1,Dlg4,Epha8,Hsp90aa1,Smad3,Met,Pak3,Ret,Siah2,Sptb,Tuba1a,Tubb2a,Tubb4a,Kazn,Krt80,Dnm3,Sema6d,Irs2
2_Member	Reactome Gene Sets	R-MMU-373755	Semaphorin interactions	-2.80232	-1.04442	5/52	11852,15519,17295,18481,214968	Rhob,Hsp90aa1,Met,Pak3,Sema6d
3_Summary	KEGG Pathway	ko05418	Fluid shear stress and atherosclerosis	-5.30459	-2.62973	12/145	12167,14281,14862,14870,15519,16476,16598,18104,18791,19252,20971,68312	Bmpr1b,Fos,Gstm1,Gstp1,Hsp90aa1,Jun,Klf2,Nqo1,Plat,Dusp1,Sdc4,Gstm7
3_Member	KEGG Pathway	ko05418	Fluid shear stress and atherosclerosis	-5.30459	-2.62973	12/145	12167,14281,14862,14870,15519,16476,16598,18104,18791,19252,20971,68312	Bmpr1b,Fos,Gstm1,Gstp1,Hsp90aa1,Jun,Klf2,Nqo1,Plat,Dusp1,Sdc4,Gstm7
3_Member	KEGG Pathway	mmu05418	Fluid shear stress and atherosclerosis	-5.30459	-2.62973	12/145	12167,14281,14862,14870,15519,16476,16598,18104,18791,19252,20971,68312	Bmpr1b,Fos,Gstm1,Gstp1,Hsp90aa1,Jun,Klf2,Nqo1,Plat,Dusp1,Sdc4,Gstm7
4_Summary	Reactome Gene Sets	R-MMU-3000171	Non-integrin membrane-ECM interactions	-4.48617	-1.8972	6/38	12825,12842,12843,15530,16403,20971,12840,16774,64176,17295,13179,13645,14164,15507,15519,16002,16591,18481,18791,102626,228775,235402,384783,545622,16476,70549,107589,12977,13685,14707,17869,20393,74747,12380,13653,17127,110382	Col3a1,Col1a1,Col1a2,Hspg2,Itga6,Sdc4,Col9a2,Lama3,Sv2b,Met,Dcn,Egf,Fgf1,Hspb1,Hsp90aa1,Igf2,Kl,Pak3,Plat,Mapkapk3,Trib3,Lingo1,Irs2,Ptpn3,Jun,Tln2,Mylk,Csf1,Eif4ebp1,Gng5,Myc,Sgk1,Ddit4,Cast,Egr1,Smad3,C8b
4_Member	Reactome Gene Sets	R-MMU-3000171	Non-integrin membrane-ECM interactions	-4.48617	-1.8972	6/38	12825,12842,12843,15530,16403,20971	Col3a1,Col1a1,Col1a2,Hspg2,Itga6,Sdc4
4_Member	KEGG Pathway	ko04512	ECM-receptor interaction	-4.1904	-1.77081	8/83	12840,12842,12843,15530,16403,16774,20971,64176	Col9a2,Col1a1,Col1a2,Hspg2,Itga6,Lama3,Sdc4,Sv2b
4_Member	KEGG Pathway	mmu04512	ECM-receptor interaction	-4.1904	-1.77081	8/83	12840,12842,12843,15530,16403,16774,20971,64176	Col9a2,Col1a1,Col1a2,Hspg2,Itga6,Lama3,Sdc4,Sv2b
4_Member	Reactome Gene Sets	R-MMU-8874081	MET activates PTK2 signaling	-3.93556	-1.60312	5/30	12825,12842,12843,16774,17295	Col3a1,Col1a1,Col1a2,Lama3,Met
4_Member	Reactome Gene Sets	R-MMU-3000178	ECM proteoglycans	-3.84732	-1.55267	6/49	12825,12840,12842,12843,13179,15530	Col3a1,Col9a2,Col1a1,Col1a2,Dcn,Hspg2
4_Member	Reactome Gene Sets	R-MMU-9006934	Signaling by Receptor Tyrosine Kinases	-3.54241	-1.4908	19/468	12825,12840,12842,12843,13645,14164,15507,15519,16002,16591,16774,17295,18481,18791,102626,228775,235402,384783,545622	Col3a1,Col9a2,Col1a1,Col1a2,Egf,Fgf1,Hspb1,Hsp90aa1,Igf2,Kl,Lama3,Met,Pak3,Plat,Mapkapk3,Trib3,Lingo1,Irs2,Ptpn3
4_Member	KEGG Pathway	ko04510	Focal adhesion	-3.33642	-1.36053	11/199	12840,12842,12843,13645,16403,16476,16774,17295,18481,70549,107589	Col9a2,Col1a1,Col1a2,Egf,Itga6,Jun,Lama3,Met,Pak3,Tln2,Mylk
4_Member	KEGG Pathway	mmu04510	Focal adhesion	-3.33642	-1.36053	11/199	12840,12842,12843,13645,16403,16476,16774,17295,18481,70549,107589	Col9a2,Col1a1,Col1a2,Egf,Itga6,Jun,Lama3,Met,Pak3,Tln2,Mylk
4_Member	Reactome Gene Sets	R-MMU-8875878	MET promotes cell motility	-3.27868	-1.33622	5/41	12825,12842,12843,16774,17295	Col3a1,Col1a1,Col1a2,Lama3,Met
4_Member	KEGG Pathway	ko04151	PI3K-Akt signaling pathway	-3.20037	-1.28894	15/346	12840,12842,12843,12977,13645,13685,14164,14707,15519,16403,16774,17295,17869,20393,74747	Col9a2,Col1a1,Col1a2,Csf1,Egf,Eif4ebp1,Fgf1,Gng5,Hsp90aa1,Itga6,Lama3,Met,Myc,Sgk1,Ddit4
4_Member	KEGG Pathway	mmu04151	PI3K-Akt signaling pathway	-3.20037	-1.28894	15/346	12840,12842,12843,12977,13645,13685,14164,14707,15519,16403,16774,17295,17869,20393,74747	Col9a2,Col1a1,Col1a2,Csf1,Egf,Eif4ebp1,Fgf1,Gng5,Hsp90aa1,Itga6,Lama3,Met,Myc,Sgk1,Ddit4
4_Member	Reactome Gene Sets	R-MMU-2022090	Assembly of collagen fibrils and other multimeric structures	-2.9678	-1.15477	6/71	12825,12840,12842,12843,16403,16774	Col3a1,Col9a2,Col1a1,Col1a2,Itga6,Lama3
4_Member	Reactome Gene Sets	R-MMU-216083	Integrin cell surface interactions	-2.81373	-1.04442	6/76	12825,12840,12842,12843,15530,16403	Col3a1,Col9a2,Col1a1,Col1a2,Hspg2,Itga6
4_Member	Reactome Gene Sets	R-MMU-2214320	Anchoring fibril formation	-2.76806	-1.04442	3/15	12842,12843,16774	Col1a1,Col1a2,Lama3
4_Member	Reactome Gene Sets	R-MMU-8948216	Collagen chain trimerization	-2.2794	-0.823065	4/43	12825,12840,12842,12843	Col3a1,Col9a2,Col1a1,Col1a2
4_Member	Reactome Gene Sets	R-MMU-1474228	Degradation of the extracellular matrix	-2.25023	-0.823065	7/130	12380,12825,12842,12843,13179,15530,16774	Cast,Col3a1,Col1a1,Col1a2,Dcn,Hspg2,Lama3
4_Member	Reactome Gene Sets	R-MMU-1474290	Collagen formation	-2.23959	-0.823065	6/99	12825,12840,12842,12843,16403,16774	Col3a1,Col9a2,Col1a1,Col1a2,Itga6,Lama3
4_Member	KEGG Pathway	ko04933	AGE-RAGE signaling pathway in diabetic complications	-2.21859	-0.81324	6/100	12825,12842,12843,13653,16476,17127	Col3a1,Col1a1,Col1a2,Egr1,Jun,Smad3
4_Member	KEGG Pathway	mmu04933	AGE-RAGE signaling pathway in diabetic complications	-2.21859	-0.81324	6/100	12825,12842,12843,13653,16476,17127	Col3a1,Col1a1,Col1a2,Egr1,Jun,Smad3
4_Member	KEGG Pathway	ko05146	Amoebiasis	-2.09811	-0.755667	6/106	12825,12842,12843,15507,16774,110382	Col3a1,Col1a1,Col1a2,Hspb1,Lama3,C8b
4_Member	KEGG Pathway	mmu05146	Amoebiasis	-2.09811	-0.755667	6/106	12825,12842,12843,15507,16774,110382	Col3a1,Col1a1,Col1a2,Hspb1,Lama3,C8b
4_Member	Reactome Gene Sets	R-MMU-6806834	Signaling by MET	-2.08853	-0.755667	5/76	12825,12842,12843,16774,17295	Col3a1,Col1a1,Col1a2,Lama3,Met
5_Summary	Reactome Gene Sets	R-MMU-383280	Nuclear Receptor transcription pathway	-3.74937	-1.49954	6/51	15378,18227,20186,21834,22337,217166	Hnf4a,Nr4a2,Nr1h4,Thrb,Vdr,Nr1d1
5_Member	Reactome Gene Sets	R-MMU-383280	Nuclear Receptor transcription pathway	-3.74937	-1.49954	6/51	15378,18227,20186,21834,22337,217166	Hnf4a,Nr4a2,Nr1h4,Thrb,Vdr,Nr1d1
6_Summary	KEGG Pathway	ko05020	Prion diseases	-3.66825	-1.49954	5/34	12259,13653,18128,110382,193740	C1qa,Egr1,Notch1,C8b,Hspa1a
6_Member	KEGG Pathway	ko05020	Prion diseases	-3.66825	-1.49954	5/34	12259,13653,18128,110382,193740	C1qa,Egr1,Notch1,C8b,Hspa1a
6_Member	KEGG Pathway	mmu05020	Prion diseases	-3.66825	-1.49954	5/34	12259,13653,18128,110382,193740	C1qa,Egr1,Notch1,C8b,Hspa1a
7_Summary	KEGG Pathway	ko04390	Hippo signaling pathway	-3.63391	-1.49954	10/154	12167,13385,14164,14367,15902,17127,17869,50523,101543,211652,13179,17965,16600,19712	Bmpr1b,Dlg4,Fgf1,Fzd5,Id2,Smad3,Myc,Lats2,Wtip,Wwc1,Dcn,Nbl1,Klf4,Rest
7_Member	KEGG Pathway	ko04390	Hippo signaling pathway	-3.63391	-1.49954	10/154	12167,13385,14164,14367,15902,17127,17869,50523,101543,211652	Bmpr1b,Dlg4,Fgf1,Fzd5,Id2,Smad3,Myc,Lats2,Wtip,Wwc1
7_Member	KEGG Pathway	mmu04390	Hippo signaling pathway	-3.63391	-1.49954	10/154	12167,13385,14164,14367,15902,17127,17869,50523,101543,211652	Bmpr1b,Dlg4,Fgf1,Fzd5,Id2,Smad3,Myc,Lats2,Wtip,Wwc1
7_Member	KEGG Pathway	ko04350	TGF-beta signaling pathway	-2.56577	-0.997071	6/85	12167,13179,15902,17127,17869,17965	Bmpr1b,Dcn,Id2,Smad3,Myc,Nbl1
7_Member	KEGG Pathway	mmu04350	TGF-beta signaling pathway	-2.56577	-0.997071	6/85	12167,13179,15902,17127,17869,17965	Bmpr1b,Dcn,Id2,Smad3,Myc,Nbl1
7_Member	KEGG Pathway	ko04550	Signaling pathways regulating pluripotency of stem cells	-2.12887	-0.756022	7/137	12167,14367,15902,16600,17127,17869,19712	Bmpr1b,Fzd5,Id2,Klf4,Smad3,Myc,Rest
7_Member	KEGG Pathway	mmu04550	Signaling pathways regulating pluripotency of stem cells	-2.12887	-0.756022	7/137	12167,14367,15902,16600,17127,17869,19712	Bmpr1b,Fzd5,Id2,Klf4,Smad3,Myc,Rest
8_Summary	Reactome Gene Sets	R-MMU-109582	Hemostasis	-3.61809	-1.49954	22/578	11852,12842,12843,13645,14707,16002,16403,17133,18441,18791,20971,21346,22142,22151,22153,27359,56077,72017,99982,104009,242202,286942	Rhob,Col1a1,Col1a2,Egf,Gng5,Igf2,Itga6,Maff,P2ry1,Plat,Sdc4,Tagln2,Tuba1a,Tubb2a,Tubb4a,Sytl4,Dgke,Cyb5r1,Kdm1a,Qsox1,Pde5a,Kif19a
8_Member	Reactome Gene Sets	R-MMU-109582	Hemostasis	-3.61809	-1.49954	22/578	11852,12842,12843,13645,14707,16002,16403,17133,18441,18791,20971,21346,22142,22151,22153,27359,56077,72017,99982,104009,242202,286942	Rhob,Col1a1,Col1a2,Egf,Gng5,Igf2,Itga6,Maff,P2ry1,Plat,Sdc4,Tagln2,Tuba1a,Tubb2a,Tubb4a,Sytl4,Dgke,Cyb5r1,Kdm1a,Qsox1,Pde5a,Kif19a
8_Member	Reactome Gene Sets	R-MMU-76002	Platelet activation, signaling and aggregation	-2.60299	-0.997071	12/282	11852,12842,12843,13645,14707,16002,18441,21346,27359,56077,72017,104009	Rhob,Col1a1,Col1a2,Egf,Gng5,Igf2,P2ry1,Tagln2,Sytl4,Dgke,Cyb5r1,Qsox1
9_Summary	Reactome Gene Sets	R-MMU-5683057	MAPK family signaling cascades	-3.30893	-1.35007	13/267	13385,13645,14164,15507,16591,17295,18481,19252,19713,20741,81489,240057,384783,16002,228775,15937	Dlg4,Egf,Fgf1,Hspb1,Kl,Met,Pak3,Dusp1,Ret,Sptb,Dnajb1,Syngap1,Irs2,Igf2,Trib3,Ier3
9_Member	Reactome Gene Sets	R-MMU-5683057	MAPK family signaling cascades	-3.30893	-1.35007	13/267	13385,13645,14164,15507,16591,17295,18481,19252,19713,20741,81489,240057,384783	Dlg4,Egf,Fgf1,Hspb1,Kl,Met,Pak3,Dusp1,Ret,Sptb,Dnajb1,Syngap1,Irs2
9_Member	Reactome Gene Sets	R-MMU-2428928	IRS-related events triggered by IGF1R	-3.04544	-1.19012	5/46	14164,16002,16591,228775,384783	Fgf1,Igf2,Kl,Trib3,Irs2
9_Member	Reactome Gene Sets	R-MMU-2428924	IGF1R signaling cascade	-3.00238	-1.16003	5/47	14164,16002,16591,228775,384783	Fgf1,Igf2,Kl,Trib3,Irs2
9_Member	Reactome Gene Sets	R-MMU-2404192	Signaling by Type 1 Insulin-like Growth Factor 1 Receptor (IGF1R)	-2.9604	-1.15477	5/48	14164,16002,16591,228775,384783	Fgf1,Igf2,Kl,Trib3,Irs2
9_Member	Reactome Gene Sets	R-MMU-199418	Negative regulation of the PI3K/AKT network	-2.79091	-1.04442	7/104	13645,14164,15937,16591,17295,228775,384783	Egf,Fgf1,Ier3,Kl,Met,Trib3,Irs2
9_Member	Reactome Gene Sets	R-MMU-109704	PI3K Cascade	-2.35417	-0.861155	4/41	14164,16591,228775,384783	Fgf1,Kl,Trib3,Irs2
9_Member	Reactome Gene Sets	R-MMU-112399	IRS-mediated signalling	-2.31625	-0.828914	4/42	14164,16591,228775,384783	Fgf1,Kl,Trib3,Irs2
9_Member	Reactome Gene Sets	R-MMU-6811558	PI5P, PP2A and IER3 Regulate PI3K/AKT Signaling	-2.28243	-0.823065	6/97	13645,14164,15937,16591,17295,384783	Egf,Fgf1,Ier3,Kl,Met,Irs2
9_Member	Reactome Gene Sets	R-MMU-5673001	RAF/MAP kinase cascade	-2.24332	-0.823065	10/236	13385,13645,14164,16591,17295,19252,19713,20741,240057,384783	Dlg4,Egf,Fgf1,Kl,Met,Dusp1,Ret,Sptb,Syngap1,Irs2
9_Member	Reactome Gene Sets	R-MMU-5684996	MAPK1/MAPK3 signaling	-2.16915	-0.768451	10/242	13385,13645,14164,16591,17295,19252,19713,20741,240057,384783	Dlg4,Egf,Fgf1,Kl,Met,Dusp1,Ret,Sptb,Syngap1,Irs2
9_Member	Reactome Gene Sets	R-MMU-74751	Insulin receptor signalling cascade	-2.07786	-0.755667	4/49	14164,16591,228775,384783	Fgf1,Kl,Trib3,Irs2
10_Summary	KEGG Pathway	ko00982	Drug metabolism - cytochrome P450	-3.10096	-1.21849	6/67	11761,14862,14870,54486,55990,68312,69065,14776,29859,269378	Aox1,Gstm1,Gstp1,Hpgds,Fmo2,Gstm7,Chac1,Gpx2,Sult4a1,Ahcy
10_Member	KEGG Pathway	ko00982	Drug metabolism - cytochrome P450	-3.10096	-1.21849	6/67	11761,14862,14870,54486,55990,68312	Aox1,Gstm1,Gstp1,Hpgds,Fmo2,Gstm7
10_Member	KEGG Pathway	mmu00982	Drug metabolism - cytochrome P450	-3.10096	-1.21849	6/67	11761,14862,14870,54486,55990,68312	Aox1,Gstm1,Gstp1,Hpgds,Fmo2,Gstm7
10_Member	Reactome Gene Sets	R-MMU-156590	Glutathione conjugation	-2.75376	-1.04442	4/32	14870,54486,68312,69065	Gstp1,Hpgds,Gstm7,Chac1
10_Member	KEGG Pathway	ko00480	Glutathione metabolism	-2.55799	-0.997071	5/59	14776,14862,14870,54486,68312	Gpx2,Gstm1,Gstp1,Hpgds,Gstm7
10_Member	KEGG Pathway	mmu00480	Glutathione metabolism	-2.55799	-0.997071	5/59	14776,14862,14870,54486,68312	Gpx2,Gstm1,Gstp1,Hpgds,Gstm7
10_Member	Reactome Gene Sets	R-MMU-156580	Phase II - Conjugation of compounds	-2.13725	-0.756022	6/104	14870,29859,54486,68312,69065,269378	Gstp1,Sult4a1,Hpgds,Gstm7,Chac1,Ahcy
11_Summary	KEGG Pathway	mmu05200	Pathways in cancer	-3.08394	-1.21525	16/393	12606,13555,13645,14164,14281,14367,14707,15519,16403,16476,16774,17127,17295,17869,19713,21802,18128,11910,13653,22695,70549,110196	Cebpa,E2f1,Egf,Fgf1,Fos,Fzd5,Gng5,Hsp90aa1,Itga6,Jun,Lama3,Smad3,Met,Myc,Ret,Tgfa,Notch1,Atf3,Egr1,Zfp36,Tln2,Fdps
11_Member	KEGG Pathway	mmu05200	Pathways in cancer	-3.08394	-1.21525	16/393	12606,13555,13645,14164,14281,14367,14707,15519,16403,16476,16774,17127,17295,17869,19713,21802	Cebpa,E2f1,Egf,Fgf1,Fos,Fzd5,Gng5,Hsp90aa1,Itga6,Jun,Lama3,Smad3,Met,Myc,Ret,Tgfa
11_Member	KEGG Pathway	ko05224	Breast cancer	-2.58427	-0.997071	8/144	13555,13645,14164,14281,14367,16476,17869,18128	E2f1,Egf,Fgf1,Fos,Fzd5,Jun,Myc,Notch1
11_Member	KEGG Pathway	mmu05224	Breast cancer	-2.58427	-0.997071	8/144	13555,13645,14164,14281,14367,16476,17869,18128	E2f1,Egf,Fgf1,Fos,Fzd5,Jun,Myc,Notch1
11_Member	KEGG Pathway	ko05166	HTLV-I infection	-2.14135	-0.756022	11/283	11910,13555,13653,14281,14367,16476,17127,17869,22695,70549,110196	Atf3,E2f1,Egr1,Fos,Fzd5,Jun,Smad3,Myc,Zfp36,Tln2,Fdps
11_Member	KEGG Pathway	mmu05166	HTLV-I infection	-2.14135	-0.756022	11/283	11910,13555,13653,14281,14367,16476,17127,17869,22695,70549,110196	Atf3,E2f1,Egr1,Fos,Fzd5,Jun,Smad3,Myc,Zfp36,Tln2,Fdps
12_Summary	Reactome Gene Sets	R-MMU-508751	Circadian Clock	-2.97602	-1.15477	4/28	20893,22187,22190,217166,12606,12608,12702,16600,64009,384783	Bhlhe40,Ubb,Ubc,Nr1d1,Cebpa,Cebpb,Socs3,Klf4,Syne1,Irs2
12_Member	Reactome Gene Sets	R-MMU-508751	Circadian Clock	-2.97602	-1.15477	4/28	20893,22187,22190,217166	Bhlhe40,Ubb,Ubc,Nr1d1
12_Member	Reactome Gene Sets	R-MMU-5334727	Mus musculus biological processes	-2.42785	-0.907618	10/222	12606,12608,12702,16600,20893,22187,22190,64009,217166,384783	Cebpa,Cebpb,Socs3,Klf4,Bhlhe40,Ubb,Ubc,Syne1,Nr1d1,Irs2
13_Summary	KEGG Pathway	mmu04068	FoxO signaling pathway	-2.82148	-1.04442	8/132	13197,13645,16598,17127,20393,20620,216439,384783	Gadd45a,Egf,Klf2,Smad3,Sgk1,Plk2,Agap2,Irs2
13_Member	KEGG Pathway	mmu04068	FoxO signaling pathway	-2.82148	-1.04442	8/132	13197,13645,16598,17127,20393,20620,216439,384783	Gadd45a,Egf,Klf2,Smad3,Sgk1,Plk2,Agap2,Irs2
14_Summary	Reactome Gene Sets	R-MMU-879518	Transport of organic anions	-2.76806	-1.04442	3/15	20502,24059,28254,58246	Slc16a2,Slco2a1,Slco1a6,Slc35b4
14_Member	Reactome Gene Sets	R-MMU-879518	Transport of organic anions	-2.76806	-1.04442	3/15	20502,24059,28254	Slc16a2,Slco2a1,Slco1a6
14_Member	Reactome Gene Sets	R-MMU-425397	Transport of vitamins, nucleosides, and related molecules	-2.35417	-0.861155	4/41	20502,24059,28254,58246	Slc16a2,Slco2a1,Slco1a6,Slc35b4
15_Summary	KEGG Pathway	ko04668	TNF signaling pathway	-2.71994	-1.04442	7/107	12608,12702,12977,14281,16476,16477,20312,14282,15519,16478	Cebpb,Socs3,Csf1,Fos,Jun,Junb,Cx3cl1,Fosb,Hsp90aa1,Jund
15_Member	KEGG Pathway	ko04668	TNF signaling pathway	-2.71994	-1.04442	7/107	12608,12702,12977,14281,16476,16477,20312	Cebpb,Socs3,Csf1,Fos,Jun,Junb,Cx3cl1
15_Member	KEGG Pathway	mmu04668	TNF signaling pathway	-2.71994	-1.04442	7/107	12608,12702,12977,14281,16476,16477,20312	Cebpb,Socs3,Csf1,Fos,Jun,Junb,Cx3cl1
15_Member	KEGG Pathway	ko04657	IL-17 signaling pathway	-2.41813	-0.907618	6/91	12608,14281,14282,15519,16476,16478	Cebpb,Fos,Fosb,Hsp90aa1,Jun,Jund
15_Member	KEGG Pathway	mmu04657	IL-17 signaling pathway	-2.41813	-0.907618	6/91	12608,14281,14282,15519,16476,16478	Cebpb,Fos,Fosb,Hsp90aa1,Jun,Jund
15_Member	KEGG Pathway	ko04380	Osteoclast differentiation	-2.25023	-0.823065	7/130	12702,12977,14281,14282,16476,16477,16478	Socs3,Csf1,Fos,Fosb,Jun,Junb,Jund
15_Member	KEGG Pathway	mmu04380	Osteoclast differentiation	-2.25023	-0.823065	7/130	12702,12977,14281,14282,16476,16477,16478	Socs3,Csf1,Fos,Fosb,Jun,Junb,Jund
16_Summary	Reactome Gene Sets	R-MMU-8957322	Metabolism of steroids	-2.71928	-1.04442	8/137	13121,20186,22337,28254,56348,66234,71720,110196	Cyp51,Nr1h4,Vdr,Slco1a6,Hsd17b12,Msmo1,Osbpl3,Fdps
16_Member	Reactome Gene Sets	R-MMU-8957322	Metabolism of steroids	-2.71928	-1.04442	8/137	13121,20186,22337,28254,56348,66234,71720,110196	Cyp51,Nr1h4,Vdr,Slco1a6,Hsd17b12,Msmo1,Osbpl3,Fdps
16_Member	Reactome Gene Sets	R-MMU-191273	Cholesterol biosynthesis	-2.0688	-0.755667	3/26	13121,66234,110196	Cyp51,Msmo1,Fdps
17_Summary	Reactome Gene Sets	R-MMU-381426	Regulation of Insulin-like Growth Factor (IGF) transport and uptake by Insulin-like Growth Factor Bi	-2.69944	-1.03318	8/138	12977,16002,16007,30060,66848,100102,104009,217847	Csf1,Igf2,Cyr61,Meltf,Fuca2,Pcsk9,Qsox1,Serpina10
17_Member	Reactome Gene Sets	R-MMU-381426	Regulation of Insulin-like Growth Factor (IGF) transport and uptake by Insulin-like Growth Factor Bi	-2.69944	-1.03318	8/138	12977,16002,16007,30060,66848,100102,104009,217847	Csf1,Igf2,Cyr61,Meltf,Fuca2,Pcsk9,Qsox1,Serpina10
17_Member	Reactome Gene Sets	R-MMU-8957275	Post-translational protein phosphorylation	-2.4199	-0.907618	7/121	12977,16007,30060,66848,100102,104009,217847	Csf1,Cyr61,Meltf,Fuca2,Pcsk9,Qsox1,Serpina10
18_Summary	KEGG Pathway	ko05205	Proteoglycans in cancer	-2.66072	-1.01117	10/206	12842,12843,13179,14367,15442,15530,16002,17295,17869,20971,100910,18640,20322,68631,74246,114332	Col1a1,Col1a2,Dcn,Fzd5,Hpse,Hspg2,Igf2,Met,Myc,Sdc4,Chpf2,Pfkfb2,Sord,Cryl1,Gale,Lyve1
18_Member	KEGG Pathway	ko05205	Proteoglycans in cancer	-2.66072	-1.01117	10/206	12842,12843,13179,14367,15442,15530,16002,17295,17869,20971	Col1a1,Col1a2,Dcn,Fzd5,Hpse,Hspg2,Igf2,Met,Myc,Sdc4
18_Member	KEGG Pathway	mmu05205	Proteoglycans in cancer	-2.66072	-1.01117	10/206	12842,12843,13179,14367,15442,15530,16002,17295,17869,20971	Col1a1,Col1a2,Dcn,Fzd5,Hpse,Hspg2,Igf2,Met,Myc,Sdc4
18_Member	Reactome Gene Sets	R-MMU-2024096	HS-GAG degradation	-2.27533	-0.823065	3/22	15442,15530,20971	Hpse,Hspg2,Sdc4
18_Member	Reactome Gene Sets	R-MMU-1971475	A tetrasaccharide linker sequence is required for GAG synthesis	-2.0688	-0.755667	3/26	13179,15530,20971	Dcn,Hspg2,Sdc4
18_Member	Reactome Gene Sets	R-MMU-1793185	Chondroitin sulfate/dermatan sulfate metabolism	-2.04717	-0.74522	4/50	13179,15530,20971,100910	Dcn,Hspg2,Sdc4,Chpf2
18_Member	Reactome Gene Sets	R-MMU-71387	Metabolism of carbohydrates	-2.01767	-0.730195	10/255	13179,15442,15530,18640,20322,20971,68631,74246,100910,114332	Dcn,Hpse,Hspg2,Pfkfb2,Sord,Sdc4,Cryl1,Gale,Chpf2,Lyve1
19_Summary	Reactome Gene Sets	R-MMU-190840	Microtubule-dependent trafficking of connexons from Golgi to the plasma membrane	-2.60409	-0.997071	3/17	22142,22151,22153,103967,20741,19346,20451,21802,66397,76332	Tuba1a,Tubb2a,Tubb4a,Dnm3,Sptb,Rab6a,St8sia3,Tgfa,Sar1b,Cog2
19_Member	Reactome Gene Sets	R-MMU-190840	Microtubule-dependent trafficking of connexons from Golgi to the plasma membrane	-2.60409	-0.997071	3/17	22142,22151,22153	Tuba1a,Tubb2a,Tubb4a
19_Member	Reactome Gene Sets	R-MMU-190872	Transport of connexons to the plasma membrane	-2.53017	-0.982415	3/18	22142,22151,22153	Tuba1a,Tubb2a,Tubb4a
19_Member	Reactome Gene Sets	R-MMU-437239	Recycling pathway of L1	-2.51759	-0.976269	4/37	22142,22151,22153,103967	Tuba1a,Tubb2a,Tubb4a,Dnm3
19_Member	Reactome Gene Sets	R-MMU-373760	L1CAM interactions	-2.23785	-0.823065	5/70	20741,22142,22151,22153,103967	Sptb,Tuba1a,Tubb2a,Tubb4a,Dnm3
19_Member	Reactome Gene Sets	R-MMU-6811436	COPI-independent Golgi-to-ER retrograde traffic	-2.10932	-0.756022	4/48	19346,22142,22151,22153	Rab6a,Tuba1a,Tubb2a,Tubb4a
19_Member	Reactome Gene Sets	R-MMU-8955332	Carboxyterminal post-translational modifications of tubulin	-2.02287	-0.73182	3/27	22142,22151,22153	Tuba1a,Tubb2a,Tubb4a
19_Member	Reactome Gene Sets	R-MMU-948021	Transport to the Golgi and subsequent modification	-2.00957	-0.72564	8/180	20451,20741,21802,22142,22151,22153,66397,76332	St8sia3,Sptb,Tgfa,Tuba1a,Tubb2a,Tubb4a,Sar1b,Cog2
20_Summary	KEGG Pathway	ko04012	ErbB signaling pathway	-2.56577	-0.997071	6/85	13645,13685,16476,17869,18481,21802,14281,50784,56077	Egf,Eif4ebp1,Jun,Myc,Pak3,Tgfa,Fos,Plpp2,Dgke
20_Member	KEGG Pathway	ko04012	ErbB signaling pathway	-2.56577	-0.997071	6/85	13645,13685,16476,17869,18481,21802	Egf,Eif4ebp1,Jun,Myc,Pak3,Tgfa
20_Member	KEGG Pathway	mmu04012	ErbB signaling pathway	-2.56577	-0.997071	6/85	13645,13685,16476,17869,18481,21802	Egf,Eif4ebp1,Jun,Myc,Pak3,Tgfa
20_Member	KEGG Pathway	ko05231	Choline metabolism in cancer	-2.23959	-0.823065	6/99	13645,13685,14281,16476,50784,56077	Egf,Eif4ebp1,Fos,Jun,Plpp2,Dgke
20_Member	KEGG Pathway	mmu05231	Choline metabolism in cancer	-2.23959	-0.823065	6/99	13645,13685,14281,16476,50784,56077	Egf,Eif4ebp1,Fos,Jun,Plpp2,Dgke
