# Supplementary material for: Nutrient regulation of the islet epigenome controls adaptive insulin secretion
Source: J Clin Invest. 2023 Apr 17;133(8):e165208. doi: 10.1172/JCI165208 (PMC10104905; doi:10.1172/JCI165208)
Supplement: Supplemental table 3 [file jci-133-165208-s009.xlsx]

## Sheet: A - FeedingClassifications
Table S3 – Related to Figures 1, 2, 5, and 6. ChIP-seq peak coordinates.
Chr	Start	End	Group
chr1	26053412	26053911	DecreasedAcwFeeding
chr10	82141740	82142239	DecreasedAcwFeeding
chr14	99121700	99122199	DecreasedAcwFeeding
chr16	48846464	48846963	DecreasedAcwFeeding
chr16	58932232	58932900	DecreasedAcwFeeding
chr17	72234832	72235331	DecreasedAcwFeeding
chr18	12447558	12448057	DecreasedAcwFeeding
chr18	73768073	73768712	DecreasedAcwFeeding
chr2	170897774	170898273	DecreasedAcwFeeding
chr4	150152051	150152550	DecreasedAcwFeeding
chr5	18018317	18018816	DecreasedAcwFeeding
chr5	128816859	128817358	DecreasedAcwFeeding
chr6	71284039	71284538	DecreasedAcwFeeding
chr7	37063341	37063840	DecreasedAcwFeeding
chr7	140581249	140581748	DecreasedAcwFeeding
chr8	32346613	32347112	DecreasedAcwFeeding
chr9	98733923	98734422	DecreasedAcwFeeding
chr1	3660589	3662764	IncreasedAcwFeeding
chr1	4797335	4798438	IncreasedAcwFeeding
chr1	4847252	4848914	IncreasedAcwFeeding
chr1	5072814	5073917	IncreasedAcwFeeding
chr1	6204306	6205830	IncreasedAcwFeeding
chr1	6499934	6501149	IncreasedAcwFeeding
chr1	6718321	6720886	IncreasedAcwFeeding
chr1	6723571	6725448	IncreasedAcwFeeding
chr1	7078086	7080097	IncreasedAcwFeeding
chr1	7387398	7389033	IncreasedAcwFeeding
chr1	9198892	9200004	IncreasedAcwFeeding
chr1	9288374	9290302	IncreasedAcwFeeding
chr1	9535385	9536836	IncreasedAcwFeeding
chr1	9689738	9691360	IncreasedAcwFeeding
chr1	9737292	9738860	IncreasedAcwFeeding
chr1	9787747	9789209	IncreasedAcwFeeding
chr1	9838127	9839052	IncreasedAcwFeeding
chr1	9933501	9934823	IncreasedAcwFeeding
chr1	9957116	9958725	IncreasedAcwFeeding
chr1	9975921	9976685	IncreasedAcwFeeding
chr1	9998777	9999968	IncreasedAcwFeeding
chr1	10027419	10030538	IncreasedAcwFeeding
chr1	10221766	10223891	IncreasedAcwFeeding
chr1	10683002	10685812	IncreasedAcwFeeding
chr1	13136470	13138467	IncreasedAcwFeeding
chr1	13178055	13179633	IncreasedAcwFeeding
chr1	13186787	13187589	IncreasedAcwFeeding
chr1	13193291	13195078	IncreasedAcwFeeding
chr1	13297900	13299065	IncreasedAcwFeeding
chr1	13362143	13364901	IncreasedAcwFeeding
chr1	13551197	13551978	IncreasedAcwFeeding
chr1	13577412	13580521	IncreasedAcwFeeding
chr1	13605055	13607228	IncreasedAcwFeeding
chr1	13649409	13651524	IncreasedAcwFeeding
chr1	14299618	14300688	IncreasedAcwFeeding
chr1	15276430	15277856	IncreasedAcwFeeding
chr1	15795168	15796725	IncreasedAcwFeeding
chr1	16093255	16096709	IncreasedAcwFeeding
chr1	16508594	16510392	IncreasedAcwFeeding
chr1	16608199	16609812	IncreasedAcwFeeding
chr1	16646437	16647713	IncreasedAcwFeeding
chr1	16655003	16656116	IncreasedAcwFeeding
chr1	16677775	16679331	IncreasedAcwFeeding
chr1	17135440	17136067	IncreasedAcwFeeding
chr1	20467564	20468716	IncreasedAcwFeeding
chr1	20879935	20881514	IncreasedAcwFeeding
chr1	20941136	20942852	IncreasedAcwFeeding
chr1	21068668	21070067	IncreasedAcwFeeding
chr1	21114210	21115936	IncreasedAcwFeeding
chr1	23262757	23264567	IncreasedAcwFeeding
chr1	23389437	23390589	IncreasedAcwFeeding
chr1	23663235	23665016	IncreasedAcwFeeding
chr1	23928504	23929527	IncreasedAcwFeeding
chr1	24012054	24012807	IncreasedAcwFeeding
chr1	24106134	24108220	IncreasedAcwFeeding
chr1	24114103	24116610	IncreasedAcwFeeding
chr1	24684349	24686748	IncreasedAcwFeeding
chr1	25285170	25286320	IncreasedAcwFeeding
chr1	30929370	30931365	IncreasedAcwFeeding
chr1	31108189	31109354	IncreasedAcwFeeding
chr1	33328239	33329120	IncreasedAcwFeeding
chr1	33726207	33727614	IncreasedAcwFeeding
chr1	33776194	33777632	IncreasedAcwFeeding
chr1	33813314	33815283	IncreasedAcwFeeding
chr1	33869704	33871815	IncreasedAcwFeeding
chr1	34062088	34065323	IncreasedAcwFeeding
chr1	34067458	34069256	IncreasedAcwFeeding
chr1	34076352	34077783	IncreasedAcwFeeding
chr1	34107598	34109645	IncreasedAcwFeeding
chr1	34116936	34118797	IncreasedAcwFeeding
chr1	34119310	34119945	IncreasedAcwFeeding
chr1	34176874	34178762	IncreasedAcwFeeding
chr1	34179762	34182436	IncreasedAcwFeeding
chr1	34187454	34187953	IncreasedAcwFeeding
chr1	34234697	34235505	IncreasedAcwFeeding
chr1	34279587	34283886	IncreasedAcwFeeding
chr1	34292670	34296536	IncreasedAcwFeeding
chr1	34455724	34457106	IncreasedAcwFeeding
chr1	34495736	34497440	IncreasedAcwFeeding
chr1	34899164	34900694	IncreasedAcwFeeding
chr1	34906485	34907827	IncreasedAcwFeeding
chr1	36124903	36127723	IncreasedAcwFeeding
chr1	36129157	36133631	IncreasedAcwFeeding
chr1	36134174	36137838	IncreasedAcwFeeding
chr1	36139807	36140722	IncreasedAcwFeeding
chr1	36291478	36292998	IncreasedAcwFeeding
chr1	36364374	36365435	IncreasedAcwFeeding
chr1	36425116	36426293	IncreasedAcwFeeding
chr1	36527931	36529298	IncreasedAcwFeeding
chr1	36548936	36550440	IncreasedAcwFeeding
chr1	36568433	36570137	IncreasedAcwFeeding
chr1	36594332	36597708	IncreasedAcwFeeding
chr1	36603242	36604743	IncreasedAcwFeeding
chr1	36613177	36616227	IncreasedAcwFeeding
chr1	36636476	36638277	IncreasedAcwFeeding
chr1	36748125	36749260	IncreasedAcwFeeding
chr1	36765369	36767200	IncreasedAcwFeeding
chr1	36976836	36977789	IncreasedAcwFeeding
chr1	36995422	36997422	IncreasedAcwFeeding
chr1	37085439	37086929	IncreasedAcwFeeding
chr1	37134261	37135635	IncreasedAcwFeeding
chr1	37344970	37346251	IncreasedAcwFeeding
chr1	37356615	37358456	IncreasedAcwFeeding
chr1	37362325	37364064	IncreasedAcwFeeding
chr1	37368078	37375073	IncreasedAcwFeeding
chr1	37377905	37378404	IncreasedAcwFeeding
chr1	37378996	37383228	IncreasedAcwFeeding
chr1	37392299	37393246	IncreasedAcwFeeding
chr1	37393922	37395301	IncreasedAcwFeeding
chr1	37397484	37401862	IncreasedAcwFeeding
chr1	37402400	37403368	IncreasedAcwFeeding
chr1	37408177	37409170	IncreasedAcwFeeding
chr1	37429780	37431082	IncreasedAcwFeeding
chr1	37695534	37696458	IncreasedAcwFeeding
chr1	37721895	37724637	IncreasedAcwFeeding
chr1	37754578	37756279	IncreasedAcwFeeding
chr1	37775014	37777499	IncreasedAcwFeeding
chr1	37921241	37922969	IncreasedAcwFeeding
chr1	37928644	37929889	IncreasedAcwFeeding
chr1	38185255	38187409	IncreasedAcwFeeding
chr1	38560341	38560840	IncreasedAcwFeeding
chr1	38892338	38893736	IncreasedAcwFeeding
chr1	38954309	38955226	IncreasedAcwFeeding
chr1	39043654	39045754	IncreasedAcwFeeding
chr1	39063371	39065067	IncreasedAcwFeeding
chr1	39249571	39251619	IncreasedAcwFeeding
chr1	39423571	39426547	IncreasedAcwFeeding
chr1	39465200	39465901	IncreasedAcwFeeding
chr1	39474210	39475383	IncreasedAcwFeeding
chr1	39534421	39535907	IncreasedAcwFeeding
chr1	39572292	39573062	IncreasedAcwFeeding
chr1	39592197	39593642	IncreasedAcwFeeding
chr1	39633123	39634604	IncreasedAcwFeeding
chr1	39957012	39960022	IncreasedAcwFeeding
chr1	39992560	39993732	IncreasedAcwFeeding
chr1	39999616	40000378	IncreasedAcwFeeding
chr1	40162765	40165429	IncreasedAcwFeeding
chr1	40281293	40282233	IncreasedAcwFeeding
chr1	40283130	40283629	IncreasedAcwFeeding
chr1	40285289	40295795	IncreasedAcwFeeding
chr1	40296341	40297475	IncreasedAcwFeeding
chr1	40318702	40328448	IncreasedAcwFeeding
chr1	40329837	40333596	IncreasedAcwFeeding
chr1	40335442	40336073	IncreasedAcwFeeding
chr1	42907800	42908957	IncreasedAcwFeeding
chr1	43007637	43011324	IncreasedAcwFeeding
chr1	43062144	43064191	IncreasedAcwFeeding
chr1	43114484	43115112	IncreasedAcwFeeding
chr1	43116918	43117417	IncreasedAcwFeeding
chr1	43144903	43145844	IncreasedAcwFeeding
chr1	43148093	43150232	IncreasedAcwFeeding
chr1	43154863	43156679	IncreasedAcwFeeding
chr1	43220174	43221355	IncreasedAcwFeeding
chr1	43362475	43363109	IncreasedAcwFeeding
chr1	43502020	43503904	IncreasedAcwFeeding
chr1	43528213	43529641	IncreasedAcwFeeding
chr1	43610922	43612814	IncreasedAcwFeeding
chr1	43883356	43884993	IncreasedAcwFeeding
chr1	43990155	43991754	IncreasedAcwFeeding
chr1	44158227	44159572	IncreasedAcwFeeding
chr1	44174876	44177360	IncreasedAcwFeeding
chr1	44204211	44205448	IncreasedAcwFeeding
chr1	45837075	45837779	IncreasedAcwFeeding
chr1	45851628	45853149	IncreasedAcwFeeding
chr1	45982160	45983423	IncreasedAcwFeeding
chr1	46909329	46911689	IncreasedAcwFeeding
chr1	51534048	51535988	IncreasedAcwFeeding
chr1	51566479	51570743	IncreasedAcwFeeding
chr1	51776761	51777516	IncreasedAcwFeeding
chr1	51971900	51973187	IncreasedAcwFeeding
chr1	52169906	52170804	IncreasedAcwFeeding
chr1	52175583	52177173	IncreasedAcwFeeding
chr1	52288812	52290858	IncreasedAcwFeeding
chr1	52556084	52558158	IncreasedAcwFeeding
chr1	52687473	52688348	IncreasedAcwFeeding
chr1	52782905	52784763	IncreasedAcwFeeding
chr1	52855747	52857342	IncreasedAcwFeeding
chr1	52873541	52874896	IncreasedAcwFeeding
chr1	52901721	52902600	IncreasedAcwFeeding
chr1	53008637	53010706	IncreasedAcwFeeding
chr1	53353532	53354454	IncreasedAcwFeeding
chr1	53409117	53409873	IncreasedAcwFeeding
chr1	54250895	54252082	IncreasedAcwFeeding
chr1	54495376	54496148	IncreasedAcwFeeding
chr1	54613502	54615213	IncreasedAcwFeeding
chr1	54740359	54742289	IncreasedAcwFeeding
chr1	54763776	54765541	IncreasedAcwFeeding
chr1	54858841	54860138	IncreasedAcwFeeding
chr1	54869704	54872917	IncreasedAcwFeeding
chr1	54872967	54873777	IncreasedAcwFeeding
chr1	54893212	54894774	IncreasedAcwFeeding
chr1	54981011	54983961	IncreasedAcwFeeding
chr1	55082608	55084858	IncreasedAcwFeeding
chr1	55227632	55229531	IncreasedAcwFeeding
chr1	55293952	55294969	IncreasedAcwFeeding
chr1	57462756	57464240	IncreasedAcwFeeding
chr1	58026396	58027272	IncreasedAcwFeeding
chr1	58086730	58087645	IncreasedAcwFeeding
chr1	58103808	58105140	IncreasedAcwFeeding
chr1	58448736	58451001	IncreasedAcwFeeding
chr1	58457675	58459084	IncreasedAcwFeeding
chr1	58501803	58503448	IncreasedAcwFeeding
chr1	58561010	58562054	IncreasedAcwFeeding
chr1	58642492	58643787	IncreasedAcwFeeding
chr1	58709168	58710381	IncreasedAcwFeeding
chr1	58767699	58771364	IncreasedAcwFeeding
chr1	58814812	58815311	IncreasedAcwFeeding
chr1	58852032	58853319	IncreasedAcwFeeding
chr1	59029791	59031337	IncreasedAcwFeeding
chr1	59176380	59177623	IncreasedAcwFeeding
chr1	59293643	59295263	IncreasedAcwFeeding
chr1	59450844	59452116	IncreasedAcwFeeding
chr1	59538957	59539995	IncreasedAcwFeeding
chr1	59726715	59728522	IncreasedAcwFeeding
chr1	59741508	59742973	IncreasedAcwFeeding
chr1	59819226	59821934	IncreasedAcwFeeding
chr1	59969087	59972297	IncreasedAcwFeeding
chr1	60099230	60100540	IncreasedAcwFeeding
chr1	60154209	60155872	IncreasedAcwFeeding
chr1	60236354	60238294	IncreasedAcwFeeding
chr1	60399627	60401232	IncreasedAcwFeeding
chr1	60465861	60467486	IncreasedAcwFeeding
chr1	60622456	60624412	IncreasedAcwFeeding
chr1	61684988	61686379	IncreasedAcwFeeding
chr1	62094832	62095457	IncreasedAcwFeeding
chr1	63159281	63162582	IncreasedAcwFeeding
chr1	63222344	63224469	IncreasedAcwFeeding
chr1	63249835	63251759	IncreasedAcwFeeding
chr1	63319499	63321031	IncreasedAcwFeeding
chr1	63776530	63777669	IncreasedAcwFeeding
chr1	64164586	64169669	IncreasedAcwFeeding
chr1	64578291	64580953	IncreasedAcwFeeding
chr1	64663094	64664628	IncreasedAcwFeeding
chr1	64736907	64738531	IncreasedAcwFeeding
chr1	64782457	64785287	IncreasedAcwFeeding
chr1	65002976	65004266	IncreasedAcwFeeding
chr1	65224536	65226323	IncreasedAcwFeeding
chr1	65232618	65234004	IncreasedAcwFeeding
chr1	66221570	66222582	IncreasedAcwFeeding
chr1	66433391	66433890	IncreasedAcwFeeding
chr1	66435082	66435972	IncreasedAcwFeeding
chr1	66513856	66515925	IncreasedAcwFeeding
chr1	66529476	66530253	IncreasedAcwFeeding
chr1	66543049	66543702	IncreasedAcwFeeding
chr1	66747329	66748216	IncreasedAcwFeeding
chr1	66862065	66865038	IncreasedAcwFeeding
chr1	66909110	66910265	IncreasedAcwFeeding
chr1	67034090	67035021	IncreasedAcwFeeding
chr1	67084624	67085737	IncreasedAcwFeeding
chr1	69733514	69734869	IncreasedAcwFeeding
chr1	71603161	71604647	IncreasedAcwFeeding
chr1	72047137	72049454	IncreasedAcwFeeding
chr1	72228700	72231464	IncreasedAcwFeeding
chr1	72257011	72259353	IncreasedAcwFeeding
chr1	72289838	72291372	IncreasedAcwFeeding
chr1	72300853	72302394	IncreasedAcwFeeding
chr1	72330317	72331069	IncreasedAcwFeeding
chr1	72353311	72354638	IncreasedAcwFeeding
chr1	72418689	72419670	IncreasedAcwFeeding
chr1	72501335	72501964	IncreasedAcwFeeding
chr1	72503495	72504251	IncreasedAcwFeeding
chr1	72540114	72541067	IncreasedAcwFeeding
chr1	72564722	72565221	IncreasedAcwFeeding
chr1	72581045	72584365	IncreasedAcwFeeding
chr1	72629283	72631036	IncreasedAcwFeeding
chr1	72757187	72758826	IncreasedAcwFeeding
chr1	72916415	72919258	IncreasedAcwFeeding
chr1	72975947	72977145	IncreasedAcwFeeding
chr1	72999042	73000478	IncreasedAcwFeeding
chr1	74282240	74284241	IncreasedAcwFeeding
chr1	74295313	74296791	IncreasedAcwFeeding
chr1	74330569	74332227	IncreasedAcwFeeding
chr1	74341542	74343402	IncreasedAcwFeeding
chr1	74349807	74351528	IncreasedAcwFeeding
chr1	74378912	74379691	IncreasedAcwFeeding
chr1	74432919	74434397	IncreasedAcwFeeding
chr1	74437603	74439940	IncreasedAcwFeeding
chr1	74443799	74445080	IncreasedAcwFeeding
chr1	74454713	74459230	IncreasedAcwFeeding
chr1	74481398	74481897	IncreasedAcwFeeding
chr1	74483849	74486416	IncreasedAcwFeeding
chr1	74498410	74499721	IncreasedAcwFeeding
chr1	74551921	74553778	IncreasedAcwFeeding
chr1	74647105	74648792	IncreasedAcwFeeding
chr1	74707989	74709085	IncreasedAcwFeeding
chr1	74862968	74864160	IncreasedAcwFeeding
chr1	74900876	74905691	IncreasedAcwFeeding
chr1	74938341	74940531	IncreasedAcwFeeding
chr1	74941599	74949597	IncreasedAcwFeeding
chr1	75120525	75122148	IncreasedAcwFeeding
chr1	75137609	75141284	IncreasedAcwFeeding
chr1	75164497	75165947	IncreasedAcwFeeding
chr1	75176116	75177139	IncreasedAcwFeeding
chr1	75187777	75189508	IncreasedAcwFeeding
chr1	75207000	75208288	IncreasedAcwFeeding
chr1	75210887	75211962	IncreasedAcwFeeding
chr1	75213402	75216765	IncreasedAcwFeeding
chr1	75244437	75245081	IncreasedAcwFeeding
chr1	75259122	75261934	IncreasedAcwFeeding
chr1	75274006	75275320	IncreasedAcwFeeding
chr1	75277523	75280804	IncreasedAcwFeeding
chr1	75283047	75287293	IncreasedAcwFeeding
chr1	75312746	75314805	IncreasedAcwFeeding
chr1	75432374	75434620	IncreasedAcwFeeding
chr1	75438926	75440335	IncreasedAcwFeeding
chr1	75473854	75477225	IncreasedAcwFeeding
chr1	75483403	75484798	IncreasedAcwFeeding
chr1	75501468	75503600	IncreasedAcwFeeding
chr1	75517164	75518851	IncreasedAcwFeeding
chr1	75554895	75556431	IncreasedAcwFeeding
chr1	77007377	77007876	IncreasedAcwFeeding
chr1	78306525	78308497	IncreasedAcwFeeding
chr1	78422147	78423158	IncreasedAcwFeeding
chr1	78484967	78486069	IncreasedAcwFeeding
chr1	78653955	78655609	IncreasedAcwFeeding
chr1	78741888	78742520	IncreasedAcwFeeding
chr1	79667739	79669227	IncreasedAcwFeeding
chr1	79757237	79759181	IncreasedAcwFeeding
chr1	80335846	80338285	IncreasedAcwFeeding
chr1	80754427	80755586	IncreasedAcwFeeding
chr1	81073071	81074384	IncreasedAcwFeeding
chr1	82279081	82281152	IncreasedAcwFeeding
chr1	82286473	82289945	IncreasedAcwFeeding
chr1	82312744	82314492	IncreasedAcwFeeding
chr1	82429097	82429958	IncreasedAcwFeeding
chr1	82721170	82722428	IncreasedAcwFeeding
chr1	82811356	82814036	IncreasedAcwFeeding
chr1	82835317	82837304	IncreasedAcwFeeding
chr1	83272994	83275122	IncreasedAcwFeeding
chr1	83403015	83405433	IncreasedAcwFeeding
chr1	84280432	84281672	IncreasedAcwFeeding
chr1	84834226	84837254	IncreasedAcwFeeding
chr1	87689695	87691636	IncreasedAcwFeeding
chr1	87790390	87793216	IncreasedAcwFeeding
chr1	87955687	87956186	IncreasedAcwFeeding
chr1	87960632	87962191	IncreasedAcwFeeding
chr1	88050201	88052080	IncreasedAcwFeeding
chr1	88254753	88256988	IncreasedAcwFeeding
chr1	88329314	88332849	IncreasedAcwFeeding
chr1	88336038	88340254	IncreasedAcwFeeding
chr1	88365701	88369623	IncreasedAcwFeeding
chr1	88383444	88387032	IncreasedAcwFeeding
chr1	88387543	88389084	IncreasedAcwFeeding
chr1	88393617	88397139	IncreasedAcwFeeding
chr1	88399974	88402604	IncreasedAcwFeeding
chr1	88421018	88426379	IncreasedAcwFeeding
chr1	88599621	88601045	IncreasedAcwFeeding
chr1	89109681	89111906	IncreasedAcwFeeding
chr1	89223174	89224651	IncreasedAcwFeeding
chr1	89471165	89471972	IncreasedAcwFeeding
chr1	89652265	89653463	IncreasedAcwFeeding
chr1	89749166	89752095	IncreasedAcwFeeding
chr1	89843668	89844573	IncreasedAcwFeeding
chr1	89904386	89905538	IncreasedAcwFeeding
chr1	90597357	90599479	IncreasedAcwFeeding
chr1	90850733	90852079	IncreasedAcwFeeding
chr1	90921908	90923131	IncreasedAcwFeeding
chr1	90955763	90957449	IncreasedAcwFeeding
chr1	90965914	90969428	IncreasedAcwFeeding
chr1	91260945	91261830	IncreasedAcwFeeding
chr1	91350840	91354423	IncreasedAcwFeeding
chr1	91358961	91360107	IncreasedAcwFeeding
chr1	91365215	91368979	IncreasedAcwFeeding
chr1	91443974	91446179	IncreasedAcwFeeding
chr1	91473240	91474014	IncreasedAcwFeeding
chr1	91476502	91478151	IncreasedAcwFeeding
chr1	91495809	91496545	IncreasedAcwFeeding
chr1	91510118	91516221	IncreasedAcwFeeding
chr1	91516874	91517903	IncreasedAcwFeeding
chr1	91615586	91616085	IncreasedAcwFeeding
chr1	91946057	91947876	IncreasedAcwFeeding
chr1	92499363	92501449	IncreasedAcwFeeding
chr1	92671832	92672331	IncreasedAcwFeeding
chr1	92811302	92814802	IncreasedAcwFeeding
chr1	92895050	92896074	IncreasedAcwFeeding
chr1	92948967	92950820	IncreasedAcwFeeding
chr1	92960449	92961900	IncreasedAcwFeeding
chr1	92976430	92977670	IncreasedAcwFeeding
chr1	93077233	93079595	IncreasedAcwFeeding
chr1	93146220	93148277	IncreasedAcwFeeding
chr1	93194125	93201367	IncreasedAcwFeeding
chr1	93218060	93219523	IncreasedAcwFeeding
chr1	93294489	93298231	IncreasedAcwFeeding
chr1	93308842	93311663	IncreasedAcwFeeding
chr1	93348016	93357705	IncreasedAcwFeeding
chr1	93365532	93367245	IncreasedAcwFeeding
chr1	93390739	93391832	IncreasedAcwFeeding
chr1	93436829	93438305	IncreasedAcwFeeding
chr1	93768519	93769289	IncreasedAcwFeeding
chr1	93851946	93854111	IncreasedAcwFeeding
chr1	93995996	93996495	IncreasedAcwFeeding
chr1	94074390	94078045	IncreasedAcwFeeding
chr1	94166507	94169781	IncreasedAcwFeeding
chr1	94369488	94371209	IncreasedAcwFeeding
chr1	94537227	94539020	IncreasedAcwFeeding
chr1	94727485	94728655	IncreasedAcwFeeding
chr1	94803258	94810482	IncreasedAcwFeeding
chr1	94830089	94832030	IncreasedAcwFeeding
chr1	94994901	94999438	IncreasedAcwFeeding
chr1	95132345	95133404	IncreasedAcwFeeding
chr1	95201894	95202815	IncreasedAcwFeeding
chr1	95239389	95240806	IncreasedAcwFeeding
chr1	95339696	95343778	IncreasedAcwFeeding
chr1	95408029	95409552	IncreasedAcwFeeding
chr1	95530320	95533331	IncreasedAcwFeeding
chr1	95582222	95583302	IncreasedAcwFeeding
chr1	95650487	95652409	IncreasedAcwFeeding
chr1	95720730	95723009	IncreasedAcwFeeding
chr1	97210116	97211403	IncreasedAcwFeeding
chr1	99545454	99546731	IncreasedAcwFeeding
chr1	99547634	99548817	IncreasedAcwFeeding
chr1	99553744	99554830	IncreasedAcwFeeding
chr1	99557160	99559357	IncreasedAcwFeeding
chr1	99665584	99667565	IncreasedAcwFeeding
chr1	99814549	99815470	IncreasedAcwFeeding
chr1	99871035	99874505	IncreasedAcwFeeding
chr1	99991296	99992742	IncreasedAcwFeeding
chr1	107252348	107253219	IncreasedAcwFeeding
chr1	107559768	107561622	IncreasedAcwFeeding
chr1	107725294	107726576	IncreasedAcwFeeding
chr1	107796485	107798683	IncreasedAcwFeeding
chr1	107802803	107806194	IncreasedAcwFeeding
chr1	107867679	107868995	IncreasedAcwFeeding
chr1	107872751	107874718	IncreasedAcwFeeding
chr1	107884413	107889110	IncreasedAcwFeeding
chr1	107889968	107890734	IncreasedAcwFeeding
chr1	108067437	108070375	IncreasedAcwFeeding
chr1	108610317	108611464	IncreasedAcwFeeding
chr1	108655350	108657220	IncreasedAcwFeeding
chr1	108692485	108693687	IncreasedAcwFeeding
chr1	111878897	111880467	IncreasedAcwFeeding
chr1	111890575	111891074	IncreasedAcwFeeding
chr1	113760682	113761853	IncreasedAcwFeeding
chr1	115902745	115903370	IncreasedAcwFeeding
chr1	120207212	120208436	IncreasedAcwFeeding
chr1	120218134	120219289	IncreasedAcwFeeding
chr1	120284802	120287122	IncreasedAcwFeeding
chr1	120355015	120356708	IncreasedAcwFeeding
chr1	120380257	120380910	IncreasedAcwFeeding
chr1	120429466	120429965	IncreasedAcwFeeding
chr1	121400499	121402167	IncreasedAcwFeeding
chr1	121421922	121423540	IncreasedAcwFeeding
chr1	121733228	121734398	IncreasedAcwFeeding
chr1	122017006	122018497	IncreasedAcwFeeding
chr1	122550894	122552575	IncreasedAcwFeeding
chr1	123223558	123225278	IncreasedAcwFeeding
chr1	123327637	123328386	IncreasedAcwFeeding
chr1	123464005	123464765	IncreasedAcwFeeding
chr1	127330984	127333169	IncreasedAcwFeeding
chr1	127456379	127459311	IncreasedAcwFeeding
chr1	127572944	127575374	IncreasedAcwFeeding
chr1	127736313	127737352	IncreasedAcwFeeding
chr1	129101159	129104281	IncreasedAcwFeeding
chr1	129403491	129404421	IncreasedAcwFeeding
chr1	129425705	129426971	IncreasedAcwFeeding
chr1	129472143	129475488	IncreasedAcwFeeding
chr1	129525109	129526098	IncreasedAcwFeeding
chr1	129546178	129547303	IncreasedAcwFeeding
chr1	129569629	129571311	IncreasedAcwFeeding
chr1	129572159	129575070	IncreasedAcwFeeding
chr1	129669827	129672275	IncreasedAcwFeeding
chr1	129751349	129752124	IncreasedAcwFeeding
chr1	129764989	129766146	IncreasedAcwFeeding
chr1	129886698	129887613	IncreasedAcwFeeding
chr1	129998975	130000857	IncreasedAcwFeeding
chr1	130313313	130314342	IncreasedAcwFeeding
chr1	130368584	130369763	IncreasedAcwFeeding
chr1	132605365	132607678	IncreasedAcwFeeding
chr1	132608347	132614977	IncreasedAcwFeeding
chr1	132717169	132720373	IncreasedAcwFeeding
chr1	132980348	132981836	IncreasedAcwFeeding
chr1	132992277	132994924	IncreasedAcwFeeding
chr1	133021542	133024744	IncreasedAcwFeeding
chr1	133033965	133035861	IncreasedAcwFeeding
chr1	133049688	133050575	IncreasedAcwFeeding
chr1	133170554	133173892	IncreasedAcwFeeding
chr1	133175877	133177186	IncreasedAcwFeeding
chr1	133421782	133425194	IncreasedAcwFeeding
chr1	133723631	133725464	IncreasedAcwFeeding
chr1	133806617	133808227	IncreasedAcwFeeding
chr1	133903258	133905532	IncreasedAcwFeeding
chr1	133924832	133925593	IncreasedAcwFeeding
chr1	134035531	134036685	IncreasedAcwFeeding
chr1	134194535	134195983	IncreasedAcwFeeding
chr1	134212734	134216761	IncreasedAcwFeeding
chr1	134217299	134220425	IncreasedAcwFeeding
chr1	134221547	134224212	IncreasedAcwFeeding
chr1	134286495	134288820	IncreasedAcwFeeding
chr1	134313329	134315181	IncreasedAcwFeeding
chr1	134373269	134374565	IncreasedAcwFeeding
chr1	134536983	134538919	IncreasedAcwFeeding
chr1	134543166	134544844	IncreasedAcwFeeding
chr1	134545470	134546099	IncreasedAcwFeeding
chr1	134556279	134557877	IncreasedAcwFeeding
chr1	134634793	134638997	IncreasedAcwFeeding
chr1	134663573	134664581	IncreasedAcwFeeding
chr1	134776674	134778419	IncreasedAcwFeeding
chr1	134921103	134922819	IncreasedAcwFeeding
chr1	134942107	134943460	IncreasedAcwFeeding
chr1	135026892	135032054	IncreasedAcwFeeding
chr1	135077356	135080554	IncreasedAcwFeeding
chr1	135101045	135102212	IncreasedAcwFeeding
chr1	135104588	135111978	IncreasedAcwFeeding
chr1	135118716	135119928	IncreasedAcwFeeding
chr1	135133276	135134052	IncreasedAcwFeeding
chr1	135142364	135144511	IncreasedAcwFeeding
chr1	135150199	135155417	IncreasedAcwFeeding
chr1	135160708	135165297	IncreasedAcwFeeding
chr1	135174190	135176280	IncreasedAcwFeeding
chr1	135205302	135207469	IncreasedAcwFeeding
chr1	135259028	135261006	IncreasedAcwFeeding
chr1	135311522	135312755	IncreasedAcwFeeding
chr1	135314385	135315545	IncreasedAcwFeeding
chr1	135319348	135321556	IncreasedAcwFeeding
chr1	135506374	135507132	IncreasedAcwFeeding
chr1	135556996	135558314	IncreasedAcwFeeding
chr1	135582384	135583488	IncreasedAcwFeeding
chr1	135657992	135660635	IncreasedAcwFeeding
chr1	135695466	135697905	IncreasedAcwFeeding
chr1	135721626	135723320	IncreasedAcwFeeding
chr1	135730495	135731441	IncreasedAcwFeeding
chr1	135956388	135965037	IncreasedAcwFeeding
chr1	135966423	135968767	IncreasedAcwFeeding
chr1	135972125	135977415	IncreasedAcwFeeding
chr1	135988006	135991064	IncreasedAcwFeeding
chr1	135992246	135996866	IncreasedAcwFeeding
chr1	136091189	136093293	IncreasedAcwFeeding
chr1	136107036	136109850	IncreasedAcwFeeding
chr1	136128913	136132343	IncreasedAcwFeeding
chr1	136257612	136259221	IncreasedAcwFeeding
chr1	136302187	136303184	IncreasedAcwFeeding
chr1	136351337	136352752	IncreasedAcwFeeding
chr1	136390745	136392273	IncreasedAcwFeeding
chr1	136452417	136454301	IncreasedAcwFeeding
chr1	136456333	136458492	IncreasedAcwFeeding
chr1	136605154	136606999	IncreasedAcwFeeding
chr1	136607904	136612463	IncreasedAcwFeeding
chr1	136615572	136618217	IncreasedAcwFeeding
chr1	136623677	136626819	IncreasedAcwFeeding
chr1	136652634	136654179	IncreasedAcwFeeding
chr1	136742818	136743454	IncreasedAcwFeeding
chr1	136851730	136852731	IncreasedAcwFeeding
chr1	136858778	136859706	IncreasedAcwFeeding
chr1	137042765	137045210	IncreasedAcwFeeding
chr1	137050940	137051702	IncreasedAcwFeeding
chr1	137065890	137067057	IncreasedAcwFeeding
chr1	137144624	137146172	IncreasedAcwFeeding
chr1	137153754	137156200	IncreasedAcwFeeding
chr1	137179474	137181102	IncreasedAcwFeeding
chr1	137209480	137211011	IncreasedAcwFeeding
chr1	137326428	137327699	IncreasedAcwFeeding
chr1	137358512	137361730	IncreasedAcwFeeding
chr1	137406108	137407866	IncreasedAcwFeeding
chr1	137409312	137410334	IncreasedAcwFeeding
chr1	137411402	137416061	IncreasedAcwFeeding
chr1	137624864	137627372	IncreasedAcwFeeding
chr1	137913965	137915351	IncreasedAcwFeeding
chr1	138125470	138125969	IncreasedAcwFeeding
chr1	138126598	138127667	IncreasedAcwFeeding
chr1	138204508	138206322	IncreasedAcwFeeding
chr1	138241715	138243099	IncreasedAcwFeeding
chr1	138311186	138312465	IncreasedAcwFeeding
chr1	138521067	138522856	IncreasedAcwFeeding
chr1	138665664	138666565	IncreasedAcwFeeding
chr1	140486773	140487938	IncreasedAcwFeeding
chr1	140514223	140516803	IncreasedAcwFeeding
chr1	140859428	140861098	IncreasedAcwFeeding
chr1	141317986	141319808	IncreasedAcwFeeding
chr1	141350769	141351413	IncreasedAcwFeeding
chr1	145487795	145488670	IncreasedAcwFeeding
chr1	145549036	145550732	IncreasedAcwFeeding
chr1	145585955	145587439	IncreasedAcwFeeding
chr1	145623541	145625418	IncreasedAcwFeeding
chr1	145850092	145852481	IncreasedAcwFeeding
chr1	145853562	145854061	IncreasedAcwFeeding
chr1	145932722	145933354	IncreasedAcwFeeding
chr1	152239057	152241246	IncreasedAcwFeeding
chr1	153190851	153192967	IncreasedAcwFeeding
chr1	153328106	153329167	IncreasedAcwFeeding
chr1	153346944	153348703	IncreasedAcwFeeding
chr1	153602238	153603523	IncreasedAcwFeeding
chr1	153936119	153938229	IncreasedAcwFeeding
chr1	154383283	154384902	IncreasedAcwFeeding
chr1	154461563	154462717	IncreasedAcwFeeding
chr1	154471768	154472931	IncreasedAcwFeeding
chr1	154487515	154488336	IncreasedAcwFeeding
chr1	154596169	154600222	IncreasedAcwFeeding
chr1	154612672	154614726	IncreasedAcwFeeding
chr1	154748676	154751968	IncreasedAcwFeeding
chr1	155178932	155181362	IncreasedAcwFeeding
chr1	155333780	155335073	IncreasedAcwFeeding
chr1	155525678	155527919	IncreasedAcwFeeding
chr1	155549576	155551075	IncreasedAcwFeeding
chr1	155551696	155552918	IncreasedAcwFeeding
chr1	155573345	155574135	IncreasedAcwFeeding
chr1	155587226	155589618	IncreasedAcwFeeding
chr1	155746128	155749310	IncreasedAcwFeeding
chr1	155805129	155805897	IncreasedAcwFeeding
chr1	155835183	155836280	IncreasedAcwFeeding
chr1	155843352	155847515	IncreasedAcwFeeding
chr1	155995781	155996406	IncreasedAcwFeeding
chr1	156802989	156804669	IncreasedAcwFeeding
chr1	156898139	156899566	IncreasedAcwFeeding
chr1	156917915	156918851	IncreasedAcwFeeding
chr1	156926157	156926781	IncreasedAcwFeeding
chr1	156929840	156931452	IncreasedAcwFeeding
chr1	156936278	156937054	IncreasedAcwFeeding
chr1	156944721	156946865	IncreasedAcwFeeding
chr1	157005550	157006702	IncreasedAcwFeeding
chr1	157052568	157054215	IncreasedAcwFeeding
chr1	157062632	157064322	IncreasedAcwFeeding
chr1	157263877	157264755	IncreasedAcwFeeding
chr1	157404803	157406156	IncreasedAcwFeeding
chr1	157452571	157453872	IncreasedAcwFeeding
chr1	157656776	157657866	IncreasedAcwFeeding
chr1	157659371	157660658	IncreasedAcwFeeding
chr1	157819505	157821652	IncreasedAcwFeeding
chr1	157882480	157884706	IncreasedAcwFeeding
chr1	157887568	157889063	IncreasedAcwFeeding
chr1	157892438	157893604	IncreasedAcwFeeding
chr1	157958719	157959680	IncreasedAcwFeeding
chr1	158113308	158114741	IncreasedAcwFeeding
chr1	158404030	158404656	IncreasedAcwFeeding
chr1	158488445	158490098	IncreasedAcwFeeding
chr1	158586088	158589354	IncreasedAcwFeeding
chr1	158596253	158600260	IncreasedAcwFeeding
chr1	158603165	158605590	IncreasedAcwFeeding
chr1	158647545	158649515	IncreasedAcwFeeding
chr1	158868917	158870447	IncreasedAcwFeeding
chr1	159110972	159111471	IncreasedAcwFeeding
chr1	159183508	159184568	IncreasedAcwFeeding
chr1	159341668	159343278	IncreasedAcwFeeding
chr1	159402107	159404525	IncreasedAcwFeeding
chr1	159436667	159438552	IncreasedAcwFeeding
chr1	159507380	159509364	IncreasedAcwFeeding
chr1	159562770	159563432	IncreasedAcwFeeding
chr1	159684874	159686022	IncreasedAcwFeeding
chr1	159817289	159818251	IncreasedAcwFeeding
chr1	160285957	160286586	IncreasedAcwFeeding
chr1	160860190	160862678	IncreasedAcwFeeding
chr1	160931583	160932854	IncreasedAcwFeeding
chr1	161161664	161163403	IncreasedAcwFeeding
chr1	161703546	161704719	IncreasedAcwFeeding
chr1	161819068	161821280	IncreasedAcwFeeding
chr1	162125234	162126138	IncreasedAcwFeeding
chr1	162142065	162143893	IncreasedAcwFeeding
chr1	162174374	162178161	IncreasedAcwFeeding
chr1	162189140	162190693	IncreasedAcwFeeding
chr1	162237268	162237767	IncreasedAcwFeeding
chr1	162238774	162240503	IncreasedAcwFeeding
chr1	162281037	162282643	IncreasedAcwFeeding
chr1	162721981	162723522	IncreasedAcwFeeding
chr1	162834987	162837727	IncreasedAcwFeeding
chr1	162964116	162966878	IncreasedAcwFeeding
chr1	163061089	163061841	IncreasedAcwFeeding
chr1	163179452	163181661	IncreasedAcwFeeding
chr1	163805574	163807961	IncreasedAcwFeeding
chr1	163899068	163899871	IncreasedAcwFeeding
chr1	163905620	163906710	IncreasedAcwFeeding
chr1	164406962	164408267	IncreasedAcwFeeding
chr1	164438809	164440405	IncreasedAcwFeeding
chr1	164477931	164479149	IncreasedAcwFeeding
chr1	164500151	164501998	IncreasedAcwFeeding
chr1	164669597	164671381	IncreasedAcwFeeding
chr1	164761974	164763365	IncreasedAcwFeeding
chr1	165333334	165334306	IncreasedAcwFeeding
chr1	165709764	165710514	IncreasedAcwFeeding
chr1	165859372	165860950	IncreasedAcwFeeding
chr1	166178307	166180483	IncreasedAcwFeeding
chr1	166205712	166206336	IncreasedAcwFeeding
chr1	166236968	166237851	IncreasedAcwFeeding
chr1	166383311	166389696	IncreasedAcwFeeding
chr1	166828822	166830401	IncreasedAcwFeeding
chr1	166893096	166893595	IncreasedAcwFeeding
chr1	167005058	167006832	IncreasedAcwFeeding
chr1	167013957	167014718	IncreasedAcwFeeding
chr1	167019269	167023675	IncreasedAcwFeeding
chr1	167038145	167041400	IncreasedAcwFeeding
chr1	167108688	167109187	IncreasedAcwFeeding
chr1	167123703	167125567	IncreasedAcwFeeding
chr1	167165747	167167949	IncreasedAcwFeeding
chr1	167211731	167212880	IncreasedAcwFeeding
chr1	167229667	167231579	IncreasedAcwFeeding
chr1	167389624	167392304	IncreasedAcwFeeding
chr1	167524518	167526119	IncreasedAcwFeeding
chr1	167532963	167535581	IncreasedAcwFeeding
chr1	167538261	167540783	IncreasedAcwFeeding
chr1	167546392	167548221	IncreasedAcwFeeding
chr1	167559487	167563281	IncreasedAcwFeeding
chr1	167563798	167565025	IncreasedAcwFeeding
chr1	167571647	167573512	IncreasedAcwFeeding
chr1	167693075	167695132	IncreasedAcwFeeding
chr1	167774720	167775219	IncreasedAcwFeeding
chr1	167930787	167934049	IncreasedAcwFeeding
chr1	168084626	168085865	IncreasedAcwFeeding
chr1	168087420	168089553	IncreasedAcwFeeding
chr1	168308597	168310517	IncreasedAcwFeeding
chr1	168339166	168340584	IncreasedAcwFeeding
chr1	168930399	168931765	IncreasedAcwFeeding
chr1	169171751	169173755	IncreasedAcwFeeding
chr1	169179401	169181375	IncreasedAcwFeeding
chr1	169181990	169182489	IncreasedAcwFeeding
chr1	169183946	169188103	IncreasedAcwFeeding
chr1	169189055	169189969	IncreasedAcwFeeding
chr1	169190600	169193179	IncreasedAcwFeeding
chr1	169213324	169216004	IncreasedAcwFeeding
chr1	169235935	169236697	IncreasedAcwFeeding
chr1	169238023	169239465	IncreasedAcwFeeding
chr1	169279295	169281057	IncreasedAcwFeeding
chr1	169322755	169324789	IncreasedAcwFeeding
chr1	170093451	170094984	IncreasedAcwFeeding
chr1	170361195	170362999	IncreasedAcwFeeding
chr1	170638439	170639650	IncreasedAcwFeeding
chr1	171675354	171678329	IncreasedAcwFeeding
chr1	171851591	171852751	IncreasedAcwFeeding
chr1	172145031	172145655	IncreasedAcwFeeding
chr1	172519238	172520152	IncreasedAcwFeeding
chr1	172797293	172799434	IncreasedAcwFeeding
chr1	172814664	172815850	IncreasedAcwFeeding
chr1	172968185	172968809	IncreasedAcwFeeding
chr1	172974266	172975314	IncreasedAcwFeeding
chr1	173040912	173042252	IncreasedAcwFeeding
chr1	173043182	173044773	IncreasedAcwFeeding
chr1	173052144	173054350	IncreasedAcwFeeding
chr1	173058756	173060922	IncreasedAcwFeeding
chr1	173080128	173081643	IncreasedAcwFeeding
chr1	173151767	173153834	IncreasedAcwFeeding
chr1	173155934	173162322	IncreasedAcwFeeding
chr1	173165390	173168703	IncreasedAcwFeeding
chr1	173170039	173171856	IncreasedAcwFeeding
chr1	173174980	173175660	IncreasedAcwFeeding
chr1	173176329	173178273	IncreasedAcwFeeding
chr1	173199821	173202676	IncreasedAcwFeeding
chr1	173210165	173213139	IncreasedAcwFeeding
chr1	173217492	173219374	IncreasedAcwFeeding
chr1	173223821	173225414	IncreasedAcwFeeding
chr1	173258369	173260993	IncreasedAcwFeeding
chr1	173274149	173277086	IncreasedAcwFeeding
chr1	173341159	173343137	IncreasedAcwFeeding
chr1	173367626	173368677	IncreasedAcwFeeding
chr1	173433282	173434662	IncreasedAcwFeeding
chr1	173956724	173958331	IncreasedAcwFeeding
chr1	174012096	174013800	IncreasedAcwFeeding
chr1	174056573	174057608	IncreasedAcwFeeding
chr1	174077719	174079453	IncreasedAcwFeeding
chr1	174096268	174098177	IncreasedAcwFeeding
chr1	174130367	174137530	IncreasedAcwFeeding
chr1	174238100	174243490	IncreasedAcwFeeding
chr1	174248935	174250612	IncreasedAcwFeeding
chr1	174306064	174307939	IncreasedAcwFeeding
chr1	174411610	174412776	IncreasedAcwFeeding
chr1	174429697	174434832	IncreasedAcwFeeding
chr1	174440220	174441180	IncreasedAcwFeeding
chr1	174479610	174482065	IncreasedAcwFeeding
chr1	174492576	174494052	IncreasedAcwFeeding
chr1	174562435	174563796	IncreasedAcwFeeding
chr1	176431517	176434188	IncreasedAcwFeeding
chr1	176452593	176453742	IncreasedAcwFeeding
chr1	176466182	176469286	IncreasedAcwFeeding
chr1	176498968	176500813	IncreasedAcwFeeding
chr1	177169854	177171151	IncreasedAcwFeeding
chr1	177421797	177423336	IncreasedAcwFeeding
chr1	177552815	177556186	IncreasedAcwFeeding
chr1	177600513	177601012	IncreasedAcwFeeding
chr1	177622150	177623667	IncreasedAcwFeeding
chr1	177810559	177811316	IncreasedAcwFeeding
chr1	178055190	178056847	IncreasedAcwFeeding
chr1	178743166	178745568	IncreasedAcwFeeding
chr1	178754213	178756030	IncreasedAcwFeeding
chr1	178926995	178928434	IncreasedAcwFeeding
chr1	178941886	178942650	IncreasedAcwFeeding
chr1	179040737	179041363	IncreasedAcwFeeding
chr1	179080443	179081074	IncreasedAcwFeeding
chr1	179187106	179189659	IncreasedAcwFeeding
chr1	179370701	179374026	IncreasedAcwFeeding
chr1	179725711	179726908	IncreasedAcwFeeding
chr1	179913355	179914135	IncreasedAcwFeeding
chr1	180117134	180119234	IncreasedAcwFeeding
chr1	180248165	180250064	IncreasedAcwFeeding
chr1	180266063	180268665	IncreasedAcwFeeding
chr1	180298508	180301062	IncreasedAcwFeeding
chr1	180335384	180338246	IncreasedAcwFeeding
chr1	180984391	180986076	IncreasedAcwFeeding
chr1	181165696	181167311	IncreasedAcwFeeding
chr1	181191219	181191718	IncreasedAcwFeeding
chr1	181446774	181448423	IncreasedAcwFeeding
chr1	181475875	181477504	IncreasedAcwFeeding
chr1	181497212	181498393	IncreasedAcwFeeding
chr1	181511527	181512753	IncreasedAcwFeeding
chr1	181597778	181599263	IncreasedAcwFeeding
chr1	181732492	181734348	IncreasedAcwFeeding
chr1	181889013	181892371	IncreasedAcwFeeding
chr1	182105678	182106855	IncreasedAcwFeeding
chr1	182112555	182113960	IncreasedAcwFeeding
chr1	182125341	182126900	IncreasedAcwFeeding
chr1	182155465	182157538	IncreasedAcwFeeding
chr1	182179751	182181728	IncreasedAcwFeeding
chr1	182185135	182187243	IncreasedAcwFeeding
chr1	182260550	182266900	IncreasedAcwFeeding
chr1	182271213	182280188	IncreasedAcwFeeding
chr1	182280772	182282341	IncreasedAcwFeeding
chr1	182285504	182286476	IncreasedAcwFeeding
chr1	182293844	182297285	IncreasedAcwFeeding
chr1	182298086	182299421	IncreasedAcwFeeding
chr1	182305871	182307344	IncreasedAcwFeeding
chr1	182308088	182309025	IncreasedAcwFeeding
chr1	182316267	182319336	IncreasedAcwFeeding
chr1	182331967	182335880	IncreasedAcwFeeding
chr1	182336594	182339176	IncreasedAcwFeeding
chr1	182341640	182344159	IncreasedAcwFeeding
chr1	182498971	182500015	IncreasedAcwFeeding
chr1	182570807	182572388	IncreasedAcwFeeding
chr1	182655560	182657204	IncreasedAcwFeeding
chr1	182687548	182688853	IncreasedAcwFeeding
chr1	182697753	182699363	IncreasedAcwFeeding
chr1	182705429	182709249	IncreasedAcwFeeding
chr1	182742296	182744959	IncreasedAcwFeeding
chr1	182777893	182781950	IncreasedAcwFeeding
chr1	182833632	182836784	IncreasedAcwFeeding
chr1	182838128	182839882	IncreasedAcwFeeding
chr1	182866359	182867599	IncreasedAcwFeeding
chr1	182870789	182876260	IncreasedAcwFeeding
chr1	182878222	182878873	IncreasedAcwFeeding
chr1	182881068	182884582	IncreasedAcwFeeding
chr1	182991881	182993267	IncreasedAcwFeeding
chr1	183080831	183081685	IncreasedAcwFeeding
chr1	183140066	183143308	IncreasedAcwFeeding
chr1	183482875	183483634	IncreasedAcwFeeding
chr1	183761758	183764015	IncreasedAcwFeeding
chr1	183771018	183773432	IncreasedAcwFeeding
chr1	183905782	183906429	IncreasedAcwFeeding
chr1	183948849	183951058	IncreasedAcwFeeding
chr1	184012297	184013183	IncreasedAcwFeeding
chr1	184054730	184056467	IncreasedAcwFeeding
chr1	184186446	184186945	IncreasedAcwFeeding
chr1	184210554	184213478	IncreasedAcwFeeding
chr1	184270729	184272370	IncreasedAcwFeeding
chr1	184338644	184340152	IncreasedAcwFeeding
chr1	184389829	184392496	IncreasedAcwFeeding
chr1	184418893	184420945	IncreasedAcwFeeding
chr1	184435668	184437260	IncreasedAcwFeeding
chr1	184438954	184440063	IncreasedAcwFeeding
chr1	184446829	184448183	IncreasedAcwFeeding
chr1	184492801	184494021	IncreasedAcwFeeding
chr1	184581217	184582640	IncreasedAcwFeeding
chr1	184693521	184695238	IncreasedAcwFeeding
chr1	185493203	185494482	IncreasedAcwFeeding
chr1	185586719	185588550	IncreasedAcwFeeding
chr1	185617536	185618232	IncreasedAcwFeeding
chr1	185805894	185806393	IncreasedAcwFeeding
chr1	185856725	185860057	IncreasedAcwFeeding
chr1	185875159	185877111	IncreasedAcwFeeding
chr1	185889173	185890885	IncreasedAcwFeeding
chr1	185992786	185995731	IncreasedAcwFeeding
chr1	186668572	186671099	IncreasedAcwFeeding
chr1	186730359	186731417	IncreasedAcwFeeding
chr1	186782316	186783818	IncreasedAcwFeeding
chr1	186822851	186824289	IncreasedAcwFeeding
chr1	187027057	187030381	IncreasedAcwFeeding
chr1	187032841	187034768	IncreasedAcwFeeding
chr1	187053172	187055618	IncreasedAcwFeeding
chr1	187068454	187070420	IncreasedAcwFeeding
chr1	187074753	187077902	IncreasedAcwFeeding
chr1	187152212	187153967	IncreasedAcwFeeding
chr1	187155426	187158304	IncreasedAcwFeeding
chr1	187940701	187941585	IncreasedAcwFeeding
chr1	187960273	187961337	IncreasedAcwFeeding
chr1	187961380	187962136	IncreasedAcwFeeding
chr1	187968867	187969849	IncreasedAcwFeeding
chr1	188006268	188007426	IncreasedAcwFeeding
chr1	188572503	188573935	IncreasedAcwFeeding
chr1	188900632	188901833	IncreasedAcwFeeding
chr1	189038867	189040174	IncreasedAcwFeeding
chr1	189052129	189052951	IncreasedAcwFeeding
chr1	189475118	189476512	IncreasedAcwFeeding
chr1	189486961	189488058	IncreasedAcwFeeding
chr1	189645090	189646055	IncreasedAcwFeeding
chr1	190080783	190081282	IncreasedAcwFeeding
chr1	190085590	190087198	IncreasedAcwFeeding
chr1	190537567	190539246	IncreasedAcwFeeding
chr1	190830945	190832107	IncreasedAcwFeeding
chr1	191579790	191581538	IncreasedAcwFeeding
chr1	191584975	191586769	IncreasedAcwFeeding
chr1	191745273	191746765	IncreasedAcwFeeding
chr1	191817402	191818236	IncreasedAcwFeeding
chr1	191992101	191999588	IncreasedAcwFeeding
chr1	192678902	192680857	IncreasedAcwFeeding
chr1	192734769	192736286	IncreasedAcwFeeding
chr1	192751907	192753846	IncreasedAcwFeeding
chr1	192810656	192812691	IncreasedAcwFeeding
chr1	192848513	192850979	IncreasedAcwFeeding
chr1	193005874	193008862	IncreasedAcwFeeding
chr1	193047627	193049439	IncreasedAcwFeeding
chr1	193100136	193103040	IncreasedAcwFeeding
chr1	193125386	193126577	IncreasedAcwFeeding
chr1	193136337	193137477	IncreasedAcwFeeding
chr1	193141269	193142433	IncreasedAcwFeeding
chr1	193149727	193152854	IncreasedAcwFeeding
chr1	193219370	193222261	IncreasedAcwFeeding
chr1	193259095	193259745	IncreasedAcwFeeding
chr1	193267720	193272639	IncreasedAcwFeeding
chr1	193316784	193320050	IncreasedAcwFeeding
chr1	193398819	193400310	IncreasedAcwFeeding
chr1	193464690	193466288	IncreasedAcwFeeding
chr1	193469187	193469686	IncreasedAcwFeeding
chr1	193481144	193484172	IncreasedAcwFeeding
chr1	193541222	193543480	IncreasedAcwFeeding
chr1	193644842	193646061	IncreasedAcwFeeding
chr1	193662990	193663489	IncreasedAcwFeeding
chr1	193729746	193731763	IncreasedAcwFeeding
chr1	193902574	193904174	IncreasedAcwFeeding
chr1	193914810	193917151	IncreasedAcwFeeding
chr1	193959936	193962862	IncreasedAcwFeeding
chr1	194278646	194281851	IncreasedAcwFeeding
chr1	194344923	194347232	IncreasedAcwFeeding
chr1	194360498	194362058	IncreasedAcwFeeding
chr1	194578548	194583896	IncreasedAcwFeeding
chr1	194588578	194590804	IncreasedAcwFeeding
chr1	194595914	194598029	IncreasedAcwFeeding
chr1	194648960	194650366	IncreasedAcwFeeding
chr1	194680944	194682440	IncreasedAcwFeeding
chr1	194728557	194729557	IncreasedAcwFeeding
chr1	194860860	194862862	IncreasedAcwFeeding
chr1	194908059	194909113	IncreasedAcwFeeding
chr1	194910976	194915217	IncreasedAcwFeeding
chr1	194955941	194957572	IncreasedAcwFeeding
chr1	194978673	194980993	IncreasedAcwFeeding
chr1	194981609	194983073	IncreasedAcwFeeding
chr1	194994697	194996921	IncreasedAcwFeeding
chr1	194998997	195000868	IncreasedAcwFeeding
chr1	195186930	195187759	IncreasedAcwFeeding
chr1	195195833	195197343	IncreasedAcwFeeding
chr1	195573373	195574560	IncreasedAcwFeeding
chr1	196445361	196450464	IncreasedAcwFeeding
chr1	196705959	196706714	IncreasedAcwFeeding
chr1	196802121	196805401	IncreasedAcwFeeding
chr1	196842941	196845957	IncreasedAcwFeeding
chr1	196917920	196918821	IncreasedAcwFeeding
chr1	196956864	196958008	IncreasedAcwFeeding
chr10	3132913	3138080	IncreasedAcwFeeding
chr10	4423472	4425832	IncreasedAcwFeeding
chr10	4521637	4523376	IncreasedAcwFeeding
chr10	4540231	4541171	IncreasedAcwFeeding
chr10	4795582	4796664	IncreasedAcwFeeding
chr10	4977783	4978939	IncreasedAcwFeeding
chr10	5913333	5914784	IncreasedAcwFeeding
chr10	5957558	5960347	IncreasedAcwFeeding
chr10	6282119	6283537	IncreasedAcwFeeding
chr10	6366878	6370246	IncreasedAcwFeeding
chr10	6372026	6373725	IncreasedAcwFeeding
chr10	7302015	7303035	IncreasedAcwFeeding
chr10	7308857	7312085	IncreasedAcwFeeding
chr10	7314383	7315170	IncreasedAcwFeeding
chr10	7382365	7383974	IncreasedAcwFeeding
chr10	7387146	7387901	IncreasedAcwFeeding
chr10	7400010	7402678	IncreasedAcwFeeding
chr10	7445566	7446712	IncreasedAcwFeeding
chr10	7453653	7454292	IncreasedAcwFeeding
chr10	7499938	7501424	IncreasedAcwFeeding
chr10	7512039	7513538	IncreasedAcwFeeding
chr10	7674599	7676890	IncreasedAcwFeeding
chr10	8604937	8606845	IncreasedAcwFeeding
chr10	8884944	8886746	IncreasedAcwFeeding
chr10	9619692	9622007	IncreasedAcwFeeding
chr10	10191708	10192870	IncreasedAcwFeeding
chr10	10869113	10870569	IncreasedAcwFeeding
chr10	10999869	11001992	IncreasedAcwFeeding
chr10	11062621	11064051	IncreasedAcwFeeding
chr10	12444093	12445123	IncreasedAcwFeeding
chr10	12445754	12447154	IncreasedAcwFeeding
chr10	12545139	12547259	IncreasedAcwFeeding
chr10	12587038	12589653	IncreasedAcwFeeding
chr10	12642355	12643268	IncreasedAcwFeeding
chr10	12727993	12729006	IncreasedAcwFeeding
chr10	13272255	13273551	IncreasedAcwFeeding
chr10	13555227	13556507	IncreasedAcwFeeding
chr10	13588004	13589786	IncreasedAcwFeeding
chr10	13684099	13688428	IncreasedAcwFeeding
chr10	13702055	13703572	IncreasedAcwFeeding
chr10	13737588	13738352	IncreasedAcwFeeding
chr10	13804679	13806783	IncreasedAcwFeeding
chr10	14424860	14425610	IncreasedAcwFeeding
chr10	16743471	16744450	IncreasedAcwFeeding
chr10	17441676	17444865	IncreasedAcwFeeding
chr10	17446141	17447811	IncreasedAcwFeeding
chr10	17495134	17495792	IncreasedAcwFeeding
chr10	17666878	17668853	IncreasedAcwFeeding
chr10	17741689	17743357	IncreasedAcwFeeding
chr10	17774844	17777107	IncreasedAcwFeeding
chr10	17784552	17787879	IncreasedAcwFeeding
chr10	17841887	17842655	IncreasedAcwFeeding
chr10	17954390	17955685	IncreasedAcwFeeding
chr10	18182826	18183619	IncreasedAcwFeeding
chr10	18460397	18464352	IncreasedAcwFeeding
chr10	18734181	18735973	IncreasedAcwFeeding
chr10	18781333	18782678	IncreasedAcwFeeding
chr10	19311037	19312636	IncreasedAcwFeeding
chr10	19568597	19572273	IncreasedAcwFeeding
chr10	19596206	19598042	IncreasedAcwFeeding
chr10	19623755	19625252	IncreasedAcwFeeding
chr10	19653227	19655627	IncreasedAcwFeeding
chr10	19657054	19657682	IncreasedAcwFeeding
chr10	19689628	19690127	IncreasedAcwFeeding
chr10	19710293	19710792	IncreasedAcwFeeding
chr10	19839457	19840541	IncreasedAcwFeeding
chr10	19867700	19870076	IncreasedAcwFeeding
chr10	19889922	19891258	IncreasedAcwFeeding
chr10	19917951	19920670	IncreasedAcwFeeding
chr10	20004694	20007617	IncreasedAcwFeeding
chr10	20010347	20010973	IncreasedAcwFeeding
chr10	20030950	20033783	IncreasedAcwFeeding
chr10	20193501	20195452	IncreasedAcwFeeding
chr10	20223794	20226546	IncreasedAcwFeeding
chr10	20267723	20268568	IncreasedAcwFeeding
chr10	20351951	20352450	IncreasedAcwFeeding
chr10	20671772	20673167	IncreasedAcwFeeding
chr10	21015749	21017034	IncreasedAcwFeeding
chr10	21713807	21715009	IncreasedAcwFeeding
chr10	22364419	22365536	IncreasedAcwFeeding
chr10	22449433	22452181	IncreasedAcwFeeding
chr10	23506295	23507881	IncreasedAcwFeeding
chr10	23516413	23517211	IncreasedAcwFeeding
chr10	23869102	23870002	IncreasedAcwFeeding
chr10	23871545	23872044	IncreasedAcwFeeding
chr10	23872128	23872955	IncreasedAcwFeeding
chr10	23884354	23884853	IncreasedAcwFeeding
chr10	24473448	24474354	IncreasedAcwFeeding
chr10	24589529	24590446	IncreasedAcwFeeding
chr10	24673847	24674666	IncreasedAcwFeeding
chr10	24677953	24678928	IncreasedAcwFeeding
chr10	24801892	24803728	IncreasedAcwFeeding
chr10	25016404	25017286	IncreasedAcwFeeding
chr10	25079195	25080612	IncreasedAcwFeeding
chr10	25427207	25429286	IncreasedAcwFeeding
chr10	26093620	26095534	IncreasedAcwFeeding
chr10	26491650	26493352	IncreasedAcwFeeding
chr10	28866322	28868152	IncreasedAcwFeeding
chr10	29032690	29033603	IncreasedAcwFeeding
chr10	29081175	29082373	IncreasedAcwFeeding
chr10	30320054	30321069	IncreasedAcwFeeding
chr10	30471323	30473490	IncreasedAcwFeeding
chr10	30479653	30480551	IncreasedAcwFeeding
chr10	30522157	30524280	IncreasedAcwFeeding
chr10	31032955	31033897	IncreasedAcwFeeding
chr10	31165042	31166065	IncreasedAcwFeeding
chr10	31312225	31313520	IncreasedAcwFeeding
chr10	31326224	31330030	IncreasedAcwFeeding
chr10	33624475	33625804	IncreasedAcwFeeding
chr10	33670230	33671368	IncreasedAcwFeeding
chr10	33733031	33733530	IncreasedAcwFeeding
chr10	33738267	33739741	IncreasedAcwFeeding
chr10	33926375	33927809	IncreasedAcwFeeding
chr10	34001288	34003783	IncreasedAcwFeeding
chr10	34016774	34019704	IncreasedAcwFeeding
chr10	34137732	34139082	IncreasedAcwFeeding
chr10	34203256	34204453	IncreasedAcwFeeding
chr10	36693723	36695407	IncreasedAcwFeeding
chr10	36855545	36861719	IncreasedAcwFeeding
chr10	39089156	39090640	IncreasedAcwFeeding
chr10	39253458	39255076	IncreasedAcwFeeding
chr10	39261013	39262531	IncreasedAcwFeeding
chr10	39277558	39278443	IncreasedAcwFeeding
chr10	39332215	39335768	IncreasedAcwFeeding
chr10	39342872	39346384	IncreasedAcwFeeding
chr10	39349657	39352624	IncreasedAcwFeeding
chr10	39380534	39381033	IncreasedAcwFeeding
chr10	39450660	39453367	IncreasedAcwFeeding
chr10	39618292	39619689	IncreasedAcwFeeding
chr10	39679265	39680593	IncreasedAcwFeeding
chr10	39744245	39745763	IncreasedAcwFeeding
chr10	39771146	39774957	IncreasedAcwFeeding
chr10	39781949	39791195	IncreasedAcwFeeding
chr10	39803982	39805125	IncreasedAcwFeeding
chr10	39827055	39831108	IncreasedAcwFeeding
chr10	39857248	39858251	IncreasedAcwFeeding
chr10	39859633	39862378	IncreasedAcwFeeding
chr10	39883055	39886080	IncreasedAcwFeeding
chr10	39966444	39967330	IncreasedAcwFeeding
chr10	39976969	39978792	IncreasedAcwFeeding
chr10	40020125	40022963	IncreasedAcwFeeding
chr10	40058260	40060073	IncreasedAcwFeeding
chr10	40068158	40070116	IncreasedAcwFeeding
chr10	40348866	40351127	IncreasedAcwFeeding
chr10	40594883	40595679	IncreasedAcwFeeding
chr10	40602223	40604540	IncreasedAcwFeeding
chr10	40873491	40875287	IncreasedAcwFeeding
chr10	41022308	41024416	IncreasedAcwFeeding
chr10	41169212	41171049	IncreasedAcwFeeding
chr10	41180715	41181214	IncreasedAcwFeeding
chr10	41208143	41211593	IncreasedAcwFeeding
chr10	41238399	41241666	IncreasedAcwFeeding
chr10	41264127	41267605	IncreasedAcwFeeding
chr10	41271851	41273908	IncreasedAcwFeeding
chr10	41305553	41309584	IncreasedAcwFeeding
chr10	41331367	41332721	IncreasedAcwFeeding
chr10	41371559	41373250	IncreasedAcwFeeding
chr10	41401122	41405596	IncreasedAcwFeeding
chr10	41435407	41437460	IncreasedAcwFeeding
chr10	41529102	41531289	IncreasedAcwFeeding
chr10	41553695	41555168	IncreasedAcwFeeding
chr10	41579707	41580744	IncreasedAcwFeeding
chr10	41606613	41608102	IncreasedAcwFeeding
chr10	41737791	41738548	IncreasedAcwFeeding
chr10	41919146	41920197	IncreasedAcwFeeding
chr10	41921886	41922879	IncreasedAcwFeeding
chr10	41993441	41998801	IncreasedAcwFeeding
chr10	42197106	42198920	IncreasedAcwFeeding
chr10	42200037	42201479	IncreasedAcwFeeding
chr10	42398442	42399736	IncreasedAcwFeeding
chr10	42443080	42444126	IncreasedAcwFeeding
chr10	42481028	42482851	IncreasedAcwFeeding
chr10	42579436	42583125	IncreasedAcwFeeding
chr10	42583676	42584440	IncreasedAcwFeeding
chr10	42740657	42741975	IncreasedAcwFeeding
chr10	42873984	42875850	IncreasedAcwFeeding
chr10	42878767	42879266	IncreasedAcwFeeding
chr10	42892205	42895481	IncreasedAcwFeeding
chr10	42940583	42942275	IncreasedAcwFeeding
chr10	43140137	43142283	IncreasedAcwFeeding
chr10	43143073	43143572	IncreasedAcwFeeding
chr10	43156082	43156581	IncreasedAcwFeeding
chr10	43157578	43161970	IncreasedAcwFeeding
chr10	43197577	43200479	IncreasedAcwFeeding
chr10	43237577	43240040	IncreasedAcwFeeding
chr10	43247038	43248170	IncreasedAcwFeeding
chr10	43259989	43261028	IncreasedAcwFeeding
chr10	43298737	43301268	IncreasedAcwFeeding
chr10	43620979	43622379	IncreasedAcwFeeding
chr10	43659365	43659864	IncreasedAcwFeeding
chr10	43723004	43724220	IncreasedAcwFeeding
chr10	44178089	44179307	IncreasedAcwFeeding
chr10	44249019	44249948	IncreasedAcwFeeding
chr10	44450426	44451462	IncreasedAcwFeeding
chr10	44465284	44468090	IncreasedAcwFeeding
chr10	44468877	44469376	IncreasedAcwFeeding
chr10	44470565	44473314	IncreasedAcwFeeding
chr10	44475535	44476841	IncreasedAcwFeeding
chr10	44719811	44720704	IncreasedAcwFeeding
chr10	44739279	44740183	IncreasedAcwFeeding
chr10	44765416	44767462	IncreasedAcwFeeding
chr10	44768073	44769968	IncreasedAcwFeeding
chr10	44786088	44787929	IncreasedAcwFeeding
chr10	45297542	45298676	IncreasedAcwFeeding
chr10	50311737	50313505	IncreasedAcwFeeding
chr10	50613917	50615912	IncreasedAcwFeeding
chr10	50620262	50623621	IncreasedAcwFeeding
chr10	51396257	51398675	IncreasedAcwFeeding
chr10	51487277	51487911	IncreasedAcwFeeding
chr10	51952695	51954343	IncreasedAcwFeeding
chr10	51997384	51998346	IncreasedAcwFeeding
chr10	52101125	52102755	IncreasedAcwFeeding
chr10	52136806	52138496	IncreasedAcwFeeding
chr10	52410179	52411786	IncreasedAcwFeeding
chr10	53098888	53100186	IncreasedAcwFeeding
chr10	53315960	53317983	IncreasedAcwFeeding
chr10	53469933	53471815	IncreasedAcwFeeding
chr10	53792599	53796468	IncreasedAcwFeeding
chr10	55813527	55814026	IncreasedAcwFeeding
chr10	55826338	55827527	IncreasedAcwFeeding
chr10	55834675	55836069	IncreasedAcwFeeding
chr10	55947950	55949507	IncreasedAcwFeeding
chr10	57205880	57207186	IncreasedAcwFeeding
chr10	57250970	57252720	IncreasedAcwFeeding
chr10	57351759	57353052	IncreasedAcwFeeding
chr10	57514002	57515702	IncreasedAcwFeeding
chr10	57717819	57719038	IncreasedAcwFeeding
chr10	57785647	57787015	IncreasedAcwFeeding
chr10	57833939	57834691	IncreasedAcwFeeding
chr10	57859479	57859978	IncreasedAcwFeeding
chr10	57959761	57961608	IncreasedAcwFeeding
chr10	58683849	58686496	IncreasedAcwFeeding
chr10	58728538	58732123	IncreasedAcwFeeding
chr10	58739886	58746502	IncreasedAcwFeeding
chr10	58753649	58755045	IncreasedAcwFeeding
chr10	58785237	58787379	IncreasedAcwFeeding
chr10	59040427	59041883	IncreasedAcwFeeding
chr10	59078258	59079711	IncreasedAcwFeeding
chr10	59165162	59166093	IncreasedAcwFeeding
chr10	59341354	59343700	IncreasedAcwFeeding
chr10	59346843	59347647	IncreasedAcwFeeding
chr10	59359591	59365574	IncreasedAcwFeeding
chr10	59382040	59385922	IncreasedAcwFeeding
chr10	59404758	59407268	IncreasedAcwFeeding
chr10	59410436	59415671	IncreasedAcwFeeding
chr10	59432626	59433376	IncreasedAcwFeeding
chr10	59448635	59449134	IncreasedAcwFeeding
chr10	59464269	59466760	IncreasedAcwFeeding
chr10	59484199	59484698	IncreasedAcwFeeding
chr10	59485436	59486692	IncreasedAcwFeeding
chr10	59488706	59494784	IncreasedAcwFeeding
chr10	59495684	59496975	IncreasedAcwFeeding
chr10	59500331	59501614	IncreasedAcwFeeding
chr10	59568096	59573850	IncreasedAcwFeeding
chr10	59577971	59579865	IncreasedAcwFeeding
chr10	59599103	59601002	IncreasedAcwFeeding
chr10	59739863	59741440	IncreasedAcwFeeding
chr10	59742259	59746708	IncreasedAcwFeeding
chr10	59747747	59748562	IncreasedAcwFeeding
chr10	59749753	59750416	IncreasedAcwFeeding
chr10	59752480	59754315	IncreasedAcwFeeding
chr10	59813646	59815357	IncreasedAcwFeeding
chr10	60043513	60044141	IncreasedAcwFeeding
chr10	60045573	60046346	IncreasedAcwFeeding
chr10	60214916	60215863	IncreasedAcwFeeding
chr10	60325037	60326263	IncreasedAcwFeeding
chr10	60386563	60390231	IncreasedAcwFeeding
chr10	60551841	60553922	IncreasedAcwFeeding
chr10	60608378	60611103	IncreasedAcwFeeding
chr10	60913895	60915747	IncreasedAcwFeeding
chr10	60938190	60939692	IncreasedAcwFeeding
chr10	60962924	60963423	IncreasedAcwFeeding
chr10	60998904	61000128	IncreasedAcwFeeding
chr10	61110665	61112515	IncreasedAcwFeeding
chr10	61141933	61144170	IncreasedAcwFeeding
chr10	61151382	61152948	IncreasedAcwFeeding
chr10	61157734	61159803	IncreasedAcwFeeding
chr10	61236901	61240466	IncreasedAcwFeeding
chr10	61243594	61247561	IncreasedAcwFeeding
chr10	61620794	61621696	IncreasedAcwFeeding
chr10	61654764	61657566	IncreasedAcwFeeding
chr10	61670593	61674916	IncreasedAcwFeeding
chr10	61678054	61682632	IncreasedAcwFeeding
chr10	61693105	61694406	IncreasedAcwFeeding
chr10	61911744	61913233	IncreasedAcwFeeding
chr10	62040147	62042175	IncreasedAcwFeeding
chr10	62184072	62189672	IncreasedAcwFeeding
chr10	62202366	62203770	IncreasedAcwFeeding
chr10	62254190	62256210	IncreasedAcwFeeding
chr10	62382807	62384496	IncreasedAcwFeeding
chr10	62409271	62410482	IncreasedAcwFeeding
chr10	62442065	62444152	IncreasedAcwFeeding
chr10	62485082	62487987	IncreasedAcwFeeding
chr10	62522982	62523606	IncreasedAcwFeeding
chr10	62706053	62707702	IncreasedAcwFeeding
chr10	62800697	62802672	IncreasedAcwFeeding
chr10	62849023	62849996	IncreasedAcwFeeding
chr10	66527628	66529404	IncreasedAcwFeeding
chr10	66538219	66540220	IncreasedAcwFeeding
chr10	66558789	66562390	IncreasedAcwFeeding
chr10	66589327	66590340	IncreasedAcwFeeding
chr10	66647403	66650080	IncreasedAcwFeeding
chr10	66746784	66748745	IncreasedAcwFeeding
chr10	66916821	66917894	IncreasedAcwFeeding
chr10	66920572	66922066	IncreasedAcwFeeding
chr10	66998839	67000890	IncreasedAcwFeeding
chr10	67010846	67012931	IncreasedAcwFeeding
chr10	67446706	67449442	IncreasedAcwFeeding
chr10	67566616	67568133	IncreasedAcwFeeding
chr10	67575838	67576998	IncreasedAcwFeeding
chr10	67598274	67600200	IncreasedAcwFeeding
chr10	67739167	67740347	IncreasedAcwFeeding
chr10	67744818	67746145	IncreasedAcwFeeding
chr10	68003873	68004984	IncreasedAcwFeeding
chr10	68598238	68599929	IncreasedAcwFeeding
chr10	68613229	68616564	IncreasedAcwFeeding
chr10	68617076	68618381	IncreasedAcwFeeding
chr10	68619966	68620886	IncreasedAcwFeeding
chr10	68622221	68626518	IncreasedAcwFeeding
chr10	68627905	68628529	IncreasedAcwFeeding
chr10	68635686	68636438	IncreasedAcwFeeding
chr10	68641496	68644220	IncreasedAcwFeeding
chr10	68647453	68649529	IncreasedAcwFeeding
chr10	68674443	68676851	IncreasedAcwFeeding
chr10	68700908	68702317	IncreasedAcwFeeding
chr10	68715050	68717641	IncreasedAcwFeeding
chr10	68733715	68734870	IncreasedAcwFeeding
chr10	68796865	68798831	IncreasedAcwFeeding
chr10	68861104	68862389	IncreasedAcwFeeding
chr10	68996074	68997623	IncreasedAcwFeeding
chr10	69033113	69037739	IncreasedAcwFeeding
chr10	69039390	69040619	IncreasedAcwFeeding
chr10	69074536	69075166	IncreasedAcwFeeding
chr10	69112653	69113386	IncreasedAcwFeeding
chr10	69386566	69388757	IncreasedAcwFeeding
chr10	69416698	69418825	IncreasedAcwFeeding
chr10	69494030	69496705	IncreasedAcwFeeding
chr10	69557862	69562362	IncreasedAcwFeeding
chr10	69587815	69589955	IncreasedAcwFeeding
chr10	69622208	69623064	IncreasedAcwFeeding
chr10	69626085	69627014	IncreasedAcwFeeding
chr10	69643362	69646353	IncreasedAcwFeeding
chr10	69658961	69661894	IncreasedAcwFeeding
chr10	69663421	69665165	IncreasedAcwFeeding
chr10	69666875	69670156	IncreasedAcwFeeding
chr10	69678936	69680815	IncreasedAcwFeeding
chr10	69707297	69709494	IncreasedAcwFeeding
chr10	70060997	70063269	IncreasedAcwFeeding
chr10	70323368	70325172	IncreasedAcwFeeding
chr10	70520646	70523121	IncreasedAcwFeeding
chr10	70621526	70622881	IncreasedAcwFeeding
chr10	70659922	70660912	IncreasedAcwFeeding
chr10	70700127	70701305	IncreasedAcwFeeding
chr10	70747373	70748266	IncreasedAcwFeeding
chr10	70806862	70808644	IncreasedAcwFeeding
chr10	70809664	70814110	IncreasedAcwFeeding
chr10	70823453	70824410	IncreasedAcwFeeding
chr10	70830334	70835502	IncreasedAcwFeeding
chr10	70931124	70933302	IncreasedAcwFeeding
chr10	72086257	72086756	IncreasedAcwFeeding
chr10	72117204	72119892	IncreasedAcwFeeding
chr10	73005335	73006102	IncreasedAcwFeeding
chr10	74412417	74414052	IncreasedAcwFeeding
chr10	74414828	74417290	IncreasedAcwFeeding
chr10	74428926	74432139	IncreasedAcwFeeding
chr10	74450024	74459990	IncreasedAcwFeeding
chr10	74468587	74471150	IncreasedAcwFeeding
chr10	74473906	74474537	IncreasedAcwFeeding
chr10	74494916	74495415	IncreasedAcwFeeding
chr10	74499272	74500630	IncreasedAcwFeeding
chr10	74522428	74528692	IncreasedAcwFeeding
chr10	74530016	74532070	IncreasedAcwFeeding
chr10	74559414	74562297	IncreasedAcwFeeding
chr10	74568879	74569518	IncreasedAcwFeeding
chr10	74583499	74584256	IncreasedAcwFeeding
chr10	74588014	74589468	IncreasedAcwFeeding
chr10	74632573	74634577	IncreasedAcwFeeding
chr10	74635688	74636644	IncreasedAcwFeeding
chr10	74674661	74676271	IncreasedAcwFeeding
chr10	74692950	74694051	IncreasedAcwFeeding
chr10	74695296	74698126	IncreasedAcwFeeding
chr10	74869059	74871143	IncreasedAcwFeeding
chr10	74876935	74877967	IncreasedAcwFeeding
chr10	74890853	74895811	IncreasedAcwFeeding
chr10	74897759	74899401	IncreasedAcwFeeding
chr10	74962417	74965103	IncreasedAcwFeeding
chr10	74967350	74969077	IncreasedAcwFeeding
chr10	74975725	74976224	IncreasedAcwFeeding
chr10	74978375	74981342	IncreasedAcwFeeding
chr10	75129377	75131072	IncreasedAcwFeeding
chr10	75226633	75228155	IncreasedAcwFeeding
chr10	75235521	75236410	IncreasedAcwFeeding
chr10	75259946	75261546	IncreasedAcwFeeding
chr10	75296223	75301086	IncreasedAcwFeeding
chr10	75321062	75323409	IncreasedAcwFeeding
chr10	75354923	75357182	IncreasedAcwFeeding
chr10	75383522	75385015	IncreasedAcwFeeding
chr10	75398318	75399325	IncreasedAcwFeeding
chr10	75494792	75496200	IncreasedAcwFeeding
chr10	75700238	75701249	IncreasedAcwFeeding
chr10	75807377	75808198	IncreasedAcwFeeding
chr10	75931328	75932080	IncreasedAcwFeeding
chr10	75994073	75994989	IncreasedAcwFeeding
chr10	76260990	76262703	IncreasedAcwFeeding
chr10	76264403	76266614	IncreasedAcwFeeding
chr10	76271001	76273471	IncreasedAcwFeeding
chr10	76321792	76323752	IncreasedAcwFeeding
chr10	76344463	76345955	IncreasedAcwFeeding
chr10	76423315	76425036	IncreasedAcwFeeding
chr10	76470667	76471166	IncreasedAcwFeeding
chr10	76587592	76588523	IncreasedAcwFeeding
chr10	76721250	76723040	IncreasedAcwFeeding
chr10	76731749	76732248	IncreasedAcwFeeding
chr10	76734346	76736924	IncreasedAcwFeeding
chr10	76742165	76743850	IncreasedAcwFeeding
chr10	76745894	76749507	IncreasedAcwFeeding
chr10	76752006	76752911	IncreasedAcwFeeding
chr10	76768192	76768691	IncreasedAcwFeeding
chr10	76802368	76802867	IncreasedAcwFeeding
chr10	76817477	76819108	IncreasedAcwFeeding
chr10	76879997	76881941	IncreasedAcwFeeding
chr10	76968248	76970648	IncreasedAcwFeeding
chr10	76972941	76973887	IncreasedAcwFeeding
chr10	76977471	76980015	IncreasedAcwFeeding
chr10	77043893	77045369	IncreasedAcwFeeding
chr10	77068042	77071372	IncreasedAcwFeeding
chr10	77072494	77073966	IncreasedAcwFeeding
chr10	77084312	77086357	IncreasedAcwFeeding
chr10	77437637	77438679	IncreasedAcwFeeding
chr10	77440778	77441966	IncreasedAcwFeeding
chr10	77471839	77473105	IncreasedAcwFeeding
chr10	77631688	77633335	IncreasedAcwFeeding
chr10	77647227	77648792	IncreasedAcwFeeding
chr10	77706391	77708459	IncreasedAcwFeeding
chr10	77748733	77752606	IncreasedAcwFeeding
chr10	77754780	77755965	IncreasedAcwFeeding
chr10	77759623	77761955	IncreasedAcwFeeding
chr10	77769778	77770277	IncreasedAcwFeeding
chr10	77781503	77783097	IncreasedAcwFeeding
chr10	77785296	77789701	IncreasedAcwFeeding
chr10	77793862	77794760	IncreasedAcwFeeding
chr10	77796640	77799214	IncreasedAcwFeeding
chr10	77804803	77807405	IncreasedAcwFeeding
chr10	77810737	77816293	IncreasedAcwFeeding
chr10	77853390	77854156	IncreasedAcwFeeding
chr10	77860761	77863345	IncreasedAcwFeeding
chr10	77887803	77889426	IncreasedAcwFeeding
chr10	77926685	77928478	IncreasedAcwFeeding
chr10	78242214	78243500	IncreasedAcwFeeding
chr10	78559588	78560661	IncreasedAcwFeeding
chr10	78879515	78880754	IncreasedAcwFeeding
chr10	79016809	79018278	IncreasedAcwFeeding
chr10	79076045	79079904	IncreasedAcwFeeding
chr10	79094336	79095538	IncreasedAcwFeeding
chr10	79116726	79118665	IncreasedAcwFeeding
chr10	79131527	79133383	IncreasedAcwFeeding
chr10	79143467	79147181	IncreasedAcwFeeding
chr10	79166614	79170343	IncreasedAcwFeeding
chr10	79179026	79180150	IncreasedAcwFeeding
chr10	79228828	79231066	IncreasedAcwFeeding
chr10	79314533	79322686	IncreasedAcwFeeding
chr10	79327972	79328681	IncreasedAcwFeeding
chr10	79371199	79372934	IncreasedAcwFeeding
chr10	79378620	79380555	IncreasedAcwFeeding
chr10	79388855	79392023	IncreasedAcwFeeding
chr10	79396903	79397968	IncreasedAcwFeeding
chr10	79399350	79400619	IncreasedAcwFeeding
chr10	79422865	79423779	IncreasedAcwFeeding
chr10	79446068	79449679	IncreasedAcwFeeding
chr10	79458955	79461378	IncreasedAcwFeeding
chr10	79500731	79502824	IncreasedAcwFeeding
chr10	79515725	79517959	IncreasedAcwFeeding
chr10	79533408	79534633	IncreasedAcwFeeding
chr10	79564697	79565996	IncreasedAcwFeeding
chr10	79577245	79582631	IncreasedAcwFeeding
chr10	79586520	79587147	IncreasedAcwFeeding
chr10	79590308	79590807	IncreasedAcwFeeding
chr10	79599103	79602686	IncreasedAcwFeeding
chr10	79603290	79606576	IncreasedAcwFeeding
chr10	79608198	79616139	IncreasedAcwFeeding
chr10	79620729	79624716	IncreasedAcwFeeding
chr10	79626459	79631627	IncreasedAcwFeeding
chr10	79632925	79633424	IncreasedAcwFeeding
chr10	79634819	79636602	IncreasedAcwFeeding
chr10	79641926	79642563	IncreasedAcwFeeding
chr10	79671506	79672290	IncreasedAcwFeeding
chr10	79688423	79690256	IncreasedAcwFeeding
chr10	79711763	79713069	IncreasedAcwFeeding
chr10	79726958	79729450	IncreasedAcwFeeding
chr10	79731256	79732006	IncreasedAcwFeeding
chr10	79733103	79735222	IncreasedAcwFeeding
chr10	79754893	79756452	IncreasedAcwFeeding
chr10	79782706	79783614	IncreasedAcwFeeding
chr10	79791438	79796061	IncreasedAcwFeeding
chr10	79848347	79851150	IncreasedAcwFeeding
chr10	79868345	79870497	IncreasedAcwFeeding
chr10	79895702	79897012	IncreasedAcwFeeding
chr10	80023471	80025028	IncreasedAcwFeeding
chr10	80064746	80067797	IncreasedAcwFeeding
chr10	80083935	80087852	IncreasedAcwFeeding
chr10	80126416	80128368	IncreasedAcwFeeding
chr10	80130826	80133095	IncreasedAcwFeeding
chr10	80136101	80142764	IncreasedAcwFeeding
chr10	80163874	80168266	IncreasedAcwFeeding
chr10	80198944	80205791	IncreasedAcwFeeding
chr10	80217335	80220002	IncreasedAcwFeeding
chr10	80235165	80238401	IncreasedAcwFeeding
chr10	80259345	80262498	IncreasedAcwFeeding
chr10	80288633	80291507	IncreasedAcwFeeding
chr10	80317129	80318722	IncreasedAcwFeeding
chr10	80362877	80363773	IncreasedAcwFeeding
chr10	80376026	80381219	IncreasedAcwFeeding
chr10	80391246	80395191	IncreasedAcwFeeding
chr10	80447856	80449338	IncreasedAcwFeeding
chr10	80499450	80500383	IncreasedAcwFeeding
chr10	80521727	80523620	IncreasedAcwFeeding
chr10	80531926	80533572	IncreasedAcwFeeding
chr10	80567646	80570290	IncreasedAcwFeeding
chr10	80571780	80574756	IncreasedAcwFeeding
chr10	80590675	80593051	IncreasedAcwFeeding
chr10	80596587	80604119	IncreasedAcwFeeding
chr10	80637768	80638686	IncreasedAcwFeeding
chr10	80639199	80640818	IncreasedAcwFeeding
chr10	80644793	80646779	IncreasedAcwFeeding
chr10	80654512	80657300	IncreasedAcwFeeding
chr10	80695265	80697263	IncreasedAcwFeeding
chr10	80753125	80754371	IncreasedAcwFeeding
chr10	80755416	80757965	IncreasedAcwFeeding
chr10	80758546	80767741	IncreasedAcwFeeding
chr10	80782303	80784723	IncreasedAcwFeeding
chr10	80839673	80842292	IncreasedAcwFeeding
chr10	80846679	80848759	IncreasedAcwFeeding
chr10	80850612	80852144	IncreasedAcwFeeding
chr10	80864092	80866400	IncreasedAcwFeeding
chr10	80869357	80872039	IncreasedAcwFeeding
chr10	80873244	80881587	IncreasedAcwFeeding
chr10	80884176	80891068	IncreasedAcwFeeding
chr10	80892076	80894753	IncreasedAcwFeeding
chr10	80958230	80959414	IncreasedAcwFeeding
chr10	81006100	81008213	IncreasedAcwFeeding
chr10	81020491	81025133	IncreasedAcwFeeding
chr10	81025803	81027898	IncreasedAcwFeeding
chr10	81032838	81034703	IncreasedAcwFeeding
chr10	81037462	81038721	IncreasedAcwFeeding
chr10	81067569	81069796	IncreasedAcwFeeding
chr10	81089651	81091101	IncreasedAcwFeeding
chr10	81095847	81097029	IncreasedAcwFeeding
chr10	81105166	81107333	IncreasedAcwFeeding
chr10	81111495	81112514	IncreasedAcwFeeding
chr10	81510096	81511618	IncreasedAcwFeeding
chr10	81545617	81546814	IncreasedAcwFeeding
chr10	81590380	81591314	IncreasedAcwFeeding
chr10	81703367	81704441	IncreasedAcwFeeding
chr10	81816547	81817682	IncreasedAcwFeeding
chr10	82085107	82086573	IncreasedAcwFeeding
chr10	82092010	82093448	IncreasedAcwFeeding
chr10	82161128	82162787	IncreasedAcwFeeding
chr10	82226045	82227558	IncreasedAcwFeeding
chr10	82257361	82258937	IncreasedAcwFeeding
chr10	82276160	82277701	IncreasedAcwFeeding
chr10	82321144	82324882	IncreasedAcwFeeding
chr10	82361296	82362963	IncreasedAcwFeeding
chr10	82447455	82449660	IncreasedAcwFeeding
chr10	82533618	82534682	IncreasedAcwFeeding
chr10	82597118	82597954	IncreasedAcwFeeding
chr10	82643815	82645589	IncreasedAcwFeeding
chr10	82799850	82801029	IncreasedAcwFeeding
chr10	82822832	82823606	IncreasedAcwFeeding
chr10	82996299	82997089	IncreasedAcwFeeding
chr10	83006394	83007417	IncreasedAcwFeeding
chr10	83100207	83101142	IncreasedAcwFeeding
chr10	83106460	83112271	IncreasedAcwFeeding
chr10	83173541	83175001	IncreasedAcwFeeding
chr10	83185008	83186539	IncreasedAcwFeeding
chr10	83899914	83905471	IncreasedAcwFeeding
chr10	83926752	83931666	IncreasedAcwFeeding
chr10	83995538	83997565	IncreasedAcwFeeding
chr10	84038817	84040746	IncreasedAcwFeeding
chr10	84084478	84085997	IncreasedAcwFeeding
chr10	84348229	84350586	IncreasedAcwFeeding
chr10	84379562	84381229	IncreasedAcwFeeding
chr10	84564796	84566810	IncreasedAcwFeeding
chr10	84590214	84591629	IncreasedAcwFeeding
chr10	84646125	84648919	IncreasedAcwFeeding
chr10	84849449	84850122	IncreasedAcwFeeding
chr10	85334022	85335327	IncreasedAcwFeeding
chr10	85378962	85380576	IncreasedAcwFeeding
chr10	85390687	85392101	IncreasedAcwFeeding
chr10	85419661	85420683	IncreasedAcwFeeding
chr10	85484178	85485549	IncreasedAcwFeeding
chr10	85513303	85514426	IncreasedAcwFeeding
chr10	86147764	86148856	IncreasedAcwFeeding
chr10	86165018	86169888	IncreasedAcwFeeding
chr10	86240498	86243178	IncreasedAcwFeeding
chr10	86244816	86245871	IncreasedAcwFeeding
chr10	86276114	86279554	IncreasedAcwFeeding
chr10	86307047	86307945	IncreasedAcwFeeding
chr10	86520627	86521704	IncreasedAcwFeeding
chr10	87059213	87060528	IncreasedAcwFeeding
chr10	87663481	87664729	IncreasedAcwFeeding
chr10	87764596	87765682	IncreasedAcwFeeding
chr10	87841976	87842873	IncreasedAcwFeeding
chr10	87965933	87966832	IncreasedAcwFeeding
chr10	88193290	88195418	IncreasedAcwFeeding
chr10	88905834	88906484	IncreasedAcwFeeding
chr10	88995648	88996430	IncreasedAcwFeeding
chr10	89207317	89208904	IncreasedAcwFeeding
chr10	90544681	90546482	IncreasedAcwFeeding
chr10	90589132	90590313	IncreasedAcwFeeding
chr10	90633380	90635045	IncreasedAcwFeeding
chr10	90642969	90648798	IncreasedAcwFeeding
chr10	90649874	90651005	IncreasedAcwFeeding
chr10	90691052	90693514	IncreasedAcwFeeding
chr10	92184658	92185947	IncreasedAcwFeeding
chr10	92497900	92499203	IncreasedAcwFeeding
chr10	92623020	92625966	IncreasedAcwFeeding
chr10	92628549	92629606	IncreasedAcwFeeding
chr10	92712795	92714399	IncreasedAcwFeeding
chr10	92717768	92718853	IncreasedAcwFeeding
chr10	92737842	92740309	IncreasedAcwFeeding
chr10	92771303	92774272	IncreasedAcwFeeding
chr10	92915939	92917095	IncreasedAcwFeeding
chr10	93051752	93052816	IncreasedAcwFeeding
chr10	93056840	93057339	IncreasedAcwFeeding
chr10	93103783	93105049	IncreasedAcwFeeding
chr10	93222191	93222690	IncreasedAcwFeeding
chr10	93351333	93353229	IncreasedAcwFeeding
chr10	93497929	93499691	IncreasedAcwFeeding
chr10	93511218	93513952	IncreasedAcwFeeding
chr10	93522218	93523802	IncreasedAcwFeeding
chr10	93535548	93536705	IncreasedAcwFeeding
chr10	93609522	93611518	IncreasedAcwFeeding
chr10	93661093	93662762	IncreasedAcwFeeding
chr10	93774697	93775196	IncreasedAcwFeeding
chr10	93977398	93978587	IncreasedAcwFeeding
chr10	93983024	93983739	IncreasedAcwFeeding
chr10	94007569	94009654	IncreasedAcwFeeding
chr10	94011938	94012579	IncreasedAcwFeeding
chr10	94030437	94031236	IncreasedAcwFeeding
chr10	94150429	94152389	IncreasedAcwFeeding
chr10	94549805	94550834	IncreasedAcwFeeding
chr10	94656392	94657195	IncreasedAcwFeeding
chr10	94716231	94717626	IncreasedAcwFeeding
chr10	94722981	94723794	IncreasedAcwFeeding
chr10	94726776	94728261	IncreasedAcwFeeding
chr10	94785794	94786919	IncreasedAcwFeeding
chr10	94861185	94861944	IncreasedAcwFeeding
chr10	94871061	94871560	IncreasedAcwFeeding
chr10	94876636	94880562	IncreasedAcwFeeding
chr10	94963989	94964752	IncreasedAcwFeeding
chr10	94976803	94978827	IncreasedAcwFeeding
chr10	95025668	95027124	IncreasedAcwFeeding
chr10	95210477	95210976	IncreasedAcwFeeding
chr10	95252985	95253886	IncreasedAcwFeeding
chr10	95402609	95404239	IncreasedAcwFeeding
chr10	95433137	95434112	IncreasedAcwFeeding
chr10	95824747	95825246	IncreasedAcwFeeding
chr10	96078946	96082022	IncreasedAcwFeeding
chr10	96308168	96308809	IncreasedAcwFeeding
chr10	96775610	96776676	IncreasedAcwFeeding
chr10	98376226	98379384	IncreasedAcwFeeding
chr10	98413816	98414825	IncreasedAcwFeeding
chr10	98434622	98436977	IncreasedAcwFeeding
chr10	98438031	98439757	IncreasedAcwFeeding
chr10	98569448	98571794	IncreasedAcwFeeding
chr10	98577091	98577886	IncreasedAcwFeeding
chr10	98579320	98582748	IncreasedAcwFeeding
chr10	98606834	98607722	IncreasedAcwFeeding
chr10	98723830	98727043	IncreasedAcwFeeding
chr10	99062239	99062957	IncreasedAcwFeeding
chr10	99949196	99950692	IncreasedAcwFeeding
chr10	104867997	104868496	IncreasedAcwFeeding
chr10	105009604	105012048	IncreasedAcwFeeding
chr10	105255219	105256134	IncreasedAcwFeeding
chr10	105277877	105279194	IncreasedAcwFeeding
chr10	107598476	107600672	IncreasedAcwFeeding
chr10	107768623	107771797	IncreasedAcwFeeding
chr10	107821825	107823301	IncreasedAcwFeeding
chr10	107921532	107923042	IncreasedAcwFeeding
chr10	109670054	109671048	IncreasedAcwFeeding
chr10	109892275	109893597	IncreasedAcwFeeding
chr10	110143728	110145949	IncreasedAcwFeeding
chr10	110181632	110183072	IncreasedAcwFeeding
chr10	110221449	110221948	IncreasedAcwFeeding
chr10	110356775	110357958	IncreasedAcwFeeding
chr10	110423379	110424501	IncreasedAcwFeeding
chr10	110428524	110429373	IncreasedAcwFeeding
chr10	110446101	110448562	IncreasedAcwFeeding
chr10	110601188	110603021	IncreasedAcwFeeding
chr10	110735300	110736359	IncreasedAcwFeeding
chr10	110909564	110911468	IncreasedAcwFeeding
chr10	110942734	110945347	IncreasedAcwFeeding
chr10	111409813	111410564	IncreasedAcwFeeding
chr10	112364781	112366620	IncreasedAcwFeeding
chr10	114686218	114689003	IncreasedAcwFeeding
chr10	114750419	114753501	IncreasedAcwFeeding
chr10	114799199	114800428	IncreasedAcwFeeding
chr10	114820920	114823193	IncreasedAcwFeeding
chr10	115455005	115456860	IncreasedAcwFeeding
chr10	115614089	115615029	IncreasedAcwFeeding
chr10	115703835	115705563	IncreasedAcwFeeding
chr10	116017526	116019630	IncreasedAcwFeeding
chr10	116022429	116024011	IncreasedAcwFeeding
chr10	116386350	116388178	IncreasedAcwFeeding
chr10	116423536	116425275	IncreasedAcwFeeding
chr10	116457933	116459053	IncreasedAcwFeeding
chr10	116530927	116532507	IncreasedAcwFeeding
chr10	116584833	116586109	IncreasedAcwFeeding
chr10	116660867	116662024	IncreasedAcwFeeding
chr10	116756920	116759086	IncreasedAcwFeeding
chr10	116812097	116814578	IncreasedAcwFeeding
chr10	117066389	117067288	IncreasedAcwFeeding
chr10	117082901	117087960	IncreasedAcwFeeding
chr10	117099603	117102548	IncreasedAcwFeeding
chr10	117145956	117148532	IncreasedAcwFeeding
chr10	117183019	117183892	IncreasedAcwFeeding
chr10	117272427	117272926	IncreasedAcwFeeding
chr10	117281761	117283899	IncreasedAcwFeeding
chr10	117296616	117297991	IncreasedAcwFeeding
chr10	117325248	117327805	IncreasedAcwFeeding
chr10	117335149	117338068	IncreasedAcwFeeding
chr10	117345070	117347846	IncreasedAcwFeeding
chr10	117440864	117441650	IncreasedAcwFeeding
chr10	117549299	117551733	IncreasedAcwFeeding
chr10	117556593	117560977	IncreasedAcwFeeding
chr10	117578178	117579912	IncreasedAcwFeeding
chr10	117580784	117586764	IncreasedAcwFeeding
chr10	118297939	118299781	IncreasedAcwFeeding
chr10	118300764	118301720	IncreasedAcwFeeding
chr10	118304039	118307870	IncreasedAcwFeeding
chr10	118446991	118449247	IncreasedAcwFeeding
chr10	118501721	118503388	IncreasedAcwFeeding
chr10	118675675	118678421	IncreasedAcwFeeding
chr10	118890182	118891789	IncreasedAcwFeeding
chr10	119128180	119129959	IncreasedAcwFeeding
chr10	119549523	119550294	IncreasedAcwFeeding
chr10	119645558	119647352	IncreasedAcwFeeding
chr10	119663868	119665219	IncreasedAcwFeeding
chr10	120414539	120417132	IncreasedAcwFeeding
chr10	120642814	120643932	IncreasedAcwFeeding
chr10	120678818	120680446	IncreasedAcwFeeding
chr10	120734118	120735755	IncreasedAcwFeeding
chr10	120746914	120749553	IncreasedAcwFeeding
chr10	120785976	120788797	IncreasedAcwFeeding
chr10	120801446	120804883	IncreasedAcwFeeding
chr10	120812317	120815099	IncreasedAcwFeeding
chr10	120855266	120857937	IncreasedAcwFeeding
chr10	120863881	120865753	IncreasedAcwFeeding
chr10	120866909	120873974	IncreasedAcwFeeding
chr10	120906159	120906832	IncreasedAcwFeeding
chr10	120907629	120909337	IncreasedAcwFeeding
chr10	120910389	120914289	IncreasedAcwFeeding
chr10	120941999	120943159	IncreasedAcwFeeding
chr10	120946620	120948311	IncreasedAcwFeeding
chr10	121005831	121006330	IncreasedAcwFeeding
chr10	121023037	121024599	IncreasedAcwFeeding
chr10	121062509	121064283	IncreasedAcwFeeding
chr10	121176095	121177681	IncreasedAcwFeeding
chr10	121355445	121356867	IncreasedAcwFeeding
chr10	121466798	121467297	IncreasedAcwFeeding
chr10	121483347	121485172	IncreasedAcwFeeding
chr10	121533514	121534637	IncreasedAcwFeeding
chr10	122115367	122118106	IncreasedAcwFeeding
chr10	122154657	122155609	IncreasedAcwFeeding
chr10	122194144	122195823	IncreasedAcwFeeding
chr10	122244423	122245048	IncreasedAcwFeeding
chr10	122257931	122259110	IncreasedAcwFeeding
chr10	122323255	122324453	IncreasedAcwFeeding
chr10	122397715	122398795	IncreasedAcwFeeding
chr10	122422431	122423920	IncreasedAcwFeeding
chr10	122425055	122425714	IncreasedAcwFeeding
chr10	122512238	122514338	IncreasedAcwFeeding
chr10	122632808	122634647	IncreasedAcwFeeding
chr10	125813136	125816738	IncreasedAcwFeeding
chr10	126337708	126338704	IncreasedAcwFeeding
chr10	126342427	126343354	IncreasedAcwFeeding
chr10	126364306	126366185	IncreasedAcwFeeding
chr10	126393947	126395546	IncreasedAcwFeeding
chr10	126414455	126423398	IncreasedAcwFeeding
chr10	126424138	126428873	IncreasedAcwFeeding
chr10	126477668	126480067	IncreasedAcwFeeding
chr10	126495876	126498052	IncreasedAcwFeeding
chr10	126499413	126503176	IncreasedAcwFeeding
chr10	126505173	126508193	IncreasedAcwFeeding
chr10	126518069	126519703	IncreasedAcwFeeding
chr10	126528123	126529044	IncreasedAcwFeeding
chr10	126557264	126558446	IncreasedAcwFeeding
chr10	126624983	126626174	IncreasedAcwFeeding
chr10	126631858	126635124	IncreasedAcwFeeding
chr10	126647138	126649310	IncreasedAcwFeeding
chr10	126722561	126723060	IncreasedAcwFeeding
chr10	126723588	126729054	IncreasedAcwFeeding
chr10	126747971	126749758	IncreasedAcwFeeding
chr10	126816954	126818815	IncreasedAcwFeeding
chr10	126848414	126849998	IncreasedAcwFeeding
chr10	126857881	126860150	IncreasedAcwFeeding
chr10	126948569	126949945	IncreasedAcwFeeding
chr10	127057454	127059725	IncreasedAcwFeeding
chr10	127079093	127081833	IncreasedAcwFeeding
chr10	127101511	127106094	IncreasedAcwFeeding
chr10	127113178	127114713	IncreasedAcwFeeding
chr10	127175387	127177459	IncreasedAcwFeeding
chr10	127185969	127188016	IncreasedAcwFeeding
chr10	127263934	127264433	IncreasedAcwFeeding
chr10	127313585	127317667	IncreasedAcwFeeding
chr10	127326829	127328355	IncreasedAcwFeeding
chr10	127329172	127332657	IncreasedAcwFeeding
chr10	127471867	127474709	IncreasedAcwFeeding
chr10	127495155	127498521	IncreasedAcwFeeding
chr10	127519303	127521468	IncreasedAcwFeeding
chr10	127527639	127532166	IncreasedAcwFeeding
chr10	127533819	127535238	IncreasedAcwFeeding
chr10	127630669	127632592	IncreasedAcwFeeding
chr10	127648221	127649365	IncreasedAcwFeeding
chr10	127706386	127708316	IncreasedAcwFeeding
chr10	127739319	127741640	IncreasedAcwFeeding
chr10	127758469	127760857	IncreasedAcwFeeding
chr10	127774475	127775779	IncreasedAcwFeeding
chr10	127804391	127807137	IncreasedAcwFeeding
chr10	127813601	127815648	IncreasedAcwFeeding
chr10	127846188	127847154	IncreasedAcwFeeding
chr10	127847810	127850553	IncreasedAcwFeeding
chr10	127871690	127872338	IncreasedAcwFeeding
chr10	127895247	127898350	IncreasedAcwFeeding
chr10	127925743	127932014	IncreasedAcwFeeding
chr10	127935632	127936783	IncreasedAcwFeeding
chr10	127961684	127963985	IncreasedAcwFeeding
chr10	127979341	127982990	IncreasedAcwFeeding
chr10	127983667	127987309	IncreasedAcwFeeding
chr10	128002034	128004509	IncreasedAcwFeeding
chr10	128020327	128021599	IncreasedAcwFeeding
chr10	128062752	128063849	IncreasedAcwFeeding
chr10	128082138	128084045	IncreasedAcwFeeding
chr10	128105464	128106549	IncreasedAcwFeeding
chr10	128109200	128111837	IncreasedAcwFeeding
chr10	128132625	128133685	IncreasedAcwFeeding
chr10	128180283	128181386	IncreasedAcwFeeding
chr10	128184673	128186187	IncreasedAcwFeeding
chr10	128241084	128244749	IncreasedAcwFeeding
chr10	128258251	128259799	IncreasedAcwFeeding
chr10	128345609	128348693	IncreasedAcwFeeding
chr10	128359235	128361347	IncreasedAcwFeeding
chr11	3101888	3103683	IncreasedAcwFeeding
chr11	3165317	3167284	IncreasedAcwFeeding
chr11	3186719	3193124	IncreasedAcwFeeding
chr11	3230682	3233376	IncreasedAcwFeeding
chr11	3270837	3272188	IncreasedAcwFeeding
chr11	3286576	3288683	IncreasedAcwFeeding
chr11	3308203	3309888	IncreasedAcwFeeding
chr11	3350680	3354018	IncreasedAcwFeeding
chr11	3396691	3397514	IncreasedAcwFeeding
chr11	3403926	3405255	IncreasedAcwFeeding
chr11	3409251	3410003	IncreasedAcwFeeding
chr11	3413997	3416588	IncreasedAcwFeeding
chr11	3547999	3550092	IncreasedAcwFeeding
chr11	3794328	3797108	IncreasedAcwFeeding
chr11	3810538	3814953	IncreasedAcwFeeding
chr11	3863179	3864747	IncreasedAcwFeeding
chr11	3882700	3886768	IncreasedAcwFeeding
chr11	3993483	3997747	IncreasedAcwFeeding
chr11	4035009	4036140	IncreasedAcwFeeding
chr11	4059723	4061369	IncreasedAcwFeeding
chr11	4086196	4087688	IncreasedAcwFeeding
chr11	4090293	4092607	IncreasedAcwFeeding
chr11	4239723	4241340	IncreasedAcwFeeding
chr11	4492982	4495157	IncreasedAcwFeeding
chr11	4537521	4538422	IncreasedAcwFeeding
chr11	4574396	4576422	IncreasedAcwFeeding
chr11	4603451	4605383	IncreasedAcwFeeding
chr11	4639672	4640858	IncreasedAcwFeeding
chr11	4643436	4648584	IncreasedAcwFeeding
chr11	4660227	4666581	IncreasedAcwFeeding
chr11	4686232	4687010	IncreasedAcwFeeding
chr11	4702892	4704548	IncreasedAcwFeeding
chr11	4748502	4749845	IncreasedAcwFeeding
chr11	4773767	4774473	IncreasedAcwFeeding
chr11	4794915	4796077	IncreasedAcwFeeding
chr11	4846807	4848537	IncreasedAcwFeeding
chr11	4879728	4881321	IncreasedAcwFeeding
chr11	4886668	4889212	IncreasedAcwFeeding
chr11	4900519	4901486	IncreasedAcwFeeding
chr11	4964687	4965738	IncreasedAcwFeeding
chr11	4997393	5000720	IncreasedAcwFeeding
chr11	5038758	5041534	IncreasedAcwFeeding
chr11	5160074	5162363	IncreasedAcwFeeding
chr11	5343671	5345712	IncreasedAcwFeeding
chr11	5369950	5370613	IncreasedAcwFeeding
chr11	5419662	5423525	IncreasedAcwFeeding
chr11	5441280	5442583	IncreasedAcwFeeding
chr11	5607086	5607970	IncreasedAcwFeeding
chr11	5639792	5641742	IncreasedAcwFeeding
chr11	5660910	5663141	IncreasedAcwFeeding
chr11	5687475	5689548	IncreasedAcwFeeding
chr11	5737280	5738160	IncreasedAcwFeeding
chr11	5777717	5779042	IncreasedAcwFeeding
chr11	5831074	5832694	IncreasedAcwFeeding
chr11	5842265	5844477	IncreasedAcwFeeding
chr11	5845018	5846067	IncreasedAcwFeeding
chr11	5846973	5850773	IncreasedAcwFeeding
chr11	5852396	5852895	IncreasedAcwFeeding
chr11	5855150	5856713	IncreasedAcwFeeding
chr11	5880519	5881018	IncreasedAcwFeeding
chr11	5900082	5901345	IncreasedAcwFeeding
chr11	5905170	5905669	IncreasedAcwFeeding
chr11	5906420	5909417	IncreasedAcwFeeding
chr11	5914854	5915681	IncreasedAcwFeeding
chr11	5917525	5919254	IncreasedAcwFeeding
chr11	5920115	5922256	IncreasedAcwFeeding
chr11	5948746	5952142	IncreasedAcwFeeding
chr11	5962941	5966301	IncreasedAcwFeeding
chr11	5967948	5969364	IncreasedAcwFeeding
chr11	6053912	6056210	IncreasedAcwFeeding
chr11	6057301	6057800	IncreasedAcwFeeding
chr11	6058715	6061702	IncreasedAcwFeeding
chr11	6062225	6063274	IncreasedAcwFeeding
chr11	6065551	6066718	IncreasedAcwFeeding
chr11	6073947	6075253	IncreasedAcwFeeding
chr11	6077254	6088000	IncreasedAcwFeeding
chr11	6166630	6168429	IncreasedAcwFeeding
chr11	6173795	6176071	IncreasedAcwFeeding
chr11	6190734	6193629	IncreasedAcwFeeding
chr11	6288456	6290464	IncreasedAcwFeeding
chr11	6291334	6291833	IncreasedAcwFeeding
chr11	6302507	6306459	IncreasedAcwFeeding
chr11	6315049	6317055	IncreasedAcwFeeding
chr11	6342917	6344883	IncreasedAcwFeeding
chr11	6374528	6376878	IncreasedAcwFeeding
chr11	6389336	6390556	IncreasedAcwFeeding
chr11	6427284	6429463	IncreasedAcwFeeding
chr11	6446071	6447776	IncreasedAcwFeeding
chr11	6525792	6527126	IncreasedAcwFeeding
chr11	8323651	8326011	IncreasedAcwFeeding
chr11	8350611	8351110	IncreasedAcwFeeding
chr11	8352921	8354037	IncreasedAcwFeeding
chr11	8357639	8358507	IncreasedAcwFeeding
chr11	8359079	8360673	IncreasedAcwFeeding
chr11	8365980	8370644	IncreasedAcwFeeding
chr11	8380339	8382952	IncreasedAcwFeeding
chr11	8383678	8384732	IncreasedAcwFeeding
chr11	8396371	8397808	IncreasedAcwFeeding
chr11	8402859	8404316	IncreasedAcwFeeding
chr11	8423303	8423802	IncreasedAcwFeeding
chr11	8468677	8470580	IncreasedAcwFeeding
chr11	8482247	8482746	IncreasedAcwFeeding
chr11	8515997	8517044	IncreasedAcwFeeding
chr11	8522873	8525276	IncreasedAcwFeeding
chr11	8528534	8529558	IncreasedAcwFeeding
chr11	8548431	8549237	IncreasedAcwFeeding
chr11	8562773	8564969	IncreasedAcwFeeding
chr11	8885861	8886914	IncreasedAcwFeeding
chr11	8910421	8911743	IncreasedAcwFeeding
chr11	8948445	8949197	IncreasedAcwFeeding
chr11	9016029	9019424	IncreasedAcwFeeding
chr11	9031085	9032655	IncreasedAcwFeeding
chr11	11361758	11362649	IncreasedAcwFeeding
chr11	11708790	11709942	IncreasedAcwFeeding
chr11	11721391	11723243	IncreasedAcwFeeding
chr11	11727254	11727753	IncreasedAcwFeeding
chr11	11730812	11733271	IncreasedAcwFeeding
chr11	11735366	11735865	IncreasedAcwFeeding
chr11	11743878	11745268	IncreasedAcwFeeding
chr11	11750326	11751248	IncreasedAcwFeeding
chr11	11753766	11754395	IncreasedAcwFeeding
chr11	11755140	11756443	IncreasedAcwFeeding
chr11	11767565	11768452	IncreasedAcwFeeding
chr11	11784742	11790785	IncreasedAcwFeeding
chr11	16407003	16408753	IncreasedAcwFeeding
chr11	16490940	16492343	IncreasedAcwFeeding
chr11	16651874	16653614	IncreasedAcwFeeding
chr11	16669087	16670665	IncreasedAcwFeeding
chr11	16694522	16696033	IncreasedAcwFeeding
chr11	16700055	16701967	IncreasedAcwFeeding
chr11	16841035	16842067	IncreasedAcwFeeding
chr11	16951602	16953140	IncreasedAcwFeeding
chr11	17058560	17060702	IncreasedAcwFeeding
chr11	17111040	17112478	IncreasedAcwFeeding
chr11	17157093	17158445	IncreasedAcwFeeding
chr11	17853158	17854120	IncreasedAcwFeeding
chr11	18777400	18778286	IncreasedAcwFeeding
chr11	18844023	18845584	IncreasedAcwFeeding
chr11	18888125	18889910	IncreasedAcwFeeding
chr11	18913475	18917053	IncreasedAcwFeeding
chr11	18918095	18920562	IncreasedAcwFeeding
chr11	19819717	19820913	IncreasedAcwFeeding
chr11	19823594	19826641	IncreasedAcwFeeding
chr11	20012343	20013951	IncreasedAcwFeeding
chr11	20044693	20046379	IncreasedAcwFeeding
chr11	20100641	20103598	IncreasedAcwFeeding
chr11	20112018	20112707	IncreasedAcwFeeding
chr11	20148615	20150283	IncreasedAcwFeeding
chr11	20231885	20233744	IncreasedAcwFeeding
chr11	20442100	20444076	IncreasedAcwFeeding
chr11	20531654	20533180	IncreasedAcwFeeding
chr11	20640589	20642754	IncreasedAcwFeeding
chr11	20728200	20731893	IncreasedAcwFeeding
chr11	20936565	20937192	IncreasedAcwFeeding
chr11	20991108	20992398	IncreasedAcwFeeding
chr11	21138320	21139986	IncreasedAcwFeeding
chr11	21270542	21271673	IncreasedAcwFeeding
chr11	21468973	21472906	IncreasedAcwFeeding
chr11	21481415	21482410	IncreasedAcwFeeding
chr11	22185490	22187971	IncreasedAcwFeeding
chr11	22412218	22413354	IncreasedAcwFeeding
chr11	22529552	22530179	IncreasedAcwFeeding
chr11	22540453	22541252	IncreasedAcwFeeding
chr11	22544198	22544951	IncreasedAcwFeeding
chr11	22561660	22563268	IncreasedAcwFeeding
chr11	22569675	22570792	IncreasedAcwFeeding
chr11	22571439	22572747	IncreasedAcwFeeding
chr11	22573859	22574701	IncreasedAcwFeeding
chr11	22758057	22760944	IncreasedAcwFeeding
chr11	22873725	22874650	IncreasedAcwFeeding
chr11	22880802	22882721	IncreasedAcwFeeding
chr11	22890166	22892000	IncreasedAcwFeeding
chr11	22907132	22909005	IncreasedAcwFeeding
chr11	23154737	23157996	IncreasedAcwFeeding
chr11	23205151	23207656	IncreasedAcwFeeding
chr11	23532984	23533986	IncreasedAcwFeeding
chr11	23669989	23672037	IncreasedAcwFeeding
chr11	23794684	23795434	IncreasedAcwFeeding
chr11	26109953	26111227	IncreasedAcwFeeding
chr11	26287051	26287675	IncreasedAcwFeeding
chr11	26492845	26493954	IncreasedAcwFeeding
chr11	29030184	29031387	IncreasedAcwFeeding
chr11	29071738	29074239	IncreasedAcwFeeding
chr11	29146399	29147700	IncreasedAcwFeeding
chr11	29273258	29274564	IncreasedAcwFeeding
chr11	29414216	29415564	IncreasedAcwFeeding
chr11	29425993	29427008	IncreasedAcwFeeding
chr11	29447140	29448924	IncreasedAcwFeeding
chr11	29512067	29515328	IncreasedAcwFeeding
chr11	29924254	29926774	IncreasedAcwFeeding
chr11	30096872	30099118	IncreasedAcwFeeding
chr11	30166698	30168840	IncreasedAcwFeeding
chr11	30370898	30372690	IncreasedAcwFeeding
chr11	30548861	30549931	IncreasedAcwFeeding
chr11	30671148	30673053	IncreasedAcwFeeding
chr11	30853352	30855075	IncreasedAcwFeeding
chr11	30885888	30887125	IncreasedAcwFeeding
chr11	31069306	31070801	IncreasedAcwFeeding
chr11	31570032	31572576	IncreasedAcwFeeding
chr11	31659656	31660495	IncreasedAcwFeeding
[truncated: 36,296 more rows]

## Sheet: B - MsIsletLsd1Peaks
Table S3 – Related to Figures 1, 2, 5, and 6. ChIP-seq peak coordinates.
Chr	Start	End	Group
chr1	3570802	3570925
chr1	3661425	3661548
chr1	3661777	3661900
chr1	4652021	4652144
chr1	4797949	4798072
chr1	4847574	4847697
chr1	5073173	5073296
chr1	5117627	5117750
chr1	6204624	6204747
chr1	6205486	6205609
chr1	6719538	6719661
chr1	6720164	6720287
chr1	7078722	7078845
chr1	7079245	7079368
chr1	7134464	7134587
chr1	9289768	9289891
chr1	9934071	9934194
chr1	9975872	9975995
chr1	10027916	10028039
chr1	10030248	10030371
chr1	10119197	10119320
chr1	10222980	10223103
chr1	10247735	10247858
chr1	10684093	10684216
chr1	10691241	10691364
chr1	10749804	10749927
chr1	11128190	11128313
chr1	12855418	12855541
chr1	13178660	13178783
chr1	13231475	13231598
chr1	13248209	13248332
chr1	13416646	13416769
chr1	13553725	13553848
chr1	13579812	13579935
chr1	13605734	13605857
chr1	13629716	13629839
chr1	13650711	13650834
chr1	14300170	14300293
chr1	14849058	14849181
chr1	15626630	15626753
chr1	16094372	16094495
chr1	16095165	16095288
chr1	16509235	16509358
chr1	16609263	16609386
chr1	16609533	16609656
chr1	16647036	16647159
chr1	16678546	16678669
chr1	20467963	20468086
chr1	20880638	20880761
chr1	20941725	20941848
chr1	21069495	21069618
chr1	21115364	21115487
chr1	21490052	21490175
chr1	23262771	23262894
chr1	23386505	23386628
chr1	23769737	23769860
chr1	23928887	23929010
chr1	24106979	24107102
chr1	24114301	24114424
chr1	24114645	24114768
chr1	24115050	24115173
chr1	24342999	24343122
chr1	24685182	24685305
chr1	24685834	24685957
chr1	24737216	24737339
chr1	28536412	28536535
chr1	30775578	30775701
chr1	30904046	30904169
chr1	30929698	30929821
chr1	30948578	30948701
chr1	30997428	30997551
chr1	31006735	31006858
chr1	31108474	31108597
chr1	31151751	31151874
chr1	31213845	31213968
chr1	33328790	33328913
chr1	33537354	33537477
chr1	33776756	33776879
chr1	33871282	33871405
chr1	34063309	34063432
chr1	34242940	34243063
chr1	34280929	34281052
chr1	34293419	34293542
chr1	34299620	34299743
chr1	34310946	34311069
chr1	34456586	34456709
chr1	34491747	34491870
chr1	34496084	34496207
chr1	34899932	34900055
chr1	35206299	35206422
chr1	35881211	35881334
chr1	36121895	36122018
chr1	36292017	36292140
chr1	36300849	36300972
chr1	36330146	36330269
chr1	36360324	36360447
chr1	36364571	36364694
chr1	36425074	36425197
chr1	36528422	36528545
chr1	36568607	36568730
chr1	36603953	36604076
chr1	36748055	36748178
chr1	36754480	36754603
chr1	36766729	36766852
chr1	36854476	36854599
chr1	36928206	36928329
chr1	36996349	36996472
chr1	36996817	36996940
chr1	37086241	37086364
chr1	37294506	37294629
chr1	37398797	37398920
chr1	37417727	37417850
chr1	37475949	37476072
chr1	37486985	37487108
chr1	37574599	37574722
chr1	37729313	37729436
chr1	37921552	37921675
chr1	37922194	37922317
chr1	37947328	37947451
chr1	38054899	38055022
chr1	38186441	38186564
chr1	38186944	38187067
chr1	38441722	38441845
chr1	38560352	38560475
chr1	38892590	38892713
chr1	38904852	38904975
chr1	39044393	39044516
chr1	39044904	39045027
chr1	39064482	39064605
chr1	39249651	39249774
chr1	39424710	39424833
chr1	39535465	39535588
chr1	39592957	39593080
chr1	39634117	39634240
chr1	39993241	39993364
chr1	40164118	40164241
chr1	40293902	40294025
chr1	40310893	40311016
chr1	42908090	42908213
chr1	43062806	43062929
chr1	43117042	43117165
chr1	43155198	43155321
chr1	43220605	43220728
chr1	43362198	43362321
chr1	43418200	43418323
chr1	43503601	43503724
chr1	43842288	43842411
chr1	43990624	43990747
chr1	44066523	44066646
chr1	44158478	44158601
chr1	44159131	44159254
chr1	44204683	44204806
chr1	45852325	45852448
chr1	45852925	45853048
chr1	46910206	46910329
chr1	46910875	46910998
chr1	51300330	51300453
chr1	51535152	51535275
chr1	51654170	51654293
chr1	52290025	52290148
chr1	52290344	52290467
chr1	52556710	52556833
chr1	52557494	52557617
chr1	52783373	52783496
chr1	52783989	52784112
chr1	52874443	52874566
chr1	52901905	52902028
chr1	53009941	53010064
chr1	53353710	53353833
chr1	53409450	53409573
chr1	53841945	53842068
chr1	54495715	54495838
chr1	54614317	54614440
chr1	54739615	54739738
chr1	54872424	54872547
chr1	54908893	54909016
chr1	55029041	55029164
chr1	55061362	55061485
chr1	55084177	55084300
chr1	55109669	55109792
chr1	55144622	55144745
chr1	55145221	55145344
chr1	55188110	55188233
chr1	55294006	55294129
chr1	55420184	55420307
chr1	57463190	57463313
chr1	58026794	58026917
chr1	58400860	58400983
chr1	58410428	58410551
chr1	58449933	58450056
chr1	58458506	58458629
chr1	58480778	58480901
chr1	58502272	58502395
chr1	58561681	58561804
chr1	58709659	58709782
chr1	58710066	58710189
chr1	58768965	58769088
chr1	58769358	58769481
chr1	59176735	59176858
chr1	59294170	59294293
chr1	59538934	59539057
chr1	59727595	59727718
chr1	59741793	59741916
chr1	59819201	59819324
chr1	59819553	59819676
chr1	59820034	59820157
chr1	59821564	59821687
chr1	59969815	59969938
chr1	59970743	59970866
chr1	60085868	60085991
chr1	60099520	60099643
chr1	60154998	60155121
chr1	60237109	60237232
chr1	60399920	60400043
chr1	60417320	60417443
chr1	60624128	60624251
chr1	60882806	60882929
chr1	62907612	62907735
chr1	63161209	63161332
chr1	63223671	63223794
chr1	63250663	63250786
chr1	63295303	63295426
chr1	63319785	63319908
chr1	63715127	63715250
chr1	63777113	63777236
chr1	64130433	64130556
chr1	64167909	64168032
chr1	64168396	64168519
chr1	64168760	64168883
chr1	64579476	64579599
chr1	64663645	64663768
chr1	64737422	64737545
chr1	64784222	64784345
chr1	64784714	64784837
chr1	64823759	64823882
chr1	64876152	64876275
chr1	65003266	65003389
chr1	65003697	65003820
chr1	65225061	65225184
chr1	65225547	65225670
chr1	65232946	65233069
chr1	65233210	65233333
chr1	66221855	66221978
chr1	66274633	66274756
chr1	66291710	66291833
chr1	66313197	66313320
chr1	66327753	66327876
chr1	66354794	66354917
chr1	66436014	66436137
chr1	66441953	66442076
chr1	66747435	66747558
chr1	67112773	67112896
chr1	67159991	67160114
chr1	69517453	69517576
chr1	69733705	69733828
chr1	69735666	69735789
chr1	69848012	69848135
chr1	70668448	70668571
chr1	71603717	71603840
chr1	71604418	71604541
chr1	72229658	72229781
chr1	72258740	72258863
chr1	72272384	72272507
chr1	72272992	72273115
chr1	72283674	72283797
chr1	72290914	72291037
chr1	72301800	72301923
chr1	72353799	72353922
chr1	72419334	72419457
chr1	72509055	72509178
chr1	72565044	72565167
chr1	72580160	72580283
chr1	72583714	72583837
chr1	72757820	72757943
chr1	72765529	72765652
chr1	73421369	73421492
chr1	74276576	74276699
chr1	74282854	74282977
chr1	74350657	74350780
chr1	74437836	74437959
chr1	74455936	74456059
chr1	74502507	74502630
chr1	74552339	74552462
chr1	74634113	74634236
chr1	74647876	74647999
chr1	74863530	74863653
chr1	74901445	74901568
chr1	74903525	74903648
chr1	74904937	74905060
chr1	74947430	74947553
chr1	75121065	75121188
chr1	75165066	75165189
chr1	75176759	75176882
chr1	75188644	75188767
chr1	75189148	75189271
chr1	75215737	75215860
chr1	75232747	75232870
chr1	75233028	75233151
chr1	75233398	75233521
chr1	75259756	75259879
chr1	75260066	75260189
chr1	75286031	75286154
chr1	75313817	75313940
chr1	75323464	75323587
chr1	75334582	75334705
chr1	75432507	75432630
chr1	75475808	75475931
chr1	75483115	75483238
chr1	75517969	75518092
chr1	75689815	75689938
chr1	77007291	77007414
chr1	77210808	77210931
chr1	78281403	78281526
chr1	78334954	78335077
chr1	78368240	78368363
chr1	78485392	78485515
chr1	78485802	78485925
chr1	78523148	78523271
chr1	78534193	78534316
chr1	78654417	78654540
chr1	79187706	79187829
chr1	79436453	79436576
chr1	79478347	79478470
chr1	79578031	79578154
chr1	79668473	79668596
chr1	80337168	80337291
chr1	80424674	80424797
chr1	80656650	80656773
chr1	80724945	80725068
chr1	80754082	80754205
chr1	81306680	81306803
chr1	81948232	81948355
chr1	82164387	82164510
chr1	82279776	82279899
chr1	82288106	82288229
chr1	82299830	82299953
chr1	82313161	82313284
chr1	82313468	82313591
chr1	82391023	82391146
chr1	82721437	82721560
chr1	82836064	82836187
chr1	83494968	83495091
chr1	83642270	83642393
chr1	84692257	84692380
chr1	84878239	84878362
chr1	87616851	87616974
chr1	87689938	87690061
chr1	87691141	87691264
chr1	87749914	87750037
chr1	87791128	87791251
chr1	87791962	87792085
chr1	87956403	87956526
chr1	88051163	88051286
chr1	88255855	88255978
chr1	88331168	88331291
chr1	88332117	88332240
chr1	88337432	88337555
chr1	88383869	88383992
chr1	88384331	88384454
chr1	88401002	88401125
chr1	88422676	88422799
chr1	88478972	88479095
chr1	88567045	88567168
chr1	88600467	88600590
chr1	89110336	89110459
chr1	89110896	89111019
chr1	89223542	89223665
chr1	89223865	89223988
chr1	89652400	89652523
chr1	89745019	89745142
chr1	89745327	89745450
chr1	89885084	89885207
chr1	89921485	89921608
chr1	90242292	90242415
chr1	90245231	90245354
chr1	90404555	90404678
chr1	90597737	90597860
chr1	90851471	90851594
chr1	91061460	91061583
chr1	91351338	91351461
chr1	91353076	91353199
chr1	91422412	91422535
chr1	91513158	91513281
chr1	91586663	91586786
chr1	91666191	91666314
chr1	91782460	91782583
chr1	92382922	92383045
chr1	92500009	92500132
chr1	92949308	92949431
chr1	93146520	93146643
chr1	93146868	93146991
chr1	93194701	93194824
chr1	93194954	93195077
chr1	93218777	93218900
chr1	93309976	93310099
chr1	93386866	93386989
chr1	93391207	93391330
chr1	93852819	93852942
chr1	94076755	94076878
chr1	94077299	94077422
chr1	94258141	94258264
chr1	94275893	94276016
chr1	94370287	94370410
chr1	94538453	94538576
chr1	94803879	94804002
chr1	94804664	94804787
chr1	94830991	94831114
chr1	94966951	94967074
chr1	94997602	94997725
chr1	94998327	94998450
chr1	95132370	95132493
chr1	95240200	95240323
chr1	95341670	95341793
chr1	95342129	95342252
chr1	95375295	95375418
chr1	95375598	95375721
chr1	95408373	95408496
chr1	95532151	95532274
chr1	95583006	95583129
chr1	95651545	95651668
chr1	95698541	95698664
chr1	95721954	95722077
chr1	97329778	97329901
chr1	97425536	97425659
chr1	97478846	97478969
chr1	97479660	97479783
chr1	97514234	97514357
chr1	97562461	97562584
chr1	98768854	98768977
chr1	99558666	99558789
chr1	99666271	99666394
chr1	99667056	99667179
chr1	99774489	99774612
chr1	99784028	99784151
chr1	99814856	99814979
chr1	99871732	99871855
chr1	99952252	99952375
chr1	99992090	99992213
chr1	100036103	100036226
chr1	107560169	107560292
chr1	107560444	107560567
chr1	107634350	107634473
chr1	107803045	107803168
chr1	107804094	107804217
chr1	107868375	107868498
chr1	107886734	107886857
chr1	108067898	108068021
chr1	108656161	108656284
chr1	108693349	108693472
chr1	110266625	110266748
chr1	113761363	113761486
chr1	114705684	114705807
chr1	116724044	116724167
chr1	120207651	120207774
chr1	120218705	120218828
chr1	120355675	120355798
chr1	120375854	120375977
chr1	120524482	120524605
chr1	120748689	120748812
chr1	121422795	121422918
chr1	121545040	121545163
chr1	121545429	121545552
chr1	121572656	121572779
chr1	121733894	121734017
chr1	122017812	122017935
chr1	122446569	122446692
chr1	123224573	123224696
chr1	123327658	123327781
chr1	123464421	123464544
chr1	124516349	124516472
chr1	125738083	125738206
chr1	125875275	125875398
chr1	125923054	125923177
chr1	126703017	126703140
chr1	127332004	127332127
chr1	127332521	127332644
chr1	127456974	127457097
chr1	127457572	127457695
chr1	128287907	128288030
chr1	129380799	129380922
chr1	129397349	129397472
chr1	129574266	129574389
chr1	129670769	129670892
chr1	129765352	129765475
chr1	130118264	130118387
chr1	130140674	130140797
chr1	130158217	130158340
chr1	130268937	130269060
chr1	130313825	130313948
chr1	130368926	130369049
chr1	130369229	130369352
chr1	130508508	130508631
chr1	132359090	132359213
chr1	132558182	132558305
chr1	132597019	132597142
chr1	132612295	132612418
chr1	132612699	132612822
chr1	132613610	132613733
chr1	132628490	132628613
chr1	132994327	132994450
chr1	133034952	133035075
chr1	133035317	133035440
chr1	133141635	133141758
chr1	133357586	133357709
chr1	133424020	133424143
chr1	133724307	133724430
chr1	133724609	133724732
chr1	133807086	133807209
chr1	133807604	133807727
chr1	133904165	133904288
chr1	133904475	133904598
chr1	134052424	134052547
chr1	134287013	134287136
chr1	134313922	134314045
chr1	134373594	134373717
chr1	134664141	134664264
chr1	134852395	134852518
chr1	134922071	134922194
chr1	134942659	134942782
chr1	135027363	135027486
chr1	135027806	135027929
chr1	135104488	135104611
chr1	135161971	135162094
chr1	135250322	135250445
chr1	135315043	135315166
chr1	135583670	135583793
chr1	135662014	135662137
chr1	135696465	135696588
chr1	135721028	135721151
chr1	135942514	135942637
chr1	135957666	135957789
chr1	135975598	135975721
chr1	135989830	135989953
chr1	135995614	135995737
chr1	136258621	136258744
chr1	136311968	136312091
chr1	136351438	136351561
chr1	136352017	136352140
chr1	136391206	136391329
chr1	136456736	136456859
chr1	136610196	136610319
chr1	136846687	136846810
chr1	136852340	136852463
chr1	136859090	136859213
chr1	137043319	137043442
chr1	137043984	137044107
chr1	137154958	137155081
chr1	137180514	137180637
chr1	137210202	137210325
chr1	137326926	137327049
chr1	137327266	137327389
chr1	137359459	137359582
chr1	137412583	137412706
chr1	137904850	137904973
chr1	138036796	138036919
chr1	138066623	138066746
chr1	138126741	138126864
chr1	138242360	138242483
chr1	138311877	138312000
chr1	138582009	138582132
chr1	138665627	138665750
chr1	140410736	140410859
chr1	140467837	140467960
chr1	140487357	140487480
chr1	141351019	141351142
chr1	142981423	142981546
chr1	145487612	145487735
chr1	145549598	145549721
chr1	145549869	145549992
chr1	145586691	145586814
chr1	145602076	145602199
chr1	145624021	145624144
chr1	145851176	145851299
chr1	145865697	145865820
chr1	145967497	145967620
chr1	152239803	152239926
chr1	152240542	152240665
chr1	153191640	153191763
chr1	153275366	153275489
chr1	153275694	153275817
chr1	153348272	153348395
chr1	153414355	153414478
chr1	153418569	153418692
chr1	153431383	153431506
chr1	153499812	153499935
chr1	153602477	153602600
chr1	153725539	153725662
chr1	154383716	154383839
chr1	154507006	154507129
chr1	154593883	154594006
chr1	154597542	154597665
chr1	154597960	154598083
chr1	154613770	154613893
chr1	154749666	154749789
chr1	154750494	154750617
chr1	154865271	154865394
chr1	155179317	155179440
chr1	155180842	155180965
chr1	155334687	155334810
chr1	155362698	155362821
chr1	155523242	155523365
chr1	155552201	155552324
chr1	155587440	155587563
chr1	155747043	155747166
chr1	155847240	155847363
chr1	155965869	155965992
chr1	155996246	155996369
chr1	155997382	155997505
chr1	156803775	156803898
chr1	156861416	156861539
chr1	156925994	156926117
chr1	156946672	156946795
chr1	156955048	156955171
chr1	157005820	157005943
chr1	157006252	157006375
chr1	157057663	157057786
chr1	157264394	157264517
chr1	157384395	157384518
chr1	157405182	157405305
chr1	157537164	157537287
chr1	157659861	157659984
chr1	157734024	157734147
chr1	157883661	157883784
chr1	157887978	157888101
chr1	158404251	158404374
chr1	158488923	158489046
chr1	158575070	158575193
chr1	158597759	158597882
chr1	158604361	158604484
chr1	158648501	158648624
chr1	158869177	158869300
chr1	158970179	158970302
chr1	159178260	159178383
chr1	159342798	159342921
chr1	159448494	159448617
chr1	159578612	159578735
chr1	159585804	159585927
chr1	159818124	159818247
chr1	160286366	160286489
chr1	160861392	160861515
chr1	160932175	160932298
chr1	161162115	161162238
chr1	161659580	161659703
chr1	161703894	161704017
chr1	161820625	161820748
chr1	161974553	161974676
chr1	162016918	162017041
chr1	162125353	162125476
chr1	162142874	162142997
chr1	162143236	162143359
chr1	162190130	162190253
chr1	162192089	162192212
chr1	162239209	162239332
chr1	162282030	162282153
chr1	162836510	162836633
chr1	162965265	162965388
chr1	163061541	163061664
chr1	163062191	163062314
chr1	163125783	163125906
chr1	163181157	163181280
chr1	163795935	163796058
chr1	163806708	163806831
chr1	164407521	164407644
chr1	164478489	164478612
chr1	164478736	164478859
chr1	164501551	164501674
chr1	164518858	164518981
chr1	164658291	164658414
chr1	164670593	164670716
chr1	164723039	164723162
chr1	164784287	164784410
chr1	164793774	164793897
chr1	165321592	165321715
chr1	165333723	165333846
chr1	165860715	165860838
chr1	166179219	166179342
chr1	166237228	166237351
chr1	166385081	166385204
chr1	166388018	166388141
chr1	166388405	166388528
chr1	166700846	166700969
chr1	166838091	166838214
chr1	166892412	166892535
chr1	166892889	166893012
chr1	167022587	167022710
chr1	167034902	167035025
chr1	167124307	167124430
chr1	167124638	167124761
chr1	167166956	167167079
chr1	167167263	167167386
chr1	167278836	167278959
chr1	167390506	167390629
chr1	167391357	167391480
chr1	167525228	167525351
chr1	167533434	167533557
chr1	167564569	167564692
chr1	167571686	167571809
chr1	167693846	167693969
chr1	167931070	167931193
chr1	167932649	167932772
chr1	168340024	168340147
chr1	169151102	169151225
chr1	169184578	169184701
chr1	169200161	169200284
chr1	169213841	169213964
chr1	169215122	169215245
chr1	169238621	169238744
chr1	169267776	169267899
chr1	169280303	169280426
chr1	169323804	169323927
chr1	169398176	169398299
chr1	170249317	170249440
chr1	171461680	171461803
chr1	171671647	171671770
chr1	171677656	171677779
chr1	171694435	171694558
chr1	171778857	171778980
chr1	171852009	171852132
chr1	171899259	171899382
chr1	171899543	171899666
chr1	172104980	172105103
chr1	172145443	172145566
chr1	172185772	172185895
chr1	172671558	172671681
chr1	172797869	172797992
chr1	172798640	172798763
chr1	172964058	172964181
chr1	172974725	172974848
chr1	173044024	173044147
chr1	173080672	173080795
chr1	173126298	173126421
chr1	173177114	173177237
chr1	173200311	173200434
chr1	173217948	173218071
chr1	173259333	173259456
chr1	173275720	173275843
chr1	173276211	173276334
chr1	173290341	173290464
chr1	173291022	173291145
chr1	173341399	173341522
chr1	173355067	173355190
chr1	173367282	173367405
chr1	173367667	173367790
chr1	173433067	173433190
chr1	173798042	173798165
chr1	174012901	174013024
chr1	174078283	174078406
chr1	174078810	174078933
chr1	174135971	174136094
chr1	174136721	174136844
chr1	174306413	174306536
chr1	174430348	174430471
chr1	174431363	174431486
chr1	174431826	174431949
chr1	174448220	174448343
chr1	174492908	174493031
chr1	176756817	176756940
chr1	177169486	177169609
chr1	177384349	177384472
chr1	177422138	177422261
chr1	177422709	177422832
chr1	177553111	177553234
chr1	177555610	177555733
chr1	177622701	177622824
chr1	178307219	178307342
chr1	178684221	178684344
chr1	178743275	178743398
chr1	178743667	178743790
chr1	178762893	178763016
chr1	178876389	178876512
chr1	178888652	178888775
chr1	179268957	179269080
chr1	179371874	179371997
chr1	179564455	179564578
chr1	179726506	179726629
chr1	180117354	180117477
chr1	180248523	180248646
chr1	180248953	180249076
chr1	180267805	180267928
chr1	180299244	180299367
chr1	180299555	180299678
chr1	180335628	180335751
chr1	180336461	180336584
chr1	180336848	180336971
chr1	180379442	180379565
chr1	180457431	180457554
chr1	180841307	180841430
chr1	181319802	181319925
chr1	181497777	181497900
chr1	181512152	181512275
chr1	181518521	181518644
chr1	181521903	181522026
chr1	181598256	181598379
chr1	181733697	181733820
chr1	181890124	181890247
chr1	182035684	182035807
chr1	182125962	182126085
chr1	182160831	182160954
chr1	182186483	182186606
chr1	182273850	182273973
chr1	182317547	182317670
chr1	182317812	182317935
chr1	182335348	182335471
chr1	182337227	182337350
chr1	182498997	182499120
chr1	182656160	182656283
chr1	182688171	182688294
chr1	182698494	182698617
chr1	182708297	182708420
chr1	182743605	182743728
chr1	182780901	182781024
chr1	182781269	182781392
chr1	182797890	182798013
chr1	182834410	182834533
chr1	182872306	182872429
chr1	182882732	182882855
chr1	182952552	182952675
chr1	182992336	182992459
chr1	183073854	183073977
chr1	183081037	183081160
chr1	183142045	183142168
chr1	183186420	183186543
chr1	183369785	183369908
chr1	183763026	183763149
chr1	183772613	183772736
chr1	183927720	183927843
chr1	184054891	184055014
chr1	184055332	184055455
chr1	184180969	184181092
chr1	184186337	184186460
chr1	184211559	184211682
chr1	184212804	184212927
chr1	184271661	184271784
chr1	184338935	184339058
chr1	184447486	184447609
chr1	184447882	184448005
chr1	184458022	184458145
chr1	185573915	185574038
chr1	185857577	185857700
chr1	186669620	186669743
chr1	186782771	186782894
chr1	186824247	186824370
chr1	186988557	186988680
chr1	187017468	187017591
chr1	187027096	187027219
chr1	187028040	187028163
chr1	187053783	187053906
chr1	187060485	187060608
chr1	187155814	187155937
chr1	187186594	187186717
chr1	187186941	187187064
chr1	187187458	187187581
chr1	187475338	187475461
chr1	187941005	187941128
chr1	187960910	187961033
chr1	188555254	188555377
chr1	188556555	188556678
chr1	188556945	188557068
chr1	188900484	188900607
chr1	188900914	188901037
chr1	188979665	188979788
chr1	189039335	189039458
chr1	189094745	189094868
chr1	189100161	189100284
chr1	189475683	189475806
chr1	190081365	190081488
chr1	190488343	190488466
chr1	190532707	190532830
chr1	190538087	190538210
chr1	190831710	190831833
chr1	191178040	191178163
chr1	191841608	191841731
chr1	191909677	191909800
chr1	191994490	191994613
chr1	192735703	192735826
chr1	192752240	192752363
chr1	192849986	192850109
chr1	192886815	192886938
chr1	192946805	192946928
chr1	193007043	193007166
chr1	193017637	193017760
chr1	193048285	193048408
chr1	193048735	193048858
chr1	193057139	193057262
chr1	193101617	193101740
chr1	193125985	193126108
chr1	193221295	193221418
chr1	193441620	193441743
chr1	193481853	193481976
chr1	193486173	193486296
chr1	193542248	193542371
chr1	193556689	193556812
chr1	193608911	193609034
chr1	193730212	193730335
chr1	193730634	193730757
chr1	193894340	193894463
chr1	193916287	193916410
chr1	193931377	193931500
chr1	194346370	194346493
chr1	194361044	194361167
chr1	194571805	194571928
chr1	194579437	194579560
chr1	194596402	194596525
chr1	194596764	194596887
chr1	194861785	194861908
chr1	194913263	194913386
chr1	194956402	194956525
chr1	194979325	194979448
chr1	194999745	194999868
chr1	195031797	195031920
chr1	195196329	195196452
chr1	195825976	195826099
chr1	196144607	196144730
chr1	196445975	196446098
chr1	196802555	196802678
chr1	196843535	196843658
chr1	196844333	196844456
chr1	196918353	196918476
chr1	196957578	196957701
chr10	3134116	3134239
chr10	4423936	4424059
chr10	4444414	4444537
chr10	4522580	4522703
chr10	4540288	4540411
chr10	4978758	4978881
chr10	5058781	5058904
chr10	5959292	5959415
chr10	5959754	5959877
chr10	5984956	5985079
chr10	6372753	6372876
chr10	6373164	6373287
chr10	6711999	6712122
chr10	6815937	6816060
chr10	6831636	6831759
chr10	7232470	7232593
chr10	7232781	7232904
chr10	7233969	7234092
chr10	7236291	7236414
chr10	7302127	7302250
chr10	7314598	7314721
chr10	7382699	7382822
chr10	7383152	7383275
chr10	7400904	7401027
chr10	7500557	7500680
chr10	7512475	7512598
chr10	7544450	7544573
chr10	7656737	7656860
chr10	7676070	7676193
chr10	8605749	8605872
chr10	8606164	8606287
chr10	8885812	8885935
chr10	9158302	9158425
chr10	9257502	9257625
chr10	9593003	9593126
chr10	9619664	9619787
chr10	9621106	9621229
chr10	10277888	10278011
chr10	11000542	11000665
chr10	11000923	11001046
chr10	11063211	11063334
chr10	11084827	11084950
chr10	11235084	11235207
chr10	11739147	11739270
chr10	12227483	12227606
chr10	12228589	12228712
chr10	12568356	12568479
chr10	12642394	12642517
chr10	12728187	12728310
chr10	12810594	12810717
chr10	12912853	12912976
chr10	13272892	13273015
chr10	13552632	13552755
chr10	13562666	13562789
chr10	13588286	13588409
chr10	13588697	13588820
chr10	13684592	13684715
chr10	13685375	13685498
chr10	13687273	13687396
chr10	13687574	13687697
chr10	13737802	13737925
chr10	13763218	13763341
chr10	13805800	13805923
chr10	14425237	14425360
chr10	15126179	15126302
chr10	16161098	16161221
chr10	16309354	16309477
chr10	16743888	16744011
chr10	17086955	17087078
chr10	17390035	17390158
chr10	17442117	17442240
chr10	17442969	17443092
chr10	17638780	17638903
chr10	17667757	17667880
chr10	17742080	17742203
chr10	17742676	17742799
chr10	17743041	17743164
chr10	17775354	17775477
chr10	17776114	17776237
chr10	17785752	17785875
chr10	17834171	17834294
chr10	17842683	17842806
chr10	17954643	17954766
chr10	18299008	18299131
chr10	18463427	18463550
chr10	18735060	18735183
chr10	18735292	18735415
chr10	18782049	18782172
chr10	18837383	18837506
chr10	18929724	18929847
chr10	19311806	19311929
chr10	19351705	19351828
chr10	19627294	19627417
chr10	19726562	19726685
chr10	19766040	19766163
chr10	19869837	19869960
chr10	19890405	19890528
chr10	20006578	20006701
chr10	20032290	20032413
chr10	20225093	20225216
chr10	20672055	20672178
chr10	20672386	20672509
chr10	20674114	20674237
chr10	21008072	21008195
chr10	21015728	21015851
chr10	21510317	21510440
chr10	21714462	21714585
chr10	21778327	21778450
chr10	21778841	21778964
chr10	22364798	22364921
chr10	22451217	22451340
chr10	22451568	22451691
chr10	23506893	23507016
chr10	23631675	23631798
chr10	23710532	23710655
chr10	23806532	23806655
chr10	23869435	23869558
chr10	24473476	24473599
chr10	24500746	24500869
chr10	24802861	24802984
chr10	25016969	25017092
chr10	25203473	25203596
chr10	25208341	25208464
chr10	25428258	25428381
chr10	25935850	25935973
chr10	26518992	26519115
chr10	26569826	26569949
chr10	27457543	27457666
chr10	28315512	28315635
chr10	29074116	29074239
chr10	29081752	29081875
chr10	29975002	29975125
chr10	30320566	30320689
chr10	30338103	30338226
chr10	30449748	30449871
chr10	30472390	30472513
chr10	30522602	30522725
chr10	30523639	30523762
chr10	31033299	31033422
chr10	31250296	31250419
chr10	31312026	31312149
chr10	33624834	33624957
chr10	33670977	33671100
chr10	33739353	33739476
chr10	33790848	33790971
chr10	33902830	33902953
chr10	34002008	34002131
chr10	34017183	34017306
chr10	34076498	34076621
chr10	34138202	34138325
chr10	34231184	34231307
chr10	34673692	34673815
chr10	35922814	35922937
chr10	36694338	36694461
chr10	36820853	36820976
chr10	36996290	36996413
chr10	38853598	38853721
chr10	38891793	38891916
chr10	39017349	39017472
chr10	39089592	39089715
chr10	39286794	39286917
chr10	39333260	39333383
chr10	39379295	39379418
chr10	39451899	39452022
chr10	39452809	39452932
chr10	39463967	39464090
chr10	39618696	39618819
chr10	39744763	39744886
chr10	39862006	39862129
chr10	39884403	39884526
chr10	39978375	39978498
chr10	40020737	40020860
chr10	40021928	40022051
chr10	40059570	40059693
chr10	40068898	40069021
chr10	40349859	40349982
chr10	40595313	40595436
chr10	40602803	40602926
chr10	40874430	40874553
chr10	41008564	41008687
chr10	41169948	41170071
chr10	41210237	41210360
chr10	41211008	41211131
chr10	41239257	41239380
chr10	41306919	41307042
chr10	41331819	41331942
chr10	41372249	41372372
chr10	41398620	41398743
chr10	41404602	41404725
chr10	41996424	41996547
chr10	42019398	42019521
chr10	42198257	42198380
chr10	42398739	42398862
chr10	42399528	42399651
chr10	42435196	42435319
chr10	42894279	42894402
chr10	42941096	42941219
chr10	42996649	42996772
chr10	43140705	43140828
chr10	43159902	43160025
chr10	43199289	43199412
chr10	43238380	43238503
chr10	43260639	43260762
chr10	43298933	43299056
chr10	43535243	43535366
chr10	43987923	43988046
chr10	44178250	44178373
chr10	44249426	44249549
chr10	44450715	44450838
chr10	44739396	44739519
chr10	44740322	44740445
chr10	44767915	44768038
chr10	44768676	44768799
chr10	44769218	44769341
chr10	47551630	47551753
chr10	50312255	50312378
chr10	50312674	50312797
chr10	50427477	50427600
chr10	50553795	50553918
chr10	50623180	50623303
chr10	51953070	51953193
chr10	51953452	51953575
chr10	51997854	51997977
chr10	52101760	52101883
chr10	52137330	52137453
chr10	53068328	53068451
chr10	53073582	53073705
chr10	53350007	53350130
chr10	53470920	53471043
chr10	53710116	53710239
chr10	53793821	53793944
chr10	53795439	53795562
chr10	55643764	55643887
chr10	55655367	55655490
chr10	55813470	55813593
chr10	55826671	55826794
chr10	55834885	55835008
chr10	56302096	56302219
chr10	56432676	56432799
chr10	57167942	57168065
chr10	57219667	57219790
chr10	57250437	57250560
chr10	57252183	57252306
chr10	57718039	57718162
chr10	57786277	57786400
chr10	57791654	57791777
chr10	57909359	57909482
chr10	58395328	58395451
chr10	58629177	58629300
chr10	58684651	58684774
chr10	58786094	58786217
chr10	59040822	59040945
chr10	59079356	59079479
chr10	59079785	59079908
chr10	59165298	59165421
chr10	59384037	59384160
chr10	59406420	59406543
chr10	59414489	59414612
chr10	59428751	59428874
chr10	59448627	59448750
chr10	59465746	59465869
chr10	59505608	59505731
chr10	59509576	59509699
chr10	59568993	59569116
chr10	59578862	59578985
chr10	59740422	59740545
chr10	59910215	59910338
chr10	60215420	60215543
chr10	60294255	60294378
chr10	60610492	60610615
chr10	60914493	60914616
chr10	61111034	61111157
chr10	61111362	61111485
chr10	61111958	61112081
chr10	61143020	61143143
chr10	61158274	61158397
chr10	61178054	61178177
chr10	61238960	61239083
chr10	61245665	61245788
chr10	61679476	61679599
chr10	61681918	61682041
chr10	61693830	61693953
chr10	61806773	61806896
chr10	61912754	61912877
chr10	61949365	61949488
chr10	61949736	61949859
chr10	62040677	62040800
chr10	62041086	62041209
chr10	62202835	62202958
chr10	62255194	62255317
chr10	62383419	62383542
chr10	62442941	62443064
chr10	62486499	62486622
chr10	62487004	62487127
chr10	62616611	62616734
chr10	62684198	62684321
chr10	62706321	62706444
chr10	62706626	62706749
chr10	62801673	62801796
chr10	62845417	62845540
chr10	62849371	62849494
chr10	62867032	62867155
chr10	62873444	62873567
chr10	66391132	66391255
chr10	66539322	66539445
chr10	66648453	66648576
chr10	66722534	66722657
chr10	66727627	66727750
chr10	66746542	66746665
chr10	66921717	66921840
chr10	66999456	66999579
chr10	67011789	67011912
chr10	67012139	67012262
chr10	67046674	67046797
chr10	67248241	67248364
chr10	67331521	67331644
chr10	67332611	67332734
chr10	67354173	67354296
chr10	67452738	67452861
chr10	67814728	67814851
chr10	68004545	68004668
chr10	68532400	68532523
chr10	68634327	68634450
chr10	68644005	68644128
chr10	68675684	68675807
chr10	68996824	68996947
chr10	69239971	69240094
chr10	69494929	69495052
chr10	69559283	69559406
chr10	69560780	69560903
chr10	69644612	69644735
chr10	69707778	69707901
chr10	69750731	69750854
chr10	69983356	69983479
chr10	70062558	70062681
chr10	70324532	70324655
chr10	70364400	70364523
chr10	70415399	70415522
chr10	70700954	70701077
chr10	70810558	70810681
chr10	70823991	70824114
chr10	70861016	70861139
chr10	71319958	71320081
chr10	71320454	71320577
chr10	72117594	72117717
chr10	73284553	73284676
chr10	73307720	73307843
chr10	74383684	74383807
chr10	74385660	74385783
chr10	74453779	74453902
chr10	74469958	74470081
chr10	74499874	74499997
chr10	74561249	74561372
chr10	74674881	74675004
chr10	74703636	74703759
chr10	74723300	74723423
chr10	74869709	74869832
chr10	74880295	74880418
chr10	74891886	74892009
chr10	74963218	74963341
chr10	74979893	74980016
chr10	74980658	74980781
chr10	75011385	75011508
chr10	75051822	75051945
chr10	75089814	75089937
chr10	75130273	75130396
chr10	75227187	75227310
chr10	75236008	75236131
chr10	75236406	75236529
chr10	75321872	75321995
chr10	75322946	75323069
chr10	75355383	75355506
chr10	75355690	75355813
chr10	75356137	75356260
chr10	75384303	75384426
chr10	75398581	75398704
chr10	75699556	75699679
chr10	75911662	75911785
chr10	75994367	75994490
chr10	76000329	76000452
chr10	76322100	76322223
chr10	76322651	76322774
chr10	76424530	76424653
chr10	76722018	76722141
chr10	76881440	76881563
chr10	76978582	76978705
chr10	77044474	77044597
chr10	77068963	77069086
chr10	77069359	77069482
chr10	77085063	77085186
chr10	77423791	77423914
chr10	77432483	77432606
chr10	77433980	77434103
chr10	77438509	77438632
chr10	77441002	77441125
chr10	77472252	77472375
chr10	77707554	77707677
chr10	77854927	77855050
chr10	77862195	77862318
chr10	77875126	77875249
chr10	77888468	77888591
chr10	77927560	77927683
chr10	78560212	78560335
chr10	79117613	79117736
chr10	79132794	79132917
chr10	79144504	79144627
chr10	79167210	79167333
chr10	79230246	79230369
chr10	79316713	79316836
chr10	79317371	79317494
chr10	79371489	79371612
chr10	79379601	79379724
chr10	79389154	79389277
chr10	79460249	79460372
chr10	79516355	79516478
chr10	79565317	79565440
chr10	79578042	79578165
chr10	79578512	79578635
chr10	79605070	79605193
chr10	79610999	79611122
chr10	79627785	79627908
chr10	79630552	79630675
chr10	79668592	79668715
chr10	79712125	79712248
chr10	79755164	79755287
chr10	79783211	79783334
chr10	79786172	79786295
chr10	79861686	79861809
chr10	79862515	79862638
chr10	79869590	79869713
chr10	79896528	79896651
chr10	79937948	79938071
chr10	80024267	80024390
chr10	80053001	80053124
chr10	80084875	80084998
chr10	80138980	80139103
chr10	80139482	80139605
chr10	80139898	80140021
chr10	80217632	80217755
chr10	80261162	80261285
chr10	80288931	80289054
chr10	80289363	80289486
chr10	80318029	80318152
chr10	80380812	80380935
chr10	80392781	80392904
chr10	80400920	80401043
chr10	80438182	80438305
chr10	80448319	80448442
chr10	80448662	80448785
chr10	80458143	80458266
chr10	80499890	80500013
chr10	80522813	80522936
chr10	80523122	80523245
chr10	80532493	80532616
chr10	80532901	80533024
chr10	80568638	80568761
chr10	80590226	80590349
chr10	80600964	80601087
chr10	80630385	80630508
chr10	80631703	80631826
chr10	80639346	80639469
chr10	80645537	80645660
chr10	80695880	80696003
chr10	80716029	80716152
chr10	80729549	80729672
chr10	80730821	80730944
chr10	80809607	80809730
chr10	80841131	80841254
chr10	80841625	80841748
chr10	80846801	80846924
chr10	80847156	80847279
chr10	80858120	80858243
chr10	80879694	80879817
chr10	80958735	80958858
chr10	81014414	81014537
chr10	81068726	81068849
chr10	81069100	81069223
chr10	81089990	81090113
chr10	81590727	81590850
chr10	81641683	81641806
chr10	82085843	82085966
chr10	82092306	82092429
chr10	82161644	82161767
chr10	82226605	82226728
chr10	82267928	82268051
chr10	82321975	82322098
chr10	82361978	82362101
chr10	82447783	82447906
chr10	82644837	82644960
chr10	82645500	82645623
chr10	82800409	82800532
chr10	82996750	82996873
chr10	83006708	83006831
chr10	83075773	83075896
chr10	83174796	83174919
chr10	83809710	83809833
chr10	83903317	83903440
chr10	83930474	83930597
chr10	84039628	84039751
chr10	84085401	84085524
chr10	84349546	84349669
chr10	84380343	84380466
chr10	84411892	84412015
chr10	84565075	84565198
chr10	84624595	84624718
chr10	84647664	84647787
chr10	84954745	84954868
chr10	85360223	85360346
chr10	85379061	85379184
chr10	85379924	85380047
chr10	85420492	85420615
chr10	85484634	85484757
chr10	86099857	86099980
chr10	86168091	86168214
chr10	86241751	86241874
chr10	86734960	86735083
chr10	87664199	87664322
chr10	87760023	87760146
chr10	88193661	88193784
chr10	88194106	88194229
chr10	88906481	88906604
chr10	88969343	88969466
chr10	89148925	89149048
chr10	89195161	89195284
chr10	89207723	89207846
chr10	89208333	89208456
chr10	89223707	89223830
chr10	89289731	89289854
chr10	90234144	90234267
chr10	90545341	90545464
chr10	90586637	90586760
chr10	90634252	90634375
chr10	90644335	90644458
chr10	90646384	90646507
chr10	92019702	92019825
chr10	92544360	92544483
chr10	92738697	92738820
chr10	92739218	92739341
chr10	92916171	92916294
chr10	93212156	93212279
chr10	93352496	93352619
chr10	93376137	93376260
chr10	93512118	93512241
chr10	93522970	93523093
chr10	93529664	93529787
chr10	93592530	93592653
chr10	93661705	93661828
chr10	93861281	93861404
chr10	93977170	93977293
chr10	94008441	94008564
chr10	94072086	94072209
chr10	94151232	94151355
chr10	94152106	94152229
chr10	94977731	94977854
chr10	95026701	95026824
chr10	95094318	95094441
chr10	95106553	95106676
chr10	95253580	95253703
chr10	95403349	95403472
chr10	95774195	95774318
chr10	96079598	96079721
chr10	96109104	96109227
chr10	96115152	96115275
chr10	96149196	96149319
chr10	96775798	96775921
chr10	97795290	97795413
chr10	98376688	98376811
chr10	98377558	98377681
chr10	98406329	98406452
chr10	98406787	98406910
chr10	98413971	98414094
chr10	98509885	98510008
chr10	98581689	98581812
chr10	98724320	98724443
chr10	98725569	98725692
chr10	98725854	98725977
chr10	98777389	98777512
chr10	98970419	98970542
chr10	99062069	99062192
chr10	99949846	99949969
chr10	104817474	104817597
chr10	104994850	104994973
chr10	105011495	105011618
chr10	105046640	105046763
chr10	105255703	105255826
chr10	107369528	107369651
chr10	107599050	107599173
chr10	107599444	107599567
chr10	107768886	107769009
chr10	107769147	107769270
chr10	108448665	108448788
chr10	108793769	108793892
chr10	109629047	109629170
chr10	110144527	110144650
chr10	110222089	110222212
chr10	110366963	110367086
chr10	110397949	110398072
chr10	110429160	110429283
chr10	110447021	110447144
chr10	110448114	110448237
chr10	110540295	110540418
chr10	110601827	110601950
chr10	110608912	110609035
chr10	110686812	110686935
chr10	110735598	110735721
chr10	110943542	110943665
chr10	111090065	111090188
chr10	111291624	111291747
chr10	111409596	111409719
chr10	111837993	111838116
chr10	112031253	112031376
chr10	112366126	112366249
chr10	114294516	114294639
chr10	114424846	114424969
chr10	114560643	114560766
chr10	114631683	114631806
chr10	114648589	114648712
chr10	114687539	114687662
chr10	114688389	114688512
chr10	114752643	114752766
chr10	114820655	114820778
chr10	114821730	114821853
chr10	115217495	115217618
chr10	116022745	116022868
chr10	116387357	116387480
chr10	116417996	116418119
chr10	116423769	116423892
chr10	116424048	116424171
chr10	116451109	116451232
chr10	116500316	116500439
chr10	116500759	116500882
chr10	116532101	116532224
chr10	116661376	116661499
chr10	116757651	116757774
chr10	116850969	116851092
chr10	117008657	117008780
chr10	117066477	117066600
chr10	117066828	117066951
chr10	117147108	117147231
chr10	117183533	117183656
chr10	117229969	117230092
chr10	117283001	117283124
chr10	117296901	117297024
chr10	117346999	117347122
chr10	117540559	117540682
chr10	117551585	117551708
chr10	118236858	118236981
chr10	118241821	118241944
chr10	118306466	118306589
chr10	118503160	118503283
chr10	118677003	118677126
chr10	118677510	118677633
chr10	119047518	119047641
chr10	119129009	119129132
chr10	119625656	119625779
chr10	119638677	119638800
chr10	119645750	119645873
chr10	119664486	119664609
chr10	120309573	120309696
chr10	120416331	120416454
chr10	120470643	120470766
chr10	120747947	120748070
chr10	120802139	120802262
chr10	120802542	120802665
chr10	120813466	120813589
chr10	120813936	120814059
chr10	120913250	120913373
chr10	120958018	120958141
chr10	121006083	121006206
chr10	121023756	121023879
chr10	121063637	121063760
chr10	121079441	121079564
chr10	121176950	121177073
chr10	121341422	121341545
chr10	121484342	121484465
chr10	121533638	121533761
chr10	121534118	121534241
chr10	121745851	121745974
chr10	122115767	122115890
chr10	122116923	122117046
chr10	122124098	122124221
chr10	122154951	122155074
chr10	122194146	122194269
chr10	122194958	122195081
chr10	122422729	122422852
chr10	122513290	122513413
chr10	122513684	122513807
chr10	122633907	122634030
chr10	123526897	123527020
chr10	125222993	125223116
chr10	125818314	125818437
chr10	126342879	126343002
chr10	126364854	126364977
chr10	126365505	126365628
chr10	126415410	126415533
chr10	126497391	126497514
chr10	126528598	126528721
chr10	126529322	126529445
chr10	126558082	126558205
chr10	126648774	126648897
chr10	126703353	126703476
chr10	126727817	126727940
chr10	126817588	126817711
chr10	126948725	126948848
chr10	127023352	127023475
chr10	127058793	127058916
chr10	127079820	127079943
chr10	127104068	127104191
chr10	127104543	127104666
chr10	127176614	127176737
chr10	127314919	127315042
chr10	127330960	127331083
chr10	127374684	127374807
chr10	127472654	127472777
chr10	127496040	127496163
chr10	127519961	127520084
chr10	127520324	127520447
chr10	127528657	127528780
chr10	127533865	127533988
chr10	127632235	127632358
chr10	127648758	127648881
chr10	127707587	127707710
chr10	127740126	127740249
chr10	127759593	127759716
chr10	127774850	127774973
chr10	127786497	127786620
chr10	127805982	127806105
chr10	127847046	127847169
chr10	127848661	127848784
chr10	127896327	127896450
chr10	127924794	127924917
chr10	127930856	127930979
chr10	127962790	127962913
chr10	127963263	127963386
chr10	127980147	127980270
chr10	127986077	127986200
chr10	128002958	128003081
chr10	128063460	128063583
chr10	128106482	128106605
chr10	128133190	128133313
chr10	128241005	128241128
chr10	128242576	128242699
chr10	128258581	128258704
chr10	128258946	128259069
chr10	128346651	128346774
chr10	128360598	128360721
chr10	129979391	129979514
chr11	3165748	3165871
chr11	3166315	3166438
chr11	3232161	3232284
chr11	3287337	3287460
chr11	3309071	3309194
chr11	3352212	3352335
chr11	3352501	3352624
chr11	3371602	3371725
chr11	3414907	3415030
chr11	3548928	3549051
chr11	3549216	3549339
chr11	3753619	3753742
chr11	3764044	3764167
chr11	3813644	3813767
chr11	3814327	3814450
chr11	3863771	3863894
chr11	3864448	3864571
chr11	3885917	3886040
chr11	3996820	3996943
chr11	4060239	4060362
chr11	4086804	4086927
chr11	4236310	4236433
chr11	4240197	4240320
chr11	4240522	4240645
chr11	4494765	4494888
chr11	4538445	4538568
chr11	4575257	4575380
chr11	4604272	4604395
chr11	4663304	4663427
chr11	4726342	4726465
chr11	4847771	4847894
chr11	4880409	4880532
chr11	4886902	4887025
chr11	4998968	4999091
chr11	4999380	4999503
chr11	4999988	5000111
chr11	5160286	5160409
chr11	5161856	5161979
chr11	5345101	5345224
chr11	5370185	5370308
chr11	5420671	5420794
chr11	5420942	5421065
chr11	5421714	5421837
chr11	5442124	5442247
chr11	5607576	5607699
chr11	5641238	5641361
chr11	5662225	5662348
chr11	5688307	5688430
chr11	5803139	5803262
chr11	5826208	5826331
chr11	5831538	5831661
chr11	5834557	5834680
chr11	5849919	5850042
chr11	5855579	5855702
chr11	5951943	5952066
chr11	6100055	6100178
chr11	6167765	6167888
chr11	6174770	6174893
chr11	6191642	6191765
chr11	6192432	6192555
chr11	6288864	6288987
chr11	6315534	6315657
chr11	6315834	6315957
chr11	6343990	6344113
chr11	6375071	6375194
chr11	6376138	6376261
chr11	6428658	6428781
chr11	6446428	6446551
chr11	6446901	6447024
chr11	6525974	6526097
chr11	6526654	6526777
chr11	8325046	8325169
chr11	8380657	8380780
chr11	8403801	8403924
chr11	8960438	8960561
chr11	9036521	9036644
chr11	9232234	9232357
chr11	11362228	11362351
chr11	11708971	11709094
chr11	11767551	11767674
chr11	11789753	11789876
chr11	11937285	11937408
chr11	12338527	12338650
chr11	16408084	16408207
chr11	16652199	16652322
chr11	17059286	17059409
chr11	17076745	17076868
chr11	17111416	17111539
chr11	17368957	17369080
chr11	17954053	17954176
chr11	18778155	18778278
chr11	18779578	18779701
chr11	18800684	18800807
chr11	18845070	18845193
chr11	19824217	19824340
chr11	20012802	20012925
chr11	20013129	20013252
chr11	20101393	20101516
chr11	20102466	20102589
chr11	20138464	20138587
chr11	20149590	20149713
chr11	20232618	20232741
chr11	20405181	20405304
chr11	20443176	20443299
chr11	20531673	20531796
chr11	20532417	20532540
chr11	20640583	20640706
chr11	20731141	20731264
chr11	20991266	20991389
chr11	20991742	20991865
chr11	21138741	21138864
chr11	21270665	21270788
chr11	21271355	21271478
chr11	21471703	21471826
chr11	22187369	22187492
chr11	22412467	22412590
chr11	22569478	22569601
chr11	22872001	22872124
chr11	22872819	22872942
chr11	22882129	22882252
chr11	22890606	22890729
chr11	22952494	22952617
chr11	22967675	22967798
chr11	23155404	23155527
chr11	23156016	23156139
chr11	23157349	23157472
chr11	23205882	23206005
chr11	23206204	23206327
chr11	23397835	23397958
chr11	23533775	23533898
chr11	23565858	23565981
chr11	23566310	23566433
chr11	23670663	23670786
chr11	23671127	23671250
chr11	23671698	23671821
chr11	23795163	23795286
chr11	24017132	24017255
chr11	29030713	29030836
chr11	29072083	29072206
chr11	29072835	29072958
chr11	29073513	29073636
chr11	29142016	29142139
chr11	29147065	29147188
chr11	29273603	29273726
chr11	29414915	29415038
chr11	29426314	29426437
chr11	29447782	29447905
chr11	29514673	29514796
chr11	29592259	29592382
chr11	29592934	29593057
chr11	29618525	29618648
chr11	29619533	29619656
chr11	30083935	30084058
chr11	30098242	30098365
chr11	30168056	30168179
chr11	30371611	30371734
chr11	30371889	30372012
chr11	30549219	30549342
chr11	30650369	30650492
chr11	30655235	30655358
chr11	30724290	30724413
chr11	30785558	30785681
chr11	30854366	30854489
chr11	30886308	30886431
chr11	31069518	31069641
chr11	31770822	31770945
chr11	32126464	32126587
chr11	32167467	32167590
chr11	32354838	32354961
chr11	32355415	32355538
chr11	32433314	32433437
chr11	32449197	32449320
chr11	32542729	32542852
chr11	32562535	32562658
chr11	32579908	32580031
chr11	32681363	32681486
chr11	32695182	32695305
chr11	32808905	32809028
chr11	32859014	32859137
chr11	33057544	33057667
chr11	33062989	33063112
chr11	33063392	33063515
chr11	35582353	35582476
chr11	35582666	35582789
chr11	35583310	35583433
chr11	35647905	35648028
chr11	35727175	35727298
chr11	35814868	35814991
chr11	35886669	35886792
chr11	35920049	35920172
chr11	36374503	36374626
chr11	36490940	36491063
chr11	40568683	40568806
chr11	42812816	42812939
chr11	43247201	43247324
chr11	43496118	43496241
chr11	43538063	43538186
chr11	43561030	43561153
chr11	43561452	43561575
chr11	44065089	44065212
chr11	44284021	44284144
chr11	44332226	44332349
chr11	44332494	44332617
chr11	45665408	45665531
chr11	46125668	46125791
chr11	46943602	46943725
chr11	46959044	46959167
chr11	47064009	47064132
chr11	48613836	48613959
chr11	48631089	48631212
chr11	48640825	48640948
chr11	48647318	48647441
chr11	48667050	48667173
chr11	48670073	48670196
chr11	49016773	49016896
chr11	49017429	49017552
chr11	49526058	49526181
chr11	49685358	49685481
chr11	49838575	49838698
chr11	49856088	49856211
chr11	49875701	49875824
chr11	49944195	49944318
chr11	49975079	49975202
chr11	49988378	49988501
chr11	50024208	50024331
chr11	50082510	50082633
chr11	50105969	50106092
chr11	50139023	50139146
chr11	50139361	50139484
chr11	50182995	50183118
chr11	50191227	50191350
chr11	50244595	50244718
chr11	50296938	50297061
chr11	50744737	50744860
chr11	50745044	50745167
chr11	51076615	51076738
chr11	51078066	51078189
chr11	51103120	51103243
chr11	51398285	51398408
chr11	51420246	51420369
chr11	51449325	51449448
chr11	51502056	51502179
chr11	51502663	51502786
chr11	51569815	51569938
chr11	51577143	51577266
chr11	51669774	51669897
chr11	51753451	51753574
chr11	51813811	51813934
chr11	51817732	51817855
chr11	51911849	51911972
chr11	51943143	51943266
chr11	52045498	52045621
chr11	52146344	52146467
chr11	52209855	52209978
chr11	53113848	53113971
chr11	53138180	53138303
chr11	53154612	53154735
chr11	53164378	53164501
chr11	53237142	53237265
chr11	53243789	53243912
chr11	53244191	53244314
chr11	53292732	53292855
chr11	53293648	53293771
chr11	53380518	53380641
chr11	53568846	53568969
chr11	53576500	53576623
chr11	53577270	53577393
chr11	53583500	53583623
chr11	53672728	53672851
chr11	53705068	53705191
chr11	53705597	53705720
chr11	53841674	53841797
chr11	54335631	54335754
chr11	54336138	54336261
chr11	54336389	54336512
chr11	54348483	54348606
chr11	54600519	54600642
chr11	54601072	54601195
chr11	54674252	54674375
chr11	54679935	54680058
chr11	54718079	54718202
chr11	54769532	54769655
chr11	54911628	54911751
chr11	55017930	55018053
chr11	55274557	55274680
chr11	55282630	55282753
chr11	55283199	55283322
chr11	55919271	55919394
chr11	56187308	56187431
chr11	57221675	57221798
chr11	57332124	57332247
chr11	57458912	57459035
chr11	57459285	57459408
chr11	57533263	57533386
chr11	57605292	57605415
chr11	57731620	57731743
chr11	57776050	57776173
chr11	57822148	57822271
chr11	57831626	57831749
chr11	57917286	57917409
chr11	57917704	57917827
chr11	57932647	57932770
chr11	58012887	58013010
chr11	58115695	58115818
chr11	58136895	58137018
chr11	58143575	58143698
chr11	58603186	58603309
chr11	58615404	58615527
chr11	58660678	58660801
chr11	58762059	58762182
chr11	58762359	58762482
chr11	58768165	58768288
chr11	58768527	58768650
chr11	58791545	58791668
chr11	58976619	58976742
chr11	58977039	58977162
chr11	59001362	59001485
chr11	59004645	59004768
chr11	59005175	59005298
chr11	59021804	59021927
chr11	59041605	59041728
chr11	59263378	59263501
chr11	59475730	59475853
chr11	59476577	59476700
chr11	59622651	59622774
chr11	59623228	59623351
chr11	59653177	59653300
chr11	59661745	59661868
chr11	59778365	59778488
chr11	59778806	59778929
chr11	59779315	59779438
chr11	59918574	59918697
[truncated: 12,558 more rows]

## Sheet: C - FeedingClassByLsd1Binding
Table S3 – Related to Figures 1, 2, 5, and 6. ChIP-seq peak coordinates.
Chr	Start	End	Group
chr1	3660589	3662764	Lsd1Bound_IncreasedAcinFed
chr1	4797335	4798438	Lsd1Bound_IncreasedAcinFed
chr1	4847252	4848914	Lsd1Bound_IncreasedAcinFed
chr1	5072814	5073917	Lsd1Bound_IncreasedAcinFed
chr1	6204306	6205830	Lsd1Bound_IncreasedAcinFed
chr1	6718321	6720886	Lsd1Bound_IncreasedAcinFed
chr1	7078086	7080097	Lsd1Bound_IncreasedAcinFed
chr1	9288374	9290302	Lsd1Bound_IncreasedAcinFed
chr1	9933501	9934823	Lsd1Bound_IncreasedAcinFed
chr1	9975921	9976685	Lsd1Bound_IncreasedAcinFed
chr1	10027419	10030538	Lsd1Bound_IncreasedAcinFed
chr1	10221766	10223891	Lsd1Bound_IncreasedAcinFed
chr1	10683002	10685812	Lsd1Bound_IncreasedAcinFed
chr1	13178055	13179633	Lsd1Bound_IncreasedAcinFed
chr1	13577412	13580521	Lsd1Bound_IncreasedAcinFed
chr1	13605055	13607228	Lsd1Bound_IncreasedAcinFed
chr1	13649409	13651524	Lsd1Bound_IncreasedAcinFed
chr1	14299618	14300688	Lsd1Bound_IncreasedAcinFed
chr1	16093255	16096709	Lsd1Bound_IncreasedAcinFed
chr1	16508594	16510392	Lsd1Bound_IncreasedAcinFed
chr1	16608199	16609812	Lsd1Bound_IncreasedAcinFed
chr1	16646437	16647713	Lsd1Bound_IncreasedAcinFed
chr1	16677775	16679331	Lsd1Bound_IncreasedAcinFed
chr1	20467564	20468716	Lsd1Bound_IncreasedAcinFed
chr1	20879935	20881514	Lsd1Bound_IncreasedAcinFed
chr1	20941136	20942852	Lsd1Bound_IncreasedAcinFed
chr1	21068668	21070067	Lsd1Bound_IncreasedAcinFed
chr1	21114210	21115936	Lsd1Bound_IncreasedAcinFed
chr1	23262757	23264567	Lsd1Bound_IncreasedAcinFed
chr1	23928504	23929527	Lsd1Bound_IncreasedAcinFed
chr1	24106134	24108220	Lsd1Bound_IncreasedAcinFed
chr1	24114103	24116610	Lsd1Bound_IncreasedAcinFed
chr1	24684349	24686748	Lsd1Bound_IncreasedAcinFed
chr1	30929370	30931365	Lsd1Bound_IncreasedAcinFed
chr1	31108189	31109354	Lsd1Bound_IncreasedAcinFed
chr1	33328239	33329120	Lsd1Bound_IncreasedAcinFed
chr1	33776194	33777632	Lsd1Bound_IncreasedAcinFed
chr1	33869704	33871815	Lsd1Bound_IncreasedAcinFed
chr1	34062088	34065323	Lsd1Bound_IncreasedAcinFed
chr1	34279587	34283886	Lsd1Bound_IncreasedAcinFed
chr1	34292670	34296536	Lsd1Bound_IncreasedAcinFed
chr1	34455724	34457106	Lsd1Bound_IncreasedAcinFed
chr1	34495736	34497440	Lsd1Bound_IncreasedAcinFed
chr1	34899164	34900694	Lsd1Bound_IncreasedAcinFed
chr1	36291478	36292998	Lsd1Bound_IncreasedAcinFed
chr1	36364374	36365435	Lsd1Bound_IncreasedAcinFed
chr1	36425116	36426293	Lsd1Bound_IncreasedAcinFed
chr1	36527931	36529298	Lsd1Bound_IncreasedAcinFed
chr1	36568433	36570137	Lsd1Bound_IncreasedAcinFed
chr1	36603242	36604743	Lsd1Bound_IncreasedAcinFed
chr1	36748125	36749260	Lsd1Bound_IncreasedAcinFed
chr1	36765369	36767200	Lsd1Bound_IncreasedAcinFed
chr1	36995422	36997422	Lsd1Bound_IncreasedAcinFed
chr1	37085439	37086929	Lsd1Bound_IncreasedAcinFed
chr1	37397484	37401862	Lsd1Bound_IncreasedAcinFed
chr1	37921241	37922969	Lsd1Bound_IncreasedAcinFed
chr1	38185255	38187409	Lsd1Bound_IncreasedAcinFed
chr1	38560341	38560840	Lsd1Bound_IncreasedAcinFed
chr1	38892338	38893736	Lsd1Bound_IncreasedAcinFed
chr1	39043654	39045754	Lsd1Bound_IncreasedAcinFed
chr1	39063371	39065067	Lsd1Bound_IncreasedAcinFed
chr1	39249571	39251619	Lsd1Bound_IncreasedAcinFed
chr1	39423571	39426547	Lsd1Bound_IncreasedAcinFed
chr1	39534421	39535907	Lsd1Bound_IncreasedAcinFed
chr1	39592197	39593642	Lsd1Bound_IncreasedAcinFed
chr1	39633123	39634604	Lsd1Bound_IncreasedAcinFed
chr1	39992560	39993732	Lsd1Bound_IncreasedAcinFed
chr1	40162765	40165429	Lsd1Bound_IncreasedAcinFed
chr1	40285289	40295795	Lsd1Bound_IncreasedAcinFed
chr1	42907800	42908957	Lsd1Bound_IncreasedAcinFed
chr1	43062144	43064191	Lsd1Bound_IncreasedAcinFed
chr1	43116918	43117417	Lsd1Bound_IncreasedAcinFed
chr1	43154863	43156679	Lsd1Bound_IncreasedAcinFed
chr1	43220174	43221355	Lsd1Bound_IncreasedAcinFed
chr1	43362475	43363109	Lsd1Bound_IncreasedAcinFed
chr1	43502020	43503904	Lsd1Bound_IncreasedAcinFed
chr1	43990155	43991754	Lsd1Bound_IncreasedAcinFed
chr1	44158227	44159572	Lsd1Bound_IncreasedAcinFed
chr1	44204211	44205448	Lsd1Bound_IncreasedAcinFed
chr1	45851628	45853149	Lsd1Bound_IncreasedAcinFed
chr1	46909329	46911689	Lsd1Bound_IncreasedAcinFed
chr1	51534048	51535988	Lsd1Bound_IncreasedAcinFed
chr1	52288812	52290858	Lsd1Bound_IncreasedAcinFed
chr1	52556084	52558158	Lsd1Bound_IncreasedAcinFed
chr1	52782905	52784763	Lsd1Bound_IncreasedAcinFed
chr1	52873541	52874896	Lsd1Bound_IncreasedAcinFed
chr1	52901721	52902600	Lsd1Bound_IncreasedAcinFed
chr1	53008637	53010706	Lsd1Bound_IncreasedAcinFed
chr1	53353532	53354454	Lsd1Bound_IncreasedAcinFed
chr1	53409117	53409873	Lsd1Bound_IncreasedAcinFed
chr1	54495376	54496148	Lsd1Bound_IncreasedAcinFed
chr1	54613502	54615213	Lsd1Bound_IncreasedAcinFed
chr1	54740359	54742289	Lsd1Bound_IncreasedAcinFed
chr1	54869704	54872917	Lsd1Bound_IncreasedAcinFed
chr1	54872967	54873777	Lsd1Bound_IncreasedAcinFed
chr1	55082608	55084858	Lsd1Bound_IncreasedAcinFed
chr1	55293952	55294969	Lsd1Bound_IncreasedAcinFed
chr1	57462756	57464240	Lsd1Bound_IncreasedAcinFed
chr1	58026396	58027272	Lsd1Bound_IncreasedAcinFed
chr1	58448736	58451001	Lsd1Bound_IncreasedAcinFed
chr1	58457675	58459084	Lsd1Bound_IncreasedAcinFed
chr1	58501803	58503448	Lsd1Bound_IncreasedAcinFed
chr1	58561010	58562054	Lsd1Bound_IncreasedAcinFed
chr1	58709168	58710381	Lsd1Bound_IncreasedAcinFed
chr1	58767699	58771364	Lsd1Bound_IncreasedAcinFed
chr1	59176380	59177623	Lsd1Bound_IncreasedAcinFed
chr1	59293643	59295263	Lsd1Bound_IncreasedAcinFed
chr1	59538957	59539995	Lsd1Bound_IncreasedAcinFed
chr1	59726715	59728522	Lsd1Bound_IncreasedAcinFed
chr1	59741508	59742973	Lsd1Bound_IncreasedAcinFed
chr1	59819226	59821934	Lsd1Bound_IncreasedAcinFed
chr1	59969087	59972297	Lsd1Bound_IncreasedAcinFed
chr1	60099230	60100540	Lsd1Bound_IncreasedAcinFed
chr1	60154209	60155872	Lsd1Bound_IncreasedAcinFed
chr1	60236354	60238294	Lsd1Bound_IncreasedAcinFed
chr1	60399627	60401232	Lsd1Bound_IncreasedAcinFed
chr1	60622456	60624412	Lsd1Bound_IncreasedAcinFed
chr1	63159281	63162582	Lsd1Bound_IncreasedAcinFed
chr1	63222344	63224469	Lsd1Bound_IncreasedAcinFed
chr1	63249835	63251759	Lsd1Bound_IncreasedAcinFed
chr1	63319499	63321031	Lsd1Bound_IncreasedAcinFed
chr1	63776530	63777669	Lsd1Bound_IncreasedAcinFed
chr1	64164586	64169669	Lsd1Bound_IncreasedAcinFed
chr1	64578291	64580953	Lsd1Bound_IncreasedAcinFed
chr1	64663094	64664628	Lsd1Bound_IncreasedAcinFed
chr1	64736907	64738531	Lsd1Bound_IncreasedAcinFed
chr1	64782457	64785287	Lsd1Bound_IncreasedAcinFed
chr1	65002976	65004266	Lsd1Bound_IncreasedAcinFed
chr1	65224536	65226323	Lsd1Bound_IncreasedAcinFed
chr1	65232618	65234004	Lsd1Bound_IncreasedAcinFed
chr1	66221570	66222582	Lsd1Bound_IncreasedAcinFed
chr1	66435082	66435972	Lsd1Bound_IncreasedAcinFed
chr1	66747329	66748216	Lsd1Bound_IncreasedAcinFed
chr1	69733514	69734869	Lsd1Bound_IncreasedAcinFed
chr1	71603161	71604647	Lsd1Bound_IncreasedAcinFed
chr1	72228700	72231464	Lsd1Bound_IncreasedAcinFed
chr1	72257011	72259353	Lsd1Bound_IncreasedAcinFed
chr1	72289838	72291372	Lsd1Bound_IncreasedAcinFed
chr1	72300853	72302394	Lsd1Bound_IncreasedAcinFed
chr1	72353311	72354638	Lsd1Bound_IncreasedAcinFed
chr1	72418689	72419670	Lsd1Bound_IncreasedAcinFed
chr1	72564722	72565221	Lsd1Bound_IncreasedAcinFed
chr1	72581045	72584365	Lsd1Bound_IncreasedAcinFed
chr1	72757187	72758826	Lsd1Bound_IncreasedAcinFed
chr1	74282240	74284241	Lsd1Bound_IncreasedAcinFed
chr1	74349807	74351528	Lsd1Bound_IncreasedAcinFed
chr1	74437603	74439940	Lsd1Bound_IncreasedAcinFed
chr1	74454713	74459230	Lsd1Bound_IncreasedAcinFed
chr1	74551921	74553778	Lsd1Bound_IncreasedAcinFed
chr1	74647105	74648792	Lsd1Bound_IncreasedAcinFed
chr1	74862968	74864160	Lsd1Bound_IncreasedAcinFed
chr1	74900876	74905691	Lsd1Bound_IncreasedAcinFed
chr1	74941599	74949597	Lsd1Bound_IncreasedAcinFed
chr1	75120525	75122148	Lsd1Bound_IncreasedAcinFed
chr1	75164497	75165947	Lsd1Bound_IncreasedAcinFed
chr1	75176116	75177139	Lsd1Bound_IncreasedAcinFed
chr1	75187777	75189508	Lsd1Bound_IncreasedAcinFed
chr1	75213402	75216765	Lsd1Bound_IncreasedAcinFed
chr1	75259122	75261934	Lsd1Bound_IncreasedAcinFed
chr1	75283047	75287293	Lsd1Bound_IncreasedAcinFed
chr1	75312746	75314805	Lsd1Bound_IncreasedAcinFed
chr1	75432374	75434620	Lsd1Bound_IncreasedAcinFed
chr1	75473854	75477225	Lsd1Bound_IncreasedAcinFed
chr1	75483403	75484798	Lsd1Bound_IncreasedAcinFed
chr1	75517164	75518851	Lsd1Bound_IncreasedAcinFed
chr1	77007377	77007876	Lsd1Bound_IncreasedAcinFed
chr1	78484967	78486069	Lsd1Bound_IncreasedAcinFed
chr1	78653955	78655609	Lsd1Bound_IncreasedAcinFed
chr1	79667739	79669227	Lsd1Bound_IncreasedAcinFed
chr1	80335846	80338285	Lsd1Bound_IncreasedAcinFed
chr1	80754427	80755586	Lsd1Bound_IncreasedAcinFed
chr1	82279081	82281152	Lsd1Bound_IncreasedAcinFed
chr1	82286473	82289945	Lsd1Bound_IncreasedAcinFed
chr1	82312744	82314492	Lsd1Bound_IncreasedAcinFed
chr1	82721170	82722428	Lsd1Bound_IncreasedAcinFed
chr1	82835317	82837304	Lsd1Bound_IncreasedAcinFed
chr1	87689695	87691636	Lsd1Bound_IncreasedAcinFed
chr1	87790390	87793216	Lsd1Bound_IncreasedAcinFed
chr1	87955687	87956186	Lsd1Bound_IncreasedAcinFed
chr1	88050201	88052080	Lsd1Bound_IncreasedAcinFed
chr1	88254753	88256988	Lsd1Bound_IncreasedAcinFed
chr1	88329314	88332849	Lsd1Bound_IncreasedAcinFed
chr1	88336038	88340254	Lsd1Bound_IncreasedAcinFed
chr1	88383444	88387032	Lsd1Bound_IncreasedAcinFed
chr1	88399974	88402604	Lsd1Bound_IncreasedAcinFed
chr1	88421018	88426379	Lsd1Bound_IncreasedAcinFed
chr1	88599621	88601045	Lsd1Bound_IncreasedAcinFed
chr1	89109681	89111906	Lsd1Bound_IncreasedAcinFed
chr1	89223174	89224651	Lsd1Bound_IncreasedAcinFed
chr1	89652265	89653463	Lsd1Bound_IncreasedAcinFed
chr1	90597357	90599479	Lsd1Bound_IncreasedAcinFed
chr1	90850733	90852079	Lsd1Bound_IncreasedAcinFed
chr1	91350840	91354423	Lsd1Bound_IncreasedAcinFed
chr1	91510118	91516221	Lsd1Bound_IncreasedAcinFed
chr1	92499363	92501449	Lsd1Bound_IncreasedAcinFed
chr1	92948967	92950820	Lsd1Bound_IncreasedAcinFed
chr1	93146220	93148277	Lsd1Bound_IncreasedAcinFed
chr1	93194125	93201367	Lsd1Bound_IncreasedAcinFed
chr1	93218060	93219523	Lsd1Bound_IncreasedAcinFed
chr1	93308842	93311663	Lsd1Bound_IncreasedAcinFed
chr1	93390739	93391832	Lsd1Bound_IncreasedAcinFed
chr1	93851946	93854111	Lsd1Bound_IncreasedAcinFed
chr1	94074390	94078045	Lsd1Bound_IncreasedAcinFed
chr1	94369488	94371209	Lsd1Bound_IncreasedAcinFed
chr1	94537227	94539020	Lsd1Bound_IncreasedAcinFed
chr1	94803258	94810482	Lsd1Bound_IncreasedAcinFed
chr1	94830089	94832030	Lsd1Bound_IncreasedAcinFed
chr1	94994901	94999438	Lsd1Bound_IncreasedAcinFed
chr1	95132345	95133404	Lsd1Bound_IncreasedAcinFed
chr1	95239389	95240806	Lsd1Bound_IncreasedAcinFed
chr1	95339696	95343778	Lsd1Bound_IncreasedAcinFed
chr1	95408029	95409552	Lsd1Bound_IncreasedAcinFed
chr1	95530320	95533331	Lsd1Bound_IncreasedAcinFed
chr1	95582222	95583302	Lsd1Bound_IncreasedAcinFed
chr1	95650487	95652409	Lsd1Bound_IncreasedAcinFed
chr1	95720730	95723009	Lsd1Bound_IncreasedAcinFed
chr1	99557160	99559357	Lsd1Bound_IncreasedAcinFed
chr1	99665584	99667565	Lsd1Bound_IncreasedAcinFed
chr1	99814549	99815470	Lsd1Bound_IncreasedAcinFed
chr1	99871035	99874505	Lsd1Bound_IncreasedAcinFed
chr1	99991296	99992742	Lsd1Bound_IncreasedAcinFed
chr1	107559768	107561622	Lsd1Bound_IncreasedAcinFed
chr1	107802803	107806194	Lsd1Bound_IncreasedAcinFed
chr1	107867679	107868995	Lsd1Bound_IncreasedAcinFed
chr1	107884413	107889110	Lsd1Bound_IncreasedAcinFed
chr1	108067437	108070375	Lsd1Bound_IncreasedAcinFed
chr1	108655350	108657220	Lsd1Bound_IncreasedAcinFed
chr1	108692485	108693687	Lsd1Bound_IncreasedAcinFed
chr1	113760682	113761853	Lsd1Bound_IncreasedAcinFed
chr1	120207212	120208436	Lsd1Bound_IncreasedAcinFed
chr1	120218134	120219289	Lsd1Bound_IncreasedAcinFed
chr1	120355015	120356708	Lsd1Bound_IncreasedAcinFed
chr1	121421922	121423540	Lsd1Bound_IncreasedAcinFed
chr1	121733228	121734398	Lsd1Bound_IncreasedAcinFed
chr1	122017006	122018497	Lsd1Bound_IncreasedAcinFed
chr1	123223558	123225278	Lsd1Bound_IncreasedAcinFed
chr1	123327637	123328386	Lsd1Bound_IncreasedAcinFed
chr1	123464005	123464765	Lsd1Bound_IncreasedAcinFed
chr1	127330984	127333169	Lsd1Bound_IncreasedAcinFed
chr1	127456379	127459311	Lsd1Bound_IncreasedAcinFed
chr1	129572159	129575070	Lsd1Bound_IncreasedAcinFed
chr1	129669827	129672275	Lsd1Bound_IncreasedAcinFed
chr1	129764989	129766146	Lsd1Bound_IncreasedAcinFed
chr1	130313313	130314342	Lsd1Bound_IncreasedAcinFed
chr1	130368584	130369763	Lsd1Bound_IncreasedAcinFed
chr1	132608347	132614977	Lsd1Bound_IncreasedAcinFed
chr1	132992277	132994924	Lsd1Bound_IncreasedAcinFed
chr1	133033965	133035861	Lsd1Bound_IncreasedAcinFed
chr1	133421782	133425194	Lsd1Bound_IncreasedAcinFed
chr1	133723631	133725464	Lsd1Bound_IncreasedAcinFed
chr1	133806617	133808227	Lsd1Bound_IncreasedAcinFed
chr1	133903258	133905532	Lsd1Bound_IncreasedAcinFed
chr1	134286495	134288820	Lsd1Bound_IncreasedAcinFed
chr1	134313329	134315181	Lsd1Bound_IncreasedAcinFed
chr1	134373269	134374565	Lsd1Bound_IncreasedAcinFed
chr1	134663573	134664581	Lsd1Bound_IncreasedAcinFed
chr1	134921103	134922819	Lsd1Bound_IncreasedAcinFed
chr1	134942107	134943460	Lsd1Bound_IncreasedAcinFed
chr1	135026892	135032054	Lsd1Bound_IncreasedAcinFed
chr1	135104588	135111978	Lsd1Bound_IncreasedAcinFed
chr1	135160708	135165297	Lsd1Bound_IncreasedAcinFed
chr1	135314385	135315545	Lsd1Bound_IncreasedAcinFed
chr1	135582384	135583488	Lsd1Bound_IncreasedAcinFed
chr1	135695466	135697905	Lsd1Bound_IncreasedAcinFed
chr1	135721626	135723320	Lsd1Bound_IncreasedAcinFed
chr1	135956388	135965037	Lsd1Bound_IncreasedAcinFed
chr1	135972125	135977415	Lsd1Bound_IncreasedAcinFed
chr1	135988006	135991064	Lsd1Bound_IncreasedAcinFed
chr1	135992246	135996866	Lsd1Bound_IncreasedAcinFed
chr1	136257612	136259221	Lsd1Bound_IncreasedAcinFed
chr1	136351337	136352752	Lsd1Bound_IncreasedAcinFed
chr1	136390745	136392273	Lsd1Bound_IncreasedAcinFed
chr1	136456333	136458492	Lsd1Bound_IncreasedAcinFed
chr1	136607904	136612463	Lsd1Bound_IncreasedAcinFed
chr1	136851730	136852731	Lsd1Bound_IncreasedAcinFed
chr1	136858778	136859706	Lsd1Bound_IncreasedAcinFed
chr1	137042765	137045210	Lsd1Bound_IncreasedAcinFed
chr1	137153754	137156200	Lsd1Bound_IncreasedAcinFed
chr1	137179474	137181102	Lsd1Bound_IncreasedAcinFed
chr1	137209480	137211011	Lsd1Bound_IncreasedAcinFed
chr1	137326428	137327699	Lsd1Bound_IncreasedAcinFed
chr1	137358512	137361730	Lsd1Bound_IncreasedAcinFed
chr1	137411402	137416061	Lsd1Bound_IncreasedAcinFed
chr1	138125470	138125969	Lsd1Bound_IncreasedAcinFed
chr1	138126598	138127667	Lsd1Bound_IncreasedAcinFed
chr1	138241715	138243099	Lsd1Bound_IncreasedAcinFed
chr1	138311186	138312465	Lsd1Bound_IncreasedAcinFed
chr1	138665664	138666565	Lsd1Bound_IncreasedAcinFed
chr1	140486773	140487938	Lsd1Bound_IncreasedAcinFed
chr1	141350769	141351413	Lsd1Bound_IncreasedAcinFed
chr1	145487795	145488670	Lsd1Bound_IncreasedAcinFed
chr1	145549036	145550732	Lsd1Bound_IncreasedAcinFed
chr1	145585955	145587439	Lsd1Bound_IncreasedAcinFed
chr1	145623541	145625418	Lsd1Bound_IncreasedAcinFed
chr1	145850092	145852481	Lsd1Bound_IncreasedAcinFed
chr1	152239057	152241246	Lsd1Bound_IncreasedAcinFed
chr1	153190851	153192967	Lsd1Bound_IncreasedAcinFed
chr1	153346944	153348703	Lsd1Bound_IncreasedAcinFed
chr1	153602238	153603523	Lsd1Bound_IncreasedAcinFed
chr1	154383283	154384902	Lsd1Bound_IncreasedAcinFed
chr1	154596169	154600222	Lsd1Bound_IncreasedAcinFed
chr1	154612672	154614726	Lsd1Bound_IncreasedAcinFed
chr1	154748676	154751968	Lsd1Bound_IncreasedAcinFed
chr1	155178932	155181362	Lsd1Bound_IncreasedAcinFed
chr1	155333780	155335073	Lsd1Bound_IncreasedAcinFed
chr1	155551696	155552918	Lsd1Bound_IncreasedAcinFed
chr1	155587226	155589618	Lsd1Bound_IncreasedAcinFed
chr1	155746128	155749310	Lsd1Bound_IncreasedAcinFed
chr1	155843352	155847515	Lsd1Bound_IncreasedAcinFed
chr1	155995781	155996406	Lsd1Bound_IncreasedAcinFed
chr1	156802989	156804669	Lsd1Bound_IncreasedAcinFed
chr1	156926157	156926781	Lsd1Bound_IncreasedAcinFed
chr1	156944721	156946865	Lsd1Bound_IncreasedAcinFed
chr1	157005550	157006702	Lsd1Bound_IncreasedAcinFed
chr1	157263877	157264755	Lsd1Bound_IncreasedAcinFed
chr1	157404803	157406156	Lsd1Bound_IncreasedAcinFed
chr1	157659371	157660658	Lsd1Bound_IncreasedAcinFed
chr1	157882480	157884706	Lsd1Bound_IncreasedAcinFed
chr1	157887568	157889063	Lsd1Bound_IncreasedAcinFed
chr1	158404030	158404656	Lsd1Bound_IncreasedAcinFed
chr1	158488445	158490098	Lsd1Bound_IncreasedAcinFed
chr1	158596253	158600260	Lsd1Bound_IncreasedAcinFed
chr1	158603165	158605590	Lsd1Bound_IncreasedAcinFed
chr1	158647545	158649515	Lsd1Bound_IncreasedAcinFed
chr1	158868917	158870447	Lsd1Bound_IncreasedAcinFed
chr1	159341668	159343278	Lsd1Bound_IncreasedAcinFed
chr1	159817289	159818251	Lsd1Bound_IncreasedAcinFed
chr1	160285957	160286586	Lsd1Bound_IncreasedAcinFed
chr1	160860190	160862678	Lsd1Bound_IncreasedAcinFed
chr1	160931583	160932854	Lsd1Bound_IncreasedAcinFed
chr1	161161664	161163403	Lsd1Bound_IncreasedAcinFed
chr1	161703546	161704719	Lsd1Bound_IncreasedAcinFed
chr1	161819068	161821280	Lsd1Bound_IncreasedAcinFed
chr1	162125234	162126138	Lsd1Bound_IncreasedAcinFed
chr1	162142065	162143893	Lsd1Bound_IncreasedAcinFed
chr1	162189140	162190693	Lsd1Bound_IncreasedAcinFed
chr1	162238774	162240503	Lsd1Bound_IncreasedAcinFed
chr1	162281037	162282643	Lsd1Bound_IncreasedAcinFed
chr1	162834987	162837727	Lsd1Bound_IncreasedAcinFed
chr1	162964116	162966878	Lsd1Bound_IncreasedAcinFed
chr1	163061089	163061841	Lsd1Bound_IncreasedAcinFed
chr1	163179452	163181661	Lsd1Bound_IncreasedAcinFed
chr1	163805574	163807961	Lsd1Bound_IncreasedAcinFed
chr1	164406962	164408267	Lsd1Bound_IncreasedAcinFed
chr1	164477931	164479149	Lsd1Bound_IncreasedAcinFed
chr1	164500151	164501998	Lsd1Bound_IncreasedAcinFed
chr1	164669597	164671381	Lsd1Bound_IncreasedAcinFed
chr1	165333334	165334306	Lsd1Bound_IncreasedAcinFed
chr1	165859372	165860950	Lsd1Bound_IncreasedAcinFed
chr1	166178307	166180483	Lsd1Bound_IncreasedAcinFed
chr1	166236968	166237851	Lsd1Bound_IncreasedAcinFed
chr1	166383311	166389696	Lsd1Bound_IncreasedAcinFed
chr1	166893096	166893595	Lsd1Bound_IncreasedAcinFed
chr1	167019269	167023675	Lsd1Bound_IncreasedAcinFed
chr1	167123703	167125567	Lsd1Bound_IncreasedAcinFed
chr1	167165747	167167949	Lsd1Bound_IncreasedAcinFed
chr1	167389624	167392304	Lsd1Bound_IncreasedAcinFed
chr1	167524518	167526119	Lsd1Bound_IncreasedAcinFed
chr1	167532963	167535581	Lsd1Bound_IncreasedAcinFed
chr1	167563798	167565025	Lsd1Bound_IncreasedAcinFed
chr1	167571647	167573512	Lsd1Bound_IncreasedAcinFed
chr1	167693075	167695132	Lsd1Bound_IncreasedAcinFed
chr1	167930787	167934049	Lsd1Bound_IncreasedAcinFed
chr1	168339166	168340584	Lsd1Bound_IncreasedAcinFed
chr1	169183946	169188103	Lsd1Bound_IncreasedAcinFed
chr1	169213324	169216004	Lsd1Bound_IncreasedAcinFed
chr1	169238023	169239465	Lsd1Bound_IncreasedAcinFed
chr1	169279295	169281057	Lsd1Bound_IncreasedAcinFed
chr1	169322755	169324789	Lsd1Bound_IncreasedAcinFed
chr1	171675354	171678329	Lsd1Bound_IncreasedAcinFed
chr1	171851591	171852751	Lsd1Bound_IncreasedAcinFed
chr1	172145031	172145655	Lsd1Bound_IncreasedAcinFed
chr1	172797293	172799434	Lsd1Bound_IncreasedAcinFed
chr1	172974266	172975314	Lsd1Bound_IncreasedAcinFed
chr1	173043182	173044773	Lsd1Bound_IncreasedAcinFed
chr1	173080128	173081643	Lsd1Bound_IncreasedAcinFed
chr1	173176329	173178273	Lsd1Bound_IncreasedAcinFed
chr1	173199821	173202676	Lsd1Bound_IncreasedAcinFed
chr1	173217492	173219374	Lsd1Bound_IncreasedAcinFed
chr1	173258369	173260993	Lsd1Bound_IncreasedAcinFed
chr1	173274149	173277086	Lsd1Bound_IncreasedAcinFed
chr1	173341159	173343137	Lsd1Bound_IncreasedAcinFed
chr1	173367626	173368677	Lsd1Bound_IncreasedAcinFed
chr1	173433282	173434662	Lsd1Bound_IncreasedAcinFed
chr1	174012096	174013800	Lsd1Bound_IncreasedAcinFed
chr1	174077719	174079453	Lsd1Bound_IncreasedAcinFed
chr1	174130367	174137530	Lsd1Bound_IncreasedAcinFed
chr1	174306064	174307939	Lsd1Bound_IncreasedAcinFed
chr1	174429697	174434832	Lsd1Bound_IncreasedAcinFed
chr1	174492576	174494052	Lsd1Bound_IncreasedAcinFed
chr1	177169854	177171151	Lsd1Bound_IncreasedAcinFed
chr1	177421797	177423336	Lsd1Bound_IncreasedAcinFed
chr1	177552815	177556186	Lsd1Bound_IncreasedAcinFed
chr1	177622150	177623667	Lsd1Bound_IncreasedAcinFed
chr1	178743166	178745568	Lsd1Bound_IncreasedAcinFed
chr1	179370701	179374026	Lsd1Bound_IncreasedAcinFed
chr1	179725711	179726908	Lsd1Bound_IncreasedAcinFed
chr1	180117134	180119234	Lsd1Bound_IncreasedAcinFed
chr1	180248165	180250064	Lsd1Bound_IncreasedAcinFed
chr1	180266063	180268665	Lsd1Bound_IncreasedAcinFed
chr1	180298508	180301062	Lsd1Bound_IncreasedAcinFed
chr1	180335384	180338246	Lsd1Bound_IncreasedAcinFed
chr1	181497212	181498393	Lsd1Bound_IncreasedAcinFed
chr1	181511527	181512753	Lsd1Bound_IncreasedAcinFed
chr1	181597778	181599263	Lsd1Bound_IncreasedAcinFed
chr1	181732492	181734348	Lsd1Bound_IncreasedAcinFed
chr1	181889013	181892371	Lsd1Bound_IncreasedAcinFed
chr1	182125341	182126900	Lsd1Bound_IncreasedAcinFed
chr1	182185135	182187243	Lsd1Bound_IncreasedAcinFed
chr1	182271213	182280188	Lsd1Bound_IncreasedAcinFed
chr1	182316267	182319336	Lsd1Bound_IncreasedAcinFed
chr1	182331967	182335880	Lsd1Bound_IncreasedAcinFed
chr1	182336594	182339176	Lsd1Bound_IncreasedAcinFed
chr1	182498971	182500015	Lsd1Bound_IncreasedAcinFed
chr1	182655560	182657204	Lsd1Bound_IncreasedAcinFed
chr1	182687548	182688853	Lsd1Bound_IncreasedAcinFed
chr1	182697753	182699363	Lsd1Bound_IncreasedAcinFed
chr1	182705429	182709249	Lsd1Bound_IncreasedAcinFed
chr1	182742296	182744959	Lsd1Bound_IncreasedAcinFed
chr1	182777893	182781950	Lsd1Bound_IncreasedAcinFed
chr1	182833632	182836784	Lsd1Bound_IncreasedAcinFed
chr1	182870789	182876260	Lsd1Bound_IncreasedAcinFed
chr1	182881068	182884582	Lsd1Bound_IncreasedAcinFed
chr1	182991881	182993267	Lsd1Bound_IncreasedAcinFed
chr1	183080831	183081685	Lsd1Bound_IncreasedAcinFed
chr1	183140066	183143308	Lsd1Bound_IncreasedAcinFed
chr1	183761758	183764015	Lsd1Bound_IncreasedAcinFed
chr1	183771018	183773432	Lsd1Bound_IncreasedAcinFed
chr1	184054730	184056467	Lsd1Bound_IncreasedAcinFed
chr1	184186446	184186945	Lsd1Bound_IncreasedAcinFed
chr1	184210554	184213478	Lsd1Bound_IncreasedAcinFed
chr1	184270729	184272370	Lsd1Bound_IncreasedAcinFed
chr1	184338644	184340152	Lsd1Bound_IncreasedAcinFed
chr1	184446829	184448183	Lsd1Bound_IncreasedAcinFed
chr1	185856725	185860057	Lsd1Bound_IncreasedAcinFed
chr1	186668572	186671099	Lsd1Bound_IncreasedAcinFed
chr1	186782316	186783818	Lsd1Bound_IncreasedAcinFed
chr1	186822851	186824289	Lsd1Bound_IncreasedAcinFed
chr1	187027057	187030381	Lsd1Bound_IncreasedAcinFed
chr1	187053172	187055618	Lsd1Bound_IncreasedAcinFed
chr1	187155426	187158304	Lsd1Bound_IncreasedAcinFed
chr1	187940701	187941585	Lsd1Bound_IncreasedAcinFed
chr1	187960273	187961337	Lsd1Bound_IncreasedAcinFed
chr1	187961380	187962136	Lsd1Bound_IncreasedAcinFed
chr1	188900632	188901833	Lsd1Bound_IncreasedAcinFed
chr1	189038867	189040174	Lsd1Bound_IncreasedAcinFed
chr1	189475118	189476512	Lsd1Bound_IncreasedAcinFed
chr1	190080783	190081282	Lsd1Bound_IncreasedAcinFed
chr1	190537567	190539246	Lsd1Bound_IncreasedAcinFed
chr1	190830945	190832107	Lsd1Bound_IncreasedAcinFed
chr1	191992101	191999588	Lsd1Bound_IncreasedAcinFed
chr1	192734769	192736286	Lsd1Bound_IncreasedAcinFed
chr1	192751907	192753846	Lsd1Bound_IncreasedAcinFed
chr1	192848513	192850979	Lsd1Bound_IncreasedAcinFed
chr1	193005874	193008862	Lsd1Bound_IncreasedAcinFed
chr1	193047627	193049439	Lsd1Bound_IncreasedAcinFed
chr1	193100136	193103040	Lsd1Bound_IncreasedAcinFed
chr1	193125386	193126577	Lsd1Bound_IncreasedAcinFed
chr1	193219370	193222261	Lsd1Bound_IncreasedAcinFed
chr1	193481144	193484172	Lsd1Bound_IncreasedAcinFed
chr1	193541222	193543480	Lsd1Bound_IncreasedAcinFed
chr1	193729746	193731763	Lsd1Bound_IncreasedAcinFed
chr1	193914810	193917151	Lsd1Bound_IncreasedAcinFed
chr1	194344923	194347232	Lsd1Bound_IncreasedAcinFed
chr1	194360498	194362058	Lsd1Bound_IncreasedAcinFed
chr1	194578548	194583896	Lsd1Bound_IncreasedAcinFed
chr1	194595914	194598029	Lsd1Bound_IncreasedAcinFed
chr1	194860860	194862862	Lsd1Bound_IncreasedAcinFed
chr1	194910976	194915217	Lsd1Bound_IncreasedAcinFed
chr1	194955941	194957572	Lsd1Bound_IncreasedAcinFed
chr1	194978673	194980993	Lsd1Bound_IncreasedAcinFed
chr1	194998997	195000868	Lsd1Bound_IncreasedAcinFed
chr1	195195833	195197343	Lsd1Bound_IncreasedAcinFed
chr1	196445361	196450464	Lsd1Bound_IncreasedAcinFed
chr1	196802121	196805401	Lsd1Bound_IncreasedAcinFed
chr1	196842941	196845957	Lsd1Bound_IncreasedAcinFed
chr1	196917920	196918821	Lsd1Bound_IncreasedAcinFed
chr1	196956864	196958008	Lsd1Bound_IncreasedAcinFed
chr10	3132913	3138080	Lsd1Bound_IncreasedAcinFed
chr10	4423472	4425832	Lsd1Bound_IncreasedAcinFed
chr10	4521637	4523376	Lsd1Bound_IncreasedAcinFed
chr10	4540231	4541171	Lsd1Bound_IncreasedAcinFed
chr10	4977783	4978939	Lsd1Bound_IncreasedAcinFed
chr10	5957558	5960347	Lsd1Bound_IncreasedAcinFed
chr10	6372026	6373725	Lsd1Bound_IncreasedAcinFed
chr10	7302015	7303035	Lsd1Bound_IncreasedAcinFed
chr10	7314383	7315170	Lsd1Bound_IncreasedAcinFed
chr10	7382365	7383974	Lsd1Bound_IncreasedAcinFed
chr10	7400010	7402678	Lsd1Bound_IncreasedAcinFed
chr10	7499938	7501424	Lsd1Bound_IncreasedAcinFed
chr10	7512039	7513538	Lsd1Bound_IncreasedAcinFed
chr10	7674599	7676890	Lsd1Bound_IncreasedAcinFed
chr10	8604937	8606845	Lsd1Bound_IncreasedAcinFed
chr10	8884944	8886746	Lsd1Bound_IncreasedAcinFed
chr10	9619692	9622007	Lsd1Bound_IncreasedAcinFed
chr10	10999869	11001992	Lsd1Bound_IncreasedAcinFed
chr10	11062621	11064051	Lsd1Bound_IncreasedAcinFed
chr10	12642355	12643268	Lsd1Bound_IncreasedAcinFed
chr10	12727993	12729006	Lsd1Bound_IncreasedAcinFed
chr10	13272255	13273551	Lsd1Bound_IncreasedAcinFed
chr10	13588004	13589786	Lsd1Bound_IncreasedAcinFed
chr10	13684099	13688428	Lsd1Bound_IncreasedAcinFed
chr10	13737588	13738352	Lsd1Bound_IncreasedAcinFed
chr10	13804679	13806783	Lsd1Bound_IncreasedAcinFed
chr10	14424860	14425610	Lsd1Bound_IncreasedAcinFed
chr10	16743471	16744450	Lsd1Bound_IncreasedAcinFed
chr10	17441676	17444865	Lsd1Bound_IncreasedAcinFed
chr10	17666878	17668853	Lsd1Bound_IncreasedAcinFed
chr10	17741689	17743357	Lsd1Bound_IncreasedAcinFed
chr10	17774844	17777107	Lsd1Bound_IncreasedAcinFed
chr10	17784552	17787879	Lsd1Bound_IncreasedAcinFed
chr10	17841887	17842655	Lsd1Bound_IncreasedAcinFed
chr10	17954390	17955685	Lsd1Bound_IncreasedAcinFed
chr10	18460397	18464352	Lsd1Bound_IncreasedAcinFed
chr10	18734181	18735973	Lsd1Bound_IncreasedAcinFed
chr10	18781333	18782678	Lsd1Bound_IncreasedAcinFed
chr10	19311037	19312636	Lsd1Bound_IncreasedAcinFed
chr10	19867700	19870076	Lsd1Bound_IncreasedAcinFed
chr10	19889922	19891258	Lsd1Bound_IncreasedAcinFed
chr10	20004694	20007617	Lsd1Bound_IncreasedAcinFed
chr10	20030950	20033783	Lsd1Bound_IncreasedAcinFed
chr10	20223794	20226546	Lsd1Bound_IncreasedAcinFed
chr10	20671772	20673167	Lsd1Bound_IncreasedAcinFed
chr10	21015749	21017034	Lsd1Bound_IncreasedAcinFed
chr10	21713807	21715009	Lsd1Bound_IncreasedAcinFed
chr10	22364419	22365536	Lsd1Bound_IncreasedAcinFed
chr10	22449433	22452181	Lsd1Bound_IncreasedAcinFed
chr10	23506295	23507881	Lsd1Bound_IncreasedAcinFed
chr10	23869102	23870002	Lsd1Bound_IncreasedAcinFed
chr10	24473448	24474354	Lsd1Bound_IncreasedAcinFed
chr10	24801892	24803728	Lsd1Bound_IncreasedAcinFed
chr10	25016404	25017286	Lsd1Bound_IncreasedAcinFed
chr10	25427207	25429286	Lsd1Bound_IncreasedAcinFed
chr10	29081175	29082373	Lsd1Bound_IncreasedAcinFed
chr10	30320054	30321069	Lsd1Bound_IncreasedAcinFed
chr10	30471323	30473490	Lsd1Bound_IncreasedAcinFed
chr10	30522157	30524280	Lsd1Bound_IncreasedAcinFed
chr10	31032955	31033897	Lsd1Bound_IncreasedAcinFed
chr10	31312225	31313520	Lsd1Bound_IncreasedAcinFed
chr10	33624475	33625804	Lsd1Bound_IncreasedAcinFed
chr10	33670230	33671368	Lsd1Bound_IncreasedAcinFed
chr10	33738267	33739741	Lsd1Bound_IncreasedAcinFed
chr10	34001288	34003783	Lsd1Bound_IncreasedAcinFed
chr10	34016774	34019704	Lsd1Bound_IncreasedAcinFed
chr10	34137732	34139082	Lsd1Bound_IncreasedAcinFed
chr10	36693723	36695407	Lsd1Bound_IncreasedAcinFed
chr10	39089156	39090640	Lsd1Bound_IncreasedAcinFed
chr10	39332215	39335768	Lsd1Bound_IncreasedAcinFed
chr10	39450660	39453367	Lsd1Bound_IncreasedAcinFed
chr10	39618292	39619689	Lsd1Bound_IncreasedAcinFed
chr10	39744245	39745763	Lsd1Bound_IncreasedAcinFed
chr10	39859633	39862378	Lsd1Bound_IncreasedAcinFed
chr10	39883055	39886080	Lsd1Bound_IncreasedAcinFed
chr10	39976969	39978792	Lsd1Bound_IncreasedAcinFed
chr10	40020125	40022963	Lsd1Bound_IncreasedAcinFed
chr10	40058260	40060073	Lsd1Bound_IncreasedAcinFed
chr10	40068158	40070116	Lsd1Bound_IncreasedAcinFed
chr10	40348866	40351127	Lsd1Bound_IncreasedAcinFed
chr10	40594883	40595679	Lsd1Bound_IncreasedAcinFed
chr10	40602223	40604540	Lsd1Bound_IncreasedAcinFed
chr10	40873491	40875287	Lsd1Bound_IncreasedAcinFed
chr10	41169212	41171049	Lsd1Bound_IncreasedAcinFed
chr10	41208143	41211593	Lsd1Bound_IncreasedAcinFed
chr10	41238399	41241666	Lsd1Bound_IncreasedAcinFed
chr10	41305553	41309584	Lsd1Bound_IncreasedAcinFed
chr10	41331367	41332721	Lsd1Bound_IncreasedAcinFed
chr10	41371559	41373250	Lsd1Bound_IncreasedAcinFed
chr10	41401122	41405596	Lsd1Bound_IncreasedAcinFed
chr10	41993441	41998801	Lsd1Bound_IncreasedAcinFed
chr10	42197106	42198920	Lsd1Bound_IncreasedAcinFed
chr10	42398442	42399736	Lsd1Bound_IncreasedAcinFed
chr10	42892205	42895481	Lsd1Bound_IncreasedAcinFed
chr10	42940583	42942275	Lsd1Bound_IncreasedAcinFed
chr10	43140137	43142283	Lsd1Bound_IncreasedAcinFed
chr10	43157578	43161970	Lsd1Bound_IncreasedAcinFed
chr10	43197577	43200479	Lsd1Bound_IncreasedAcinFed
chr10	43237577	43240040	Lsd1Bound_IncreasedAcinFed
chr10	43259989	43261028	Lsd1Bound_IncreasedAcinFed
chr10	43298737	43301268	Lsd1Bound_IncreasedAcinFed
chr10	44178089	44179307	Lsd1Bound_IncreasedAcinFed
chr10	44249019	44249948	Lsd1Bound_IncreasedAcinFed
chr10	44450426	44451462	Lsd1Bound_IncreasedAcinFed
chr10	44739279	44740183	Lsd1Bound_IncreasedAcinFed
chr10	44765416	44767462	Lsd1Bound_IncreasedAcinFed
chr10	44768073	44769968	Lsd1Bound_IncreasedAcinFed
chr10	50311737	50313505	Lsd1Bound_IncreasedAcinFed
chr10	50620262	50623621	Lsd1Bound_IncreasedAcinFed
chr10	51952695	51954343	Lsd1Bound_IncreasedAcinFed
chr10	51997384	51998346	Lsd1Bound_IncreasedAcinFed
chr10	52101125	52102755	Lsd1Bound_IncreasedAcinFed
chr10	52136806	52138496	Lsd1Bound_IncreasedAcinFed
chr10	53469933	53471815	Lsd1Bound_IncreasedAcinFed
chr10	53792599	53796468	Lsd1Bound_IncreasedAcinFed
chr10	55813527	55814026	Lsd1Bound_IncreasedAcinFed
chr10	55826338	55827527	Lsd1Bound_IncreasedAcinFed
chr10	55834675	55836069	Lsd1Bound_IncreasedAcinFed
chr10	57250970	57252720	Lsd1Bound_IncreasedAcinFed
chr10	57717819	57719038	Lsd1Bound_IncreasedAcinFed
chr10	57785647	57787015	Lsd1Bound_IncreasedAcinFed
chr10	58683849	58686496	Lsd1Bound_IncreasedAcinFed
chr10	58785237	58787379	Lsd1Bound_IncreasedAcinFed
chr10	59040427	59041883	Lsd1Bound_IncreasedAcinFed
chr10	59078258	59079711	Lsd1Bound_IncreasedAcinFed
chr10	59165162	59166093	Lsd1Bound_IncreasedAcinFed
chr10	59382040	59385922	Lsd1Bound_IncreasedAcinFed
chr10	59404758	59407268	Lsd1Bound_IncreasedAcinFed
chr10	59410436	59415671	Lsd1Bound_IncreasedAcinFed
chr10	59448635	59449134	Lsd1Bound_IncreasedAcinFed
chr10	59464269	59466760	Lsd1Bound_IncreasedAcinFed
chr10	59568096	59573850	Lsd1Bound_IncreasedAcinFed
chr10	59577971	59579865	Lsd1Bound_IncreasedAcinFed
chr10	59739863	59741440	Lsd1Bound_IncreasedAcinFed
chr10	60214916	60215863	Lsd1Bound_IncreasedAcinFed
chr10	60608378	60611103	Lsd1Bound_IncreasedAcinFed
chr10	60913895	60915747	Lsd1Bound_IncreasedAcinFed
chr10	61110665	61112515	Lsd1Bound_IncreasedAcinFed
chr10	61141933	61144170	Lsd1Bound_IncreasedAcinFed
chr10	61157734	61159803	Lsd1Bound_IncreasedAcinFed
chr10	61236901	61240466	Lsd1Bound_IncreasedAcinFed
chr10	61243594	61247561	Lsd1Bound_IncreasedAcinFed
chr10	61678054	61682632	Lsd1Bound_IncreasedAcinFed
chr10	61693105	61694406	Lsd1Bound_IncreasedAcinFed
chr10	61911744	61913233	Lsd1Bound_IncreasedAcinFed
chr10	62040147	62042175	Lsd1Bound_IncreasedAcinFed
chr10	62202366	62203770	Lsd1Bound_IncreasedAcinFed
chr10	62254190	62256210	Lsd1Bound_IncreasedAcinFed
chr10	62382807	62384496	Lsd1Bound_IncreasedAcinFed
chr10	62442065	62444152	Lsd1Bound_IncreasedAcinFed
chr10	62485082	62487987	Lsd1Bound_IncreasedAcinFed
chr10	62706053	62707702	Lsd1Bound_IncreasedAcinFed
chr10	62800697	62802672	Lsd1Bound_IncreasedAcinFed
chr10	62849023	62849996	Lsd1Bound_IncreasedAcinFed
chr10	66538219	66540220	Lsd1Bound_IncreasedAcinFed
chr10	66647403	66650080	Lsd1Bound_IncreasedAcinFed
chr10	66746784	66748745	Lsd1Bound_IncreasedAcinFed
chr10	66920572	66922066	Lsd1Bound_IncreasedAcinFed
chr10	66998839	67000890	Lsd1Bound_IncreasedAcinFed
chr10	67010846	67012931	Lsd1Bound_IncreasedAcinFed
chr10	68003873	68004984	Lsd1Bound_IncreasedAcinFed
chr10	68641496	68644220	Lsd1Bound_IncreasedAcinFed
chr10	68674443	68676851	Lsd1Bound_IncreasedAcinFed
chr10	68996074	68997623	Lsd1Bound_IncreasedAcinFed
chr10	69494030	69496705	Lsd1Bound_IncreasedAcinFed
chr10	69557862	69562362	Lsd1Bound_IncreasedAcinFed
chr10	69643362	69646353	Lsd1Bound_IncreasedAcinFed
chr10	69707297	69709494	Lsd1Bound_IncreasedAcinFed
chr10	70060997	70063269	Lsd1Bound_IncreasedAcinFed
chr10	70323368	70325172	Lsd1Bound_IncreasedAcinFed
chr10	70700127	70701305	Lsd1Bound_IncreasedAcinFed
chr10	70809664	70814110	Lsd1Bound_IncreasedAcinFed
chr10	70823453	70824410	Lsd1Bound_IncreasedAcinFed
chr10	72117204	72119892	Lsd1Bound_IncreasedAcinFed
chr10	74450024	74459990	Lsd1Bound_IncreasedAcinFed
chr10	74468587	74471150	Lsd1Bound_IncreasedAcinFed
chr10	74499272	74500630	Lsd1Bound_IncreasedAcinFed
chr10	74559414	74562297	Lsd1Bound_IncreasedAcinFed
chr10	74674661	74676271	Lsd1Bound_IncreasedAcinFed
chr10	74869059	74871143	Lsd1Bound_IncreasedAcinFed
chr10	74890853	74895811	Lsd1Bound_IncreasedAcinFed
chr10	74962417	74965103	Lsd1Bound_IncreasedAcinFed
chr10	74978375	74981342	Lsd1Bound_IncreasedAcinFed
chr10	75129377	75131072	Lsd1Bound_IncreasedAcinFed
chr10	75226633	75228155	Lsd1Bound_IncreasedAcinFed
chr10	75235521	75236410	Lsd1Bound_IncreasedAcinFed
chr10	75321062	75323409	Lsd1Bound_IncreasedAcinFed
chr10	75354923	75357182	Lsd1Bound_IncreasedAcinFed
chr10	75383522	75385015	Lsd1Bound_IncreasedAcinFed
chr10	75398318	75399325	Lsd1Bound_IncreasedAcinFed
chr10	75700238	75701249	Lsd1Bound_IncreasedAcinFed
chr10	75994073	75994989	Lsd1Bound_IncreasedAcinFed
chr10	76321792	76323752	Lsd1Bound_IncreasedAcinFed
chr10	76423315	76425036	Lsd1Bound_IncreasedAcinFed
chr10	76721250	76723040	Lsd1Bound_IncreasedAcinFed
chr10	76879997	76881941	Lsd1Bound_IncreasedAcinFed
chr10	76977471	76980015	Lsd1Bound_IncreasedAcinFed
chr10	77043893	77045369	Lsd1Bound_IncreasedAcinFed
chr10	77068042	77071372	Lsd1Bound_IncreasedAcinFed
chr10	77084312	77086357	Lsd1Bound_IncreasedAcinFed
chr10	77437637	77438679	Lsd1Bound_IncreasedAcinFed
chr10	77440778	77441966	Lsd1Bound_IncreasedAcinFed
chr10	77471839	77473105	Lsd1Bound_IncreasedAcinFed
chr10	77706391	77708459	Lsd1Bound_IncreasedAcinFed
chr10	77853390	77854156	Lsd1Bound_IncreasedAcinFed
chr10	77860761	77863345	Lsd1Bound_IncreasedAcinFed
chr10	77887803	77889426	Lsd1Bound_IncreasedAcinFed
chr10	77926685	77928478	Lsd1Bound_IncreasedAcinFed
chr10	78559588	78560661	Lsd1Bound_IncreasedAcinFed
chr10	79116726	79118665	Lsd1Bound_IncreasedAcinFed
chr10	79131527	79133383	Lsd1Bound_IncreasedAcinFed
chr10	79143467	79147181	Lsd1Bound_IncreasedAcinFed
chr10	79166614	79170343	Lsd1Bound_IncreasedAcinFed
chr10	79228828	79231066	Lsd1Bound_IncreasedAcinFed
chr10	79314533	79322686	Lsd1Bound_IncreasedAcinFed
chr10	79371199	79372934	Lsd1Bound_IncreasedAcinFed
chr10	79378620	79380555	Lsd1Bound_IncreasedAcinFed
chr10	79388855	79392023	Lsd1Bound_IncreasedAcinFed
chr10	79458955	79461378	Lsd1Bound_IncreasedAcinFed
chr10	79515725	79517959	Lsd1Bound_IncreasedAcinFed
chr10	79564697	79565996	Lsd1Bound_IncreasedAcinFed
chr10	79577245	79582631	Lsd1Bound_IncreasedAcinFed
chr10	79603290	79606576	Lsd1Bound_IncreasedAcinFed
chr10	79608198	79616139	Lsd1Bound_IncreasedAcinFed
chr10	79626459	79631627	Lsd1Bound_IncreasedAcinFed
chr10	79711763	79713069	Lsd1Bound_IncreasedAcinFed
chr10	79754893	79756452	Lsd1Bound_IncreasedAcinFed
chr10	79782706	79783614	Lsd1Bound_IncreasedAcinFed
chr10	79868345	79870497	Lsd1Bound_IncreasedAcinFed
chr10	79895702	79897012	Lsd1Bound_IncreasedAcinFed
chr10	80023471	80025028	Lsd1Bound_IncreasedAcinFed
chr10	80083935	80087852	Lsd1Bound_IncreasedAcinFed
chr10	80136101	80142764	Lsd1Bound_IncreasedAcinFed
chr10	80217335	80220002	Lsd1Bound_IncreasedAcinFed
chr10	80259345	80262498	Lsd1Bound_IncreasedAcinFed
chr10	80288633	80291507	Lsd1Bound_IncreasedAcinFed
chr10	80317129	80318722	Lsd1Bound_IncreasedAcinFed
chr10	80376026	80381219	Lsd1Bound_IncreasedAcinFed
chr10	80391246	80395191	Lsd1Bound_IncreasedAcinFed
chr10	80447856	80449338	Lsd1Bound_IncreasedAcinFed
chr10	80499450	80500383	Lsd1Bound_IncreasedAcinFed
chr10	80521727	80523620	Lsd1Bound_IncreasedAcinFed
chr10	80531926	80533572	Lsd1Bound_IncreasedAcinFed
chr10	80567646	80570290	Lsd1Bound_IncreasedAcinFed
chr10	80590675	80593051	Lsd1Bound_IncreasedAcinFed
chr10	80596587	80604119	Lsd1Bound_IncreasedAcinFed
chr10	80637768	80638686	Lsd1Bound_IncreasedAcinFed
chr10	80639199	80640818	Lsd1Bound_IncreasedAcinFed
chr10	80644793	80646779	Lsd1Bound_IncreasedAcinFed
chr10	80695265	80697263	Lsd1Bound_IncreasedAcinFed
chr10	80839673	80842292	Lsd1Bound_IncreasedAcinFed
chr10	80846679	80848759	Lsd1Bound_IncreasedAcinFed
chr10	80873244	80881587	Lsd1Bound_IncreasedAcinFed
chr10	80958230	80959414	Lsd1Bound_IncreasedAcinFed
chr10	81067569	81069796	Lsd1Bound_IncreasedAcinFed
chr10	81089651	81091101	Lsd1Bound_IncreasedAcinFed
chr10	81590380	81591314	Lsd1Bound_IncreasedAcinFed
chr10	82085107	82086573	Lsd1Bound_IncreasedAcinFed
chr10	82092010	82093448	Lsd1Bound_IncreasedAcinFed
chr10	82161128	82162787	Lsd1Bound_IncreasedAcinFed
chr10	82226045	82227558	Lsd1Bound_IncreasedAcinFed
chr10	82321144	82324882	Lsd1Bound_IncreasedAcinFed
chr10	82361296	82362963	Lsd1Bound_IncreasedAcinFed
chr10	82447455	82449660	Lsd1Bound_IncreasedAcinFed
chr10	82643815	82645589	Lsd1Bound_IncreasedAcinFed
chr10	82799850	82801029	Lsd1Bound_IncreasedAcinFed
chr10	82996299	82997089	Lsd1Bound_IncreasedAcinFed
chr10	83006394	83007417	Lsd1Bound_IncreasedAcinFed
chr10	83173541	83175001	Lsd1Bound_IncreasedAcinFed
chr10	83899914	83905471	Lsd1Bound_IncreasedAcinFed
chr10	83926752	83931666	Lsd1Bound_IncreasedAcinFed
chr10	84038817	84040746	Lsd1Bound_IncreasedAcinFed
chr10	84084478	84085997	Lsd1Bound_IncreasedAcinFed
chr10	84348229	84350586	Lsd1Bound_IncreasedAcinFed
chr10	84379562	84381229	Lsd1Bound_IncreasedAcinFed
chr10	84564796	84566810	Lsd1Bound_IncreasedAcinFed
chr10	84646125	84648919	Lsd1Bound_IncreasedAcinFed
chr10	85378962	85380576	Lsd1Bound_IncreasedAcinFed
chr10	85419661	85420683	Lsd1Bound_IncreasedAcinFed
chr10	85484178	85485549	Lsd1Bound_IncreasedAcinFed
chr10	86165018	86169888	Lsd1Bound_IncreasedAcinFed
chr10	86240498	86243178	Lsd1Bound_IncreasedAcinFed
chr10	87663481	87664729	Lsd1Bound_IncreasedAcinFed
chr10	88193290	88195418	Lsd1Bound_IncreasedAcinFed
chr10	88905834	88906484	Lsd1Bound_IncreasedAcinFed
chr10	89207317	89208904	Lsd1Bound_IncreasedAcinFed
chr10	90544681	90546482	Lsd1Bound_IncreasedAcinFed
chr10	90633380	90635045	Lsd1Bound_IncreasedAcinFed
chr10	90642969	90648798	Lsd1Bound_IncreasedAcinFed
chr10	92737842	92740309	Lsd1Bound_IncreasedAcinFed
chr10	92915939	92917095	Lsd1Bound_IncreasedAcinFed
chr10	93351333	93353229	Lsd1Bound_IncreasedAcinFed
chr10	93511218	93513952	Lsd1Bound_IncreasedAcinFed
chr10	93522218	93523802	Lsd1Bound_IncreasedAcinFed
chr10	93661093	93662762	Lsd1Bound_IncreasedAcinFed
chr10	93977398	93978587	Lsd1Bound_IncreasedAcinFed
chr10	94007569	94009654	Lsd1Bound_IncreasedAcinFed
chr10	94150429	94152389	Lsd1Bound_IncreasedAcinFed
chr10	94976803	94978827	Lsd1Bound_IncreasedAcinFed
chr10	95025668	95027124	Lsd1Bound_IncreasedAcinFed
chr10	95252985	95253886	Lsd1Bound_IncreasedAcinFed
chr10	95402609	95404239	Lsd1Bound_IncreasedAcinFed
chr10	96078946	96082022	Lsd1Bound_IncreasedAcinFed
chr10	96775610	96776676	Lsd1Bound_IncreasedAcinFed
chr10	98376226	98379384	Lsd1Bound_IncreasedAcinFed
chr10	98413816	98414825	Lsd1Bound_IncreasedAcinFed
chr10	98579320	98582748	Lsd1Bound_IncreasedAcinFed
chr10	98723830	98727043	Lsd1Bound_IncreasedAcinFed
chr10	99062239	99062957	Lsd1Bound_IncreasedAcinFed
chr10	99949196	99950692	Lsd1Bound_IncreasedAcinFed
chr10	105009604	105012048	Lsd1Bound_IncreasedAcinFed
chr10	105255219	105256134	Lsd1Bound_IncreasedAcinFed
chr10	107598476	107600672	Lsd1Bound_IncreasedAcinFed
chr10	107768623	107771797	Lsd1Bound_IncreasedAcinFed
chr10	110143728	110145949	Lsd1Bound_IncreasedAcinFed
chr10	110221449	110221948	Lsd1Bound_IncreasedAcinFed
chr10	110428524	110429373	Lsd1Bound_IncreasedAcinFed
chr10	110446101	110448562	Lsd1Bound_IncreasedAcinFed
chr10	110601188	110603021	Lsd1Bound_IncreasedAcinFed
chr10	110735300	110736359	Lsd1Bound_IncreasedAcinFed
chr10	110942734	110945347	Lsd1Bound_IncreasedAcinFed
chr10	111409813	111410564	Lsd1Bound_IncreasedAcinFed
chr10	112364781	112366620	Lsd1Bound_IncreasedAcinFed
chr10	114686218	114689003	Lsd1Bound_IncreasedAcinFed
chr10	114750419	114753501	Lsd1Bound_IncreasedAcinFed
chr10	114820920	114823193	Lsd1Bound_IncreasedAcinFed
chr10	116022429	116024011	Lsd1Bound_IncreasedAcinFed
chr10	116386350	116388178	Lsd1Bound_IncreasedAcinFed
chr10	116423536	116425275	Lsd1Bound_IncreasedAcinFed
chr10	116530927	116532507	Lsd1Bound_IncreasedAcinFed
chr10	116660867	116662024	Lsd1Bound_IncreasedAcinFed
chr10	116756920	116759086	Lsd1Bound_IncreasedAcinFed
chr10	117066389	117067288	Lsd1Bound_IncreasedAcinFed
chr10	117145956	117148532	Lsd1Bound_IncreasedAcinFed
chr10	117183019	117183892	Lsd1Bound_IncreasedAcinFed
chr10	117281761	117283899	Lsd1Bound_IncreasedAcinFed
chr10	117296616	117297991	Lsd1Bound_IncreasedAcinFed
chr10	117345070	117347846	Lsd1Bound_IncreasedAcinFed
chr10	117549299	117551733	Lsd1Bound_IncreasedAcinFed
chr10	118304039	118307870	Lsd1Bound_IncreasedAcinFed
chr10	118501721	118503388	Lsd1Bound_IncreasedAcinFed
chr10	118675675	118678421	Lsd1Bound_IncreasedAcinFed
chr10	119128180	119129959	Lsd1Bound_IncreasedAcinFed
chr10	119645558	119647352	Lsd1Bound_IncreasedAcinFed
chr10	119663868	119665219	Lsd1Bound_IncreasedAcinFed
chr10	120414539	120417132	Lsd1Bound_IncreasedAcinFed
chr10	120746914	120749553	Lsd1Bound_IncreasedAcinFed
chr10	120801446	120804883	Lsd1Bound_IncreasedAcinFed
chr10	120812317	120815099	Lsd1Bound_IncreasedAcinFed
chr10	120910389	120914289	Lsd1Bound_IncreasedAcinFed
chr10	121005831	121006330	Lsd1Bound_IncreasedAcinFed
chr10	121023037	121024599	Lsd1Bound_IncreasedAcinFed
chr10	121062509	121064283	Lsd1Bound_IncreasedAcinFed
chr10	121176095	121177681	Lsd1Bound_IncreasedAcinFed
chr10	121483347	121485172	Lsd1Bound_IncreasedAcinFed
chr10	121533514	121534637	Lsd1Bound_IncreasedAcinFed
chr10	122115367	122118106	Lsd1Bound_IncreasedAcinFed
chr10	122154657	122155609	Lsd1Bound_IncreasedAcinFed
chr10	122194144	122195823	Lsd1Bound_IncreasedAcinFed
chr10	122422431	122423920	Lsd1Bound_IncreasedAcinFed
chr10	122512238	122514338	Lsd1Bound_IncreasedAcinFed
chr10	122632808	122634647	Lsd1Bound_IncreasedAcinFed
chr10	126342427	126343354	Lsd1Bound_IncreasedAcinFed
chr10	126364306	126366185	Lsd1Bound_IncreasedAcinFed
chr10	126414455	126423398	Lsd1Bound_IncreasedAcinFed
chr10	126495876	126498052	Lsd1Bound_IncreasedAcinFed
chr10	126528123	126529044	Lsd1Bound_IncreasedAcinFed
chr10	126557264	126558446	Lsd1Bound_IncreasedAcinFed
chr10	126647138	126649310	Lsd1Bound_IncreasedAcinFed
chr10	126723588	126729054	Lsd1Bound_IncreasedAcinFed
chr10	126816954	126818815	Lsd1Bound_IncreasedAcinFed
chr10	126948569	126949945	Lsd1Bound_IncreasedAcinFed
chr10	127057454	127059725	Lsd1Bound_IncreasedAcinFed
chr10	127079093	127081833	Lsd1Bound_IncreasedAcinFed
chr10	127101511	127106094	Lsd1Bound_IncreasedAcinFed
chr10	127175387	127177459	Lsd1Bound_IncreasedAcinFed
chr10	127313585	127317667	Lsd1Bound_IncreasedAcinFed
chr10	127329172	127332657	Lsd1Bound_IncreasedAcinFed
chr10	127471867	127474709	Lsd1Bound_IncreasedAcinFed
chr10	127495155	127498521	Lsd1Bound_IncreasedAcinFed
chr10	127519303	127521468	Lsd1Bound_IncreasedAcinFed
chr10	127527639	127532166	Lsd1Bound_IncreasedAcinFed
chr10	127533819	127535238	Lsd1Bound_IncreasedAcinFed
chr10	127630669	127632592	Lsd1Bound_IncreasedAcinFed
chr10	127648221	127649365	Lsd1Bound_IncreasedAcinFed
chr10	127706386	127708316	Lsd1Bound_IncreasedAcinFed
chr10	127739319	127741640	Lsd1Bound_IncreasedAcinFed
chr10	127758469	127760857	Lsd1Bound_IncreasedAcinFed
chr10	127774475	127775779	Lsd1Bound_IncreasedAcinFed
chr10	127804391	127807137	Lsd1Bound_IncreasedAcinFed
chr10	127846188	127847154	Lsd1Bound_IncreasedAcinFed
chr10	127847810	127850553	Lsd1Bound_IncreasedAcinFed
chr10	127895247	127898350	Lsd1Bound_IncreasedAcinFed
chr10	127925743	127932014	Lsd1Bound_IncreasedAcinFed
chr10	127961684	127963985	Lsd1Bound_IncreasedAcinFed
chr10	127979341	127982990	Lsd1Bound_IncreasedAcinFed
chr10	127983667	127987309	Lsd1Bound_IncreasedAcinFed
chr10	128002034	128004509	Lsd1Bound_IncreasedAcinFed
chr10	128062752	128063849	Lsd1Bound_IncreasedAcinFed
chr10	128105464	128106549	Lsd1Bound_IncreasedAcinFed
chr10	128132625	128133685	Lsd1Bound_IncreasedAcinFed
chr10	128241084	128244749	Lsd1Bound_IncreasedAcinFed
chr10	128258251	128259799	Lsd1Bound_IncreasedAcinFed
chr10	128345609	128348693	Lsd1Bound_IncreasedAcinFed
chr10	128359235	128361347	Lsd1Bound_IncreasedAcinFed
chr11	3165317	3167284	Lsd1Bound_IncreasedAcinFed
chr11	3230682	3233376	Lsd1Bound_IncreasedAcinFed
chr11	3286576	3288683	Lsd1Bound_IncreasedAcinFed
chr11	3308203	3309888	Lsd1Bound_IncreasedAcinFed
chr11	3350680	3354018	Lsd1Bound_IncreasedAcinFed
chr11	3413997	3416588	Lsd1Bound_IncreasedAcinFed
chr11	3547999	3550092	Lsd1Bound_IncreasedAcinFed
chr11	3810538	3814953	Lsd1Bound_IncreasedAcinFed
chr11	3863179	3864747	Lsd1Bound_IncreasedAcinFed
chr11	3882700	3886768	Lsd1Bound_IncreasedAcinFed
chr11	3993483	3997747	Lsd1Bound_IncreasedAcinFed
chr11	4059723	4061369	Lsd1Bound_IncreasedAcinFed
chr11	4086196	4087688	Lsd1Bound_IncreasedAcinFed
chr11	4239723	4241340	Lsd1Bound_IncreasedAcinFed
chr11	4492982	4495157	Lsd1Bound_IncreasedAcinFed
chr11	4537521	4538422	Lsd1Bound_IncreasedAcinFed
chr11	4574396	4576422	Lsd1Bound_IncreasedAcinFed
chr11	4603451	4605383	Lsd1Bound_IncreasedAcinFed
chr11	4660227	4666581	Lsd1Bound_IncreasedAcinFed
chr11	4846807	4848537	Lsd1Bound_IncreasedAcinFed
chr11	4879728	4881321	Lsd1Bound_IncreasedAcinFed
chr11	4886668	4889212	Lsd1Bound_IncreasedAcinFed
chr11	4997393	5000720	Lsd1Bound_IncreasedAcinFed
chr11	5160074	5162363	Lsd1Bound_IncreasedAcinFed
chr11	5343671	5345712	Lsd1Bound_IncreasedAcinFed
chr11	5369950	5370613	Lsd1Bound_IncreasedAcinFed
chr11	5419662	5423525	Lsd1Bound_IncreasedAcinFed
chr11	5441280	5442583	Lsd1Bound_IncreasedAcinFed
chr11	5607086	5607970	Lsd1Bound_IncreasedAcinFed
chr11	5639792	5641742	Lsd1Bound_IncreasedAcinFed
chr11	5660910	5663141	Lsd1Bound_IncreasedAcinFed
chr11	5687475	5689548	Lsd1Bound_IncreasedAcinFed
chr11	5831074	5832694	Lsd1Bound_IncreasedAcinFed
chr11	5846973	5850773	Lsd1Bound_IncreasedAcinFed
chr11	5855150	5856713	Lsd1Bound_IncreasedAcinFed
chr11	5948746	5952142	Lsd1Bound_IncreasedAcinFed
chr11	6166630	6168429	Lsd1Bound_IncreasedAcinFed
chr11	6173795	6176071	Lsd1Bound_IncreasedAcinFed
chr11	6190734	6193629	Lsd1Bound_IncreasedAcinFed
chr11	6288456	6290464	Lsd1Bound_IncreasedAcinFed
chr11	6315049	6317055	Lsd1Bound_IncreasedAcinFed
chr11	6342917	6344883	Lsd1Bound_IncreasedAcinFed
chr11	6374528	6376878	Lsd1Bound_IncreasedAcinFed
chr11	6427284	6429463	Lsd1Bound_IncreasedAcinFed
chr11	6446071	6447776	Lsd1Bound_IncreasedAcinFed
chr11	6525792	6527126	Lsd1Bound_IncreasedAcinFed
chr11	8323651	8326011	Lsd1Bound_IncreasedAcinFed
chr11	8380339	8382952	Lsd1Bound_IncreasedAcinFed
chr11	8402859	8404316	Lsd1Bound_IncreasedAcinFed
chr11	11361758	11362649	Lsd1Bound_IncreasedAcinFed
chr11	11708790	11709942	Lsd1Bound_IncreasedAcinFed
chr11	11767565	11768452	Lsd1Bound_IncreasedAcinFed
chr11	11784742	11790785	Lsd1Bound_IncreasedAcinFed
chr11	16407003	16408753	Lsd1Bound_IncreasedAcinFed
chr11	16651874	16653614	Lsd1Bound_IncreasedAcinFed
chr11	17058560	17060702	Lsd1Bound_IncreasedAcinFed
chr11	17111040	17112478	Lsd1Bound_IncreasedAcinFed
chr11	18777400	18778286	Lsd1Bound_IncreasedAcinFed
chr11	18844023	18845584	Lsd1Bound_IncreasedAcinFed
chr11	19823594	19826641	Lsd1Bound_IncreasedAcinFed
chr11	20012343	20013951	Lsd1Bound_IncreasedAcinFed
chr11	20100641	20103598	Lsd1Bound_IncreasedAcinFed
chr11	20148615	20150283	Lsd1Bound_IncreasedAcinFed
chr11	20231885	20233744	Lsd1Bound_IncreasedAcinFed
chr11	20442100	20444076	Lsd1Bound_IncreasedAcinFed
chr11	20531654	20533180	Lsd1Bound_IncreasedAcinFed
chr11	20640589	20642754	Lsd1Bound_IncreasedAcinFed
chr11	20728200	20731893	Lsd1Bound_IncreasedAcinFed
chr11	20991108	20992398	Lsd1Bound_IncreasedAcinFed
chr11	21138320	21139986	Lsd1Bound_IncreasedAcinFed
chr11	21270542	21271673	Lsd1Bound_IncreasedAcinFed
chr11	21468973	21472906	Lsd1Bound_IncreasedAcinFed
chr11	22185490	22187971	Lsd1Bound_IncreasedAcinFed
chr11	22412218	22413354	Lsd1Bound_IncreasedAcinFed
chr11	22569675	22570792	Lsd1Bound_IncreasedAcinFed
chr11	22873725	22874650	Lsd1Bound_IncreasedAcinFed
chr11	22880802	22882721	Lsd1Bound_IncreasedAcinFed
chr11	22890166	22892000	Lsd1Bound_IncreasedAcinFed
chr11	23154737	23157996	Lsd1Bound_IncreasedAcinFed
chr11	23205151	23207656	Lsd1Bound_IncreasedAcinFed
chr11	23532984	23533986	Lsd1Bound_IncreasedAcinFed
chr11	23669989	23672037	Lsd1Bound_IncreasedAcinFed
chr11	23794684	23795434	Lsd1Bound_IncreasedAcinFed
chr11	29030184	29031387	Lsd1Bound_IncreasedAcinFed
chr11	29071738	29074239	Lsd1Bound_IncreasedAcinFed
chr11	29146399	29147700	Lsd1Bound_IncreasedAcinFed
chr11	29273258	29274564	Lsd1Bound_IncreasedAcinFed
chr11	29414216	29415564	Lsd1Bound_IncreasedAcinFed
chr11	29425993	29427008	Lsd1Bound_IncreasedAcinFed
chr11	29447140	29448924	Lsd1Bound_IncreasedAcinFed
chr11	29512067	29515328	Lsd1Bound_IncreasedAcinFed
chr11	30096872	30099118	Lsd1Bound_IncreasedAcinFed
chr11	30166698	30168840	Lsd1Bound_IncreasedAcinFed
chr11	30370898	30372690	Lsd1Bound_IncreasedAcinFed
chr11	30548861	30549931	Lsd1Bound_IncreasedAcinFed
chr11	30853352	30855075	Lsd1Bound_IncreasedAcinFed
chr11	30885888	30887125	Lsd1Bound_IncreasedAcinFed
chr11	31069306	31070801	Lsd1Bound_IncreasedAcinFed
chr11	31769991	31773427	Lsd1Bound_IncreasedAcinFed
chr11	32126226	32127372	Lsd1Bound_IncreasedAcinFed
chr11	32167025	32168177	Lsd1Bound_IncreasedAcinFed
chr11	32354301	32356398	Lsd1Bound_IncreasedAcinFed
chr11	32448729	32449746	Lsd1Bound_IncreasedAcinFed
chr11	32541828	32544213	Lsd1Bound_IncreasedAcinFed
chr11	33062330	33063963	Lsd1Bound_IncreasedAcinFed
chr11	35582403	35584894	Lsd1Bound_IncreasedAcinFed
chr11	35646912	35648183	Lsd1Bound_IncreasedAcinFed
chr11	35919963	35920954	Lsd1Bound_IncreasedAcinFed
chr11	36490588	36491903	Lsd1Bound_IncreasedAcinFed
chr11	40568181	40569069	Lsd1Bound_IncreasedAcinFed
chr11	43246696	43247962	Lsd1Bound_IncreasedAcinFed
chr11	43494751	43496818	Lsd1Bound_IncreasedAcinFed
chr11	43560924	43561809	Lsd1Bound_IncreasedAcinFed
chr11	44283168	44285211	Lsd1Bound_IncreasedAcinFed
chr11	44331681	44334513	Lsd1Bound_IncreasedAcinFed
chr11	45665310	45667635	Lsd1Bound_IncreasedAcinFed
chr11	46120361	46126615	Lsd1Bound_IncreasedAcinFed
chr11	48612712	48615145	Lsd1Bound_IncreasedAcinFed
chr11	48628987	48631614	Lsd1Bound_IncreasedAcinFed
chr11	48639731	48641607	Lsd1Bound_IncreasedAcinFed
chr11	48668173	48669996	Lsd1Bound_IncreasedAcinFed
chr11	49015759	49018039	Lsd1Bound_IncreasedAcinFed
chr11	49837879	49840609	Lsd1Bound_IncreasedAcinFed
chr11	49944182	49945843	Lsd1Bound_IncreasedAcinFed
chr11	49987508	49989051	Lsd1Bound_IncreasedAcinFed
chr11	50022158	50028009	Lsd1Bound_IncreasedAcinFed
chr11	50103750	50106972	Lsd1Bound_IncreasedAcinFed
chr11	50138255	50140072	Lsd1Bound_IncreasedAcinFed
chr11	50243418	50245395	Lsd1Bound_IncreasedAcinFed
chr11	50744066	50745402	Lsd1Bound_IncreasedAcinFed
chr11	51075914	51078555	Lsd1Bound_IncreasedAcinFed
chr11	51396835	51399387	Lsd1Bound_IncreasedAcinFed
chr11	51418969	51421077	Lsd1Bound_IncreasedAcinFed
chr11	51447462	51450538	Lsd1Bound_IncreasedAcinFed
chr11	51501376	51503117	Lsd1Bound_IncreasedAcinFed
chr11	51568960	51571111	Lsd1Bound_IncreasedAcinFed
chr11	51576669	51578087	Lsd1Bound_IncreasedAcinFed
chr11	51668461	51673058	Lsd1Bound_IncreasedAcinFed
chr11	51812517	51814706	Lsd1Bound_IncreasedAcinFed
chr11	51817168	51818390	Lsd1Bound_IncreasedAcinFed
chr11	51911147	51913437	Lsd1Bound_IncreasedAcinFed
chr11	52044671	52046401	Lsd1Bound_IncreasedAcinFed
chr11	52209333	52211038	Lsd1Bound_IncreasedAcinFed
chr11	53112843	53115135	Lsd1Bound_IncreasedAcinFed
chr11	53163557	53165977	Lsd1Bound_IncreasedAcinFed
chr11	53243251	53245642	Lsd1Bound_IncreasedAcinFed
chr11	53292614	53294051	Lsd1Bound_IncreasedAcinFed
chr11	53380827	53381585	Lsd1Bound_IncreasedAcinFed
chr11	53575737	53578395	Lsd1Bound_IncreasedAcinFed
chr11	53582484	53586017	Lsd1Bound_IncreasedAcinFed
chr11	53672298	53673483	Lsd1Bound_IncreasedAcinFed
chr11	53704468	53705857	Lsd1Bound_IncreasedAcinFed
chr11	54334981	54337097	Lsd1Bound_IncreasedAcinFed
chr11	54599867	54601736	Lsd1Bound_IncreasedAcinFed
chr11	54673489	54675123	Lsd1Bound_IncreasedAcinFed
chr11	54679522	54680933	Lsd1Bound_IncreasedAcinFed
chr11	54715807	54718940	Lsd1Bound_IncreasedAcinFed
chr11	54769064	54770290	Lsd1Bound_IncreasedAcinFed
chr11	54910753	54911252	Lsd1Bound_IncreasedAcinFed
chr11	55017831	55020752	Lsd1Bound_IncreasedAcinFed
chr11	55273889	55275528	Lsd1Bound_IncreasedAcinFed
chr11	55281498	55284465	Lsd1Bound_IncreasedAcinFed
chr11	57331411	57332990	Lsd1Bound_IncreasedAcinFed
chr11	57457775	57459584	Lsd1Bound_IncreasedAcinFed
chr11	57775636	57777347	Lsd1Bound_IncreasedAcinFed
chr11	57821638	57824308	Lsd1Bound_IncreasedAcinFed
chr11	57916494	57918679	Lsd1Bound_IncreasedAcinFed
chr11	58012454	58013727	Lsd1Bound_IncreasedAcinFed
chr11	58115392	58116875	Lsd1Bound_IncreasedAcinFed
chr11	58135999	58137991	Lsd1Bound_IncreasedAcinFed
chr11	58142785	58145396	Lsd1Bound_IncreasedAcinFed
chr11	58602840	58603339	Lsd1Bound_IncreasedAcinFed
chr11	58614472	58616197	Lsd1Bound_IncreasedAcinFed
chr11	58660682	58661705	Lsd1Bound_IncreasedAcinFed
chr11	58767076	58769287	Lsd1Bound_IncreasedAcinFed
chr11	58790878	58792649	Lsd1Bound_IncreasedAcinFed
chr11	58976113	58977941	Lsd1Bound_IncreasedAcinFed
chr11	59000467	59006155	Lsd1Bound_IncreasedAcinFed
chr11	59021183	59023106	Lsd1Bound_IncreasedAcinFed
chr11	59040379	59043057	Lsd1Bound_IncreasedAcinFed
chr11	59262883	59264367	Lsd1Bound_IncreasedAcinFed
chr11	59475229	59477173	Lsd1Bound_IncreasedAcinFed
chr11	59622414	59625532	Lsd1Bound_IncreasedAcinFed
chr11	59652248	59653743	Lsd1Bound_IncreasedAcinFed
chr11	59661365	59662373	Lsd1Bound_IncreasedAcinFed
chr11	59776802	59780623	Lsd1Bound_IncreasedAcinFed
chr11	59917685	59922076	Lsd1Bound_IncreasedAcinFed
chr11	59926267	59929842	Lsd1Bound_IncreasedAcinFed
chr11	59952760	59955969	Lsd1Bound_IncreasedAcinFed
chr11	59988814	59992308	Lsd1Bound_IncreasedAcinFed
chr11	60019446	60025756	Lsd1Bound_IncreasedAcinFed
chr11	60033096	60037776	Lsd1Bound_IncreasedAcinFed
chr11	60131776	60134391	Lsd1Bound_IncreasedAcinFed
chr11	60164640	60167571	Lsd1Bound_IncreasedAcinFed
chr11	60229598	60231989	Lsd1Bound_IncreasedAcinFed
chr11	60350115	60353202	Lsd1Bound_IncreasedAcinFed
chr11	60539971	60542823	Lsd1Bound_IncreasedAcinFed
chr11	60589938	60591961	Lsd1Bound_IncreasedAcinFed
chr11	60643782	60645012	Lsd1Bound_IncreasedAcinFed
chr11	60726171	60727936	Lsd1Bound_IncreasedAcinFed
chr11	60850990	60852924	Lsd1Bound_IncreasedAcinFed
chr11	61221278	61222571	Lsd1Bound_IncreasedAcinFed
chr11	61307045	61308748	Lsd1Bound_IncreasedAcinFed
chr11	61318125	61319412	Lsd1Bound_IncreasedAcinFed
chr11	61667477	61669472	Lsd1Bound_IncreasedAcinFed
chr11	61743125	61744840	Lsd1Bound_IncreasedAcinFed
chr11	62061886	62063223	Lsd1Bound_IncreasedAcinFed
chr11	62094072	62095723	Lsd1Bound_IncreasedAcinFed
chr11	62269760	62272786	Lsd1Bound_IncreasedAcinFed
chr11	62300253	62303723	Lsd1Bound_IncreasedAcinFed
chr11	62331201	62333484	Lsd1Bound_IncreasedAcinFed
chr11	62351128	62353395	Lsd1Bound_IncreasedAcinFed
chr11	62362547	62366678	Lsd1Bound_IncreasedAcinFed
chr11	62415822	62418028	Lsd1Bound_IncreasedAcinFed
chr11	62692502	62694029	Lsd1Bound_IncreasedAcinFed
chr11	63836321	63837507	Lsd1Bound_IncreasedAcinFed
chr11	63892652	63893813	Lsd1Bound_IncreasedAcinFed
chr11	64792183	64793242	Lsd1Bound_IncreasedAcinFed
chr11	64975229	64976713	Lsd1Bound_IncreasedAcinFed
chr11	65600760	65602138	Lsd1Bound_IncreasedAcinFed
chr11	65619983	65621660	Lsd1Bound_IncreasedAcinFed
chr11	65981353	65982231	Lsd1Bound_IncreasedAcinFed
chr11	66865174	66866759	Lsd1Bound_IncreasedAcinFed
chr11	67779701	67780589	Lsd1Bound_IncreasedAcinFed
chr11	67835838	67838547	Lsd1Bound_IncreasedAcinFed
chr11	68369399	68371649	Lsd1Bound_IncreasedAcinFed
chr11	68714210	68716457	Lsd1Bound_IncreasedAcinFed
chr11	68821302	68822371	Lsd1Bound_IncreasedAcinFed
chr11	68853063	68855429	Lsd1Bound_IncreasedAcinFed
chr11	68871887	68874559	Lsd1Bound_IncreasedAcinFed
chr11	68876726	68877622	Lsd1Bound_IncreasedAcinFed
chr11	68883513	68888399	Lsd1Bound_IncreasedAcinFed
chr11	68900933	68904601	Lsd1Bound_IncreasedAcinFed
chr11	68931122	68932552	Lsd1Bound_IncreasedAcinFed
chr11	68934539	68938009	Lsd1Bound_IncreasedAcinFed
chr11	68938790	68939555	Lsd1Bound_IncreasedAcinFed
chr11	69136232	69138350	Lsd1Bound_IncreasedAcinFed
chr11	69153941	69154949	Lsd1Bound_IncreasedAcinFed
chr11	69226704	69234243	Lsd1Bound_IncreasedAcinFed
chr11	69359081	69362174	Lsd1Bound_IncreasedAcinFed
chr11	69446162	69447455	Lsd1Bound_IncreasedAcinFed
chr11	69474931	69477129	Lsd1Bound_IncreasedAcinFed
chr11	69484113	69486889	Lsd1Bound_IncreasedAcinFed
chr11	69527644	69529318	Lsd1Bound_IncreasedAcinFed
chr11	69571487	69573828	Lsd1Bound_IncreasedAcinFed
chr11	69658993	69660784	Lsd1Bound_IncreasedAcinFed
chr11	69691179	69695694	Lsd1Bound_IncreasedAcinFed
chr11	69714335	69716042	Lsd1Bound_IncreasedAcinFed
chr11	69732616	69736387	Lsd1Bound_IncreasedAcinFed
chr11	69778022	69780779	Lsd1Bound_IncreasedAcinFed
chr11	69793274	69795918	Lsd1Bound_IncreasedAcinFed
chr11	69802054	69806365	Lsd1Bound_IncreasedAcinFed
chr11	69813790	69814830	Lsd1Bound_IncreasedAcinFed
chr11	70033674	70035676	Lsd1Bound_IncreasedAcinFed
chr11	70041875	70044413	Lsd1Bound_IncreasedAcinFed
chr11	70050536	70054309	Lsd1Bound_IncreasedAcinFed
chr11	70265030	70266611	Lsd1Bound_IncreasedAcinFed
chr11	70375408	70377604	Lsd1Bound_IncreasedAcinFed
chr11	70459627	70461986	Lsd1Bound_IncreasedAcinFed
chr11	70480931	70483924	Lsd1Bound_IncreasedAcinFed
chr11	70512948	70514667	Lsd1Bound_IncreasedAcinFed
chr11	70577050	70578693	Lsd1Bound_IncreasedAcinFed
chr11	70657649	70659516	Lsd1Bound_IncreasedAcinFed
chr11	70782846	70784917	Lsd1Bound_IncreasedAcinFed
chr11	70795443	70796828	Lsd1Bound_IncreasedAcinFed
chr11	70816922	70818378	Lsd1Bound_IncreasedAcinFed
chr11	70831190	70833999	Lsd1Bound_IncreasedAcinFed
chr11	71564383	71565287	Lsd1Bound_IncreasedAcinFed
chr11	71941010	71946664	Lsd1Bound_IncreasedAcinFed
chr11	72027836	72029690	Lsd1Bound_IncreasedAcinFed
chr11	72254187	72255646	Lsd1Bound_IncreasedAcinFed
chr11	72420399	72422364	Lsd1Bound_IncreasedAcinFed
chr11	72503064	72504495	Lsd1Bound_IncreasedAcinFed
chr11	72608586	72610559	Lsd1Bound_IncreasedAcinFed
chr11	72741622	72743111	Lsd1Bound_IncreasedAcinFed
chr11	72860965	72862395	Lsd1Bound_IncreasedAcinFed
chr11	72989744	72991590	Lsd1Bound_IncreasedAcinFed
chr11	73012100	73013681	Lsd1Bound_IncreasedAcinFed
chr11	74233031	74233792	Lsd1Bound_IncreasedAcinFed
chr11	74261425	74262753	Lsd1Bound_IncreasedAcinFed
chr11	74312334	74317103	Lsd1Bound_IncreasedAcinFed
chr11	74450823	74452572	Lsd1Bound_IncreasedAcinFed
chr11	74462502	74464584	Lsd1Bound_IncreasedAcinFed
chr11	74536230	74538647	Lsd1Bound_IncreasedAcinFed
chr11	74642737	74647991	Lsd1Bound_IncreasedAcinFed
chr11	74650171	74653087	Lsd1Bound_IncreasedAcinFed
chr11	74689866	74691282	Lsd1Bound_IncreasedAcinFed
chr11	74694498	74695270	Lsd1Bound_IncreasedAcinFed
chr11	74707723	74712322	Lsd1Bound_IncreasedAcinFed
chr11	74738837	74740344	Lsd1Bound_IncreasedAcinFed
chr11	74984652	74988062	Lsd1Bound_IncreasedAcinFed
chr11	74991658	74993086	Lsd1Bound_IncreasedAcinFed
chr11	75003219	75003999	Lsd1Bound_IncreasedAcinFed
chr11	75006613	75010004	Lsd1Bound_IncreasedAcinFed
chr11	75024505	75028216	Lsd1Bound_IncreasedAcinFed
chr11	75131427	75133182	Lsd1Bound_IncreasedAcinFed
chr11	75273447	75276753	Lsd1Bound_IncreasedAcinFed
chr11	75343833	75352547	Lsd1Bound_IncreasedAcinFed
chr11	75362088	75366111	Lsd1Bound_IncreasedAcinFed
chr11	75376219	75381136	Lsd1Bound_IncreasedAcinFed
chr11	75400090	75402877	Lsd1Bound_IncreasedAcinFed
chr11	75464853	75467834	Lsd1Bound_IncreasedAcinFed
chr11	75491941	75493962	Lsd1Bound_IncreasedAcinFed
chr11	75545795	75547812	Lsd1Bound_IncreasedAcinFed
chr11	75734880	75741866	Lsd1Bound_IncreasedAcinFed
chr11	75749429	75752501	Lsd1Bound_IncreasedAcinFed
chr11	75992387	75993685	Lsd1Bound_IncreasedAcinFed
chr11	76056361	76057981	Lsd1Bound_IncreasedAcinFed
chr11	76288339	76293014	Lsd1Bound_IncreasedAcinFed
chr11	76305422	76309638	Lsd1Bound_IncreasedAcinFed
chr11	76342025	76346017	Lsd1Bound_IncreasedAcinFed
chr11	76356291	76357506	Lsd1Bound_IncreasedAcinFed
chr11	76435320	76438540	Lsd1Bound_IncreasedAcinFed
chr11	76576436	76577361	Lsd1Bound_IncreasedAcinFed
chr11	76659081	76660934	Lsd1Bound_IncreasedAcinFed
chr11	76667528	76669349	Lsd1Bound_IncreasedAcinFed
chr11	76758801	76760243	Lsd1Bound_IncreasedAcinFed
chr11	76891364	76892675	Lsd1Bound_IncreasedAcinFed
chr11	77305163	77308392	Lsd1Bound_IncreasedAcinFed
chr11	77328015	77331224	Lsd1Bound_IncreasedAcinFed
chr11	77420256	77422048	Lsd1Bound_IncreasedAcinFed
chr11	77437790	77439492	Lsd1Bound_IncreasedAcinFed
chr11	77499141	77501723	Lsd1Bound_IncreasedAcinFed
chr11	77576460	77584352	Lsd1Bound_IncreasedAcinFed
chr11	77845222	77846834	Lsd1Bound_IncreasedAcinFed
chr11	77893308	77894288	Lsd1Bound_IncreasedAcinFed
chr11	77907701	77908894	Lsd1Bound_IncreasedAcinFed
chr11	77928329	77929725	Lsd1Bound_IncreasedAcinFed
chr11	77989832	77993001	Lsd1Bound_IncreasedAcinFed
chr11	78001646	78003350	Lsd1Bound_IncreasedAcinFed
chr11	78057633	78060023	Lsd1Bound_IncreasedAcinFed
chr11	78135850	78137384	Lsd1Bound_IncreasedAcinFed
chr11	78141424	78142638	Lsd1Bound_IncreasedAcinFed
chr11	78310141	78311352	Lsd1Bound_IncreasedAcinFed
chr11	78348865	78351329	Lsd1Bound_IncreasedAcinFed
chr11	78363068	78365104	Lsd1Bound_IncreasedAcinFed
chr11	78497639	78499002	Lsd1Bound_IncreasedAcinFed
chr11	78564536	78565708	Lsd1Bound_IncreasedAcinFed
chr11	78699939	78701687	Lsd1Bound_IncreasedAcinFed
chr11	79067238	79068777	Lsd1Bound_IncreasedAcinFed
chr11	79152032	79154429	Lsd1Bound_IncreasedAcinFed
chr11	79954924	79956307	Lsd1Bound_IncreasedAcinFed
chr11	80022266	80023323	Lsd1Bound_IncreasedAcinFed
chr11	80113877	80116415	Lsd1Bound_IncreasedAcinFed
chr11	80138649	80140105	Lsd1Bound_IncreasedAcinFed
chr11	80190894	80191797	Lsd1Bound_IncreasedAcinFed
chr11	80196122	80198269	Lsd1Bound_IncreasedAcinFed
chr11	80285097	80285985	Lsd1Bound_IncreasedAcinFed
chr11	80287307	80288598	Lsd1Bound_IncreasedAcinFed
chr11	80289904	80291616	Lsd1Bound_IncreasedAcinFed
chr11	80592689	80593889	Lsd1Bound_IncreasedAcinFed
chr11	81053390	81054331	Lsd1Bound_IncreasedAcinFed
chr11	81357334	81358234	Lsd1Bound_IncreasedAcinFed
chr11	82594214	82596103	Lsd1Bound_IncreasedAcinFed
chr11	82658495	82660110	Lsd1Bound_IncreasedAcinFed
chr11	82683668	82684981	Lsd1Bound_IncreasedAcinFed
chr11	82702816	82704262	Lsd1Bound_IncreasedAcinFed
chr11	83084379	83085194	Lsd1Bound_IncreasedAcinFed
chr11	83111478	83113062	Lsd1Bound_IncreasedAcinFed
chr11	83115002	83117277	Lsd1Bound_IncreasedAcinFed
chr11	83285574	83287675	Lsd1Bound_IncreasedAcinFed
chr11	83692462	83697265	Lsd1Bound_IncreasedAcinFed
chr11	83755370	83756312	Lsd1Bound_IncreasedAcinFed
chr11	83942426	83943531	Lsd1Bound_IncreasedAcinFed
chr11	83992254	83994393	Lsd1Bound_IncreasedAcinFed
chr11	84326399	84327889	Lsd1Bound_IncreasedAcinFed
chr11	84631722	84634818	Lsd1Bound_IncreasedAcinFed
chr11	84641866	84643266	Lsd1Bound_IncreasedAcinFed
chr11	84682627	84685223	Lsd1Bound_IncreasedAcinFed
chr11	84693006	84694861	Lsd1Bound_IncreasedAcinFed
chr11	84952487	84954494	Lsd1Bound_IncreasedAcinFed
chr11	85047140	85049454	Lsd1Bound_IncreasedAcinFed
chr11	85124132	85126122	Lsd1Bound_IncreasedAcinFed
chr11	85165892	85167260	Lsd1Bound_IncreasedAcinFed
chr11	86014167	86016024	Lsd1Bound_IncreasedAcinFed
chr11	86070309	86071733	Lsd1Bound_IncreasedAcinFed
chr11	86170295	86172038	Lsd1Bound_IncreasedAcinFed
chr11	86357187	86359056	Lsd1Bound_IncreasedAcinFed
chr11	86665862	86666781	Lsd1Bound_IncreasedAcinFed
chr11	86899502	86900688	Lsd1Bound_IncreasedAcinFed
chr11	86922008	86923954	Lsd1Bound_IncreasedAcinFed
chr11	86939713	86941523	Lsd1Bound_IncreasedAcinFed
chr11	87404429	87407148	Lsd1Bound_IncreasedAcinFed
chr11	87550353	87551751	Lsd1Bound_IncreasedAcinFed
chr11	87666303	87667375	Lsd1Bound_IncreasedAcinFed
chr11	87798391	87801680	Lsd1Bound_IncreasedAcinFed
chr11	87804676	87806048	Lsd1Bound_IncreasedAcinFed
chr11	87880925	87883218	Lsd1Bound_IncreasedAcinFed
chr11	87951723	87956493	Lsd1Bound_IncreasedAcinFed
chr11	87965177	87971448	Lsd1Bound_IncreasedAcinFed
chr11	87972671	87976806	Lsd1Bound_IncreasedAcinFed
chr11	88017129	88019035	Lsd1Bound_IncreasedAcinFed
chr11	88028166	88029973	Lsd1Bound_IncreasedAcinFed
chr11	88051153	88052863	Lsd1Bound_IncreasedAcinFed
chr11	88344937	88346304	Lsd1Bound_IncreasedAcinFed
chr11	88513537	88518272	Lsd1Bound_IncreasedAcinFed
chr11	88576160	88581024	Lsd1Bound_IncreasedAcinFed
chr11	88815581	88817469	Lsd1Bound_IncreasedAcinFed
chr11	88834879	88836089	Lsd1Bound_IncreasedAcinFed
chr11	88859862	88862147	Lsd1Bound_IncreasedAcinFed
chr11	88869653	88872272	Lsd1Bound_IncreasedAcinFed
chr11	88920039	88922402	Lsd1Bound_IncreasedAcinFed
chr11	93746030	93748751	Lsd1Bound_IncreasedAcinFed
chr11	93816240	93818193	Lsd1Bound_IncreasedAcinFed
chr11	93828468	93830769	Lsd1Bound_IncreasedAcinFed
chr11	93855889	93859236	Lsd1Bound_IncreasedAcinFed
chr11	93905438	93906315	Lsd1Bound_IncreasedAcinFed
chr11	94019807	94025179	Lsd1Bound_IncreasedAcinFed
chr11	94071065	94074324	Lsd1Bound_IncreasedAcinFed
chr11	94182008	94184172	Lsd1Bound_IncreasedAcinFed
chr11	94187991	94190704	Lsd1Bound_IncreasedAcinFed
chr11	94202517	94203800	Lsd1Bound_IncreasedAcinFed
chr11	94490675	94492323	Lsd1Bound_IncreasedAcinFed
chr11	94538079	94539029	Lsd1Bound_IncreasedAcinFed
chr11	94846143	94847402	Lsd1Bound_IncreasedAcinFed
chr11	95198033	95201360	Lsd1Bound_IncreasedAcinFed
chr11	95208868	95212726	Lsd1Bound_IncreasedAcinFed
chr11	95237001	95243063	Lsd1Bound_IncreasedAcinFed
chr11	95245324	95247044	Lsd1Bound_IncreasedAcinFed
chr11	95275196	95276612	Lsd1Bound_IncreasedAcinFed
chr11	95719321	95721603	Lsd1Bound_IncreasedAcinFed
chr11	95895746	95896929	Lsd1Bound_IncreasedAcinFed
chr11	95925704	95927388	Lsd1Bound_IncreasedAcinFed
chr11	95935547	95937275	Lsd1Bound_IncreasedAcinFed
chr11	96323572	96326877	Lsd1Bound_IncreasedAcinFed
chr11	96516774	96517816	Lsd1Bound_IncreasedAcinFed
chr11	96638212	96639243	Lsd1Bound_IncreasedAcinFed
chr11	96682129	96689524	Lsd1Bound_IncreasedAcinFed
chr11	96690153	96692220	Lsd1Bound_IncreasedAcinFed
chr11	96789996	96792220	Lsd1Bound_IncreasedAcinFed
chr11	96804061	96806638	Lsd1Bound_IncreasedAcinFed
chr11	96838034	96840097	Lsd1Bound_IncreasedAcinFed
chr11	96902288	96903571	Lsd1Bound_IncreasedAcinFed
chr11	97139364	97142877	Lsd1Bound_IncreasedAcinFed
chr11	97162423	97164806	Lsd1Bound_IncreasedAcinFed
chr11	97222915	97225475	Lsd1Bound_IncreasedAcinFed
chr11	97295233	97297996	Lsd1Bound_IncreasedAcinFed
chr11	97384700	97385727	Lsd1Bound_IncreasedAcinFed
chr11	97563546	97565461	Lsd1Bound_IncreasedAcinFed
chr11	97605120	97606856	Lsd1Bound_IncreasedAcinFed
chr11	97625531	97628978	Lsd1Bound_IncreasedAcinFed
chr11	97642742	97644316	Lsd1Bound_IncreasedAcinFed
chr11	97660176	97663982	Lsd1Bound_IncreasedAcinFed
chr11	97670341	97677265	Lsd1Bound_IncreasedAcinFed
chr11	97700606	97701105	Lsd1Bound_IncreasedAcinFed
chr11	97701731	97703223	Lsd1Bound_IncreasedAcinFed
chr11	97744661	97746384	Lsd1Bound_IncreasedAcinFed
chr11	97887208	97889168	Lsd1Bound_IncreasedAcinFed
chr11	97951890	97952527	Lsd1Bound_IncreasedAcinFed
chr11	98009667	98012077	Lsd1Bound_IncreasedAcinFed
chr11	98063109	98065965	Lsd1Bound_IncreasedAcinFed
chr11	98199657	98200894	Lsd1Bound_IncreasedAcinFed
chr11	98299415	98300478	Lsd1Bound_IncreasedAcinFed
chr11	98307557	98310054	Lsd1Bound_IncreasedAcinFed
chr11	98447476	98450220	Lsd1Bound_IncreasedAcinFed
chr11	98543047	98544951	Lsd1Bound_IncreasedAcinFed
chr11	98634062	98637946	Lsd1Bound_IncreasedAcinFed
chr11	98643998	98645569	Lsd1Bound_IncreasedAcinFed
chr11	98670275	98672253	Lsd1Bound_IncreasedAcinFed
chr11	98724432	98726277	Lsd1Bound_IncreasedAcinFed
chr11	98797891	98799804	Lsd1Bound_IncreasedAcinFed
chr11	98992570	98994478	Lsd1Bound_IncreasedAcinFed
chr11	99104985	99105613	Lsd1Bound_IncreasedAcinFed
chr11	99247345	99248221	Lsd1Bound_IncreasedAcinFed
chr11	100190972	100192434	Lsd1Bound_IncreasedAcinFed
chr11	100215758	100218351	Lsd1Bound_IncreasedAcinFed
chr11	100248261	100249765	Lsd1Bound_IncreasedAcinFed
chr11	100256498	100259463	Lsd1Bound_IncreasedAcinFed
chr11	100333133	100334724	Lsd1Bound_IncreasedAcinFed
chr11	100376695	100390531	Lsd1Bound_IncreasedAcinFed
chr11	100435618	100437270	Lsd1Bound_IncreasedAcinFed
chr11	100479703	100481888	Lsd1Bound_IncreasedAcinFed
chr11	100596900	100600429	Lsd1Bound_IncreasedAcinFed
chr11	100675664	100681008	Lsd1Bound_IncreasedAcinFed
chr11	100710506	100712723	Lsd1Bound_IncreasedAcinFed
chr11	100721148	100722395	Lsd1Bound_IncreasedAcinFed
chr11	100799349	100801992	Lsd1Bound_IncreasedAcinFed
chr11	100870267	100872321	Lsd1Bound_IncreasedAcinFed
chr11	100943282	100944942	Lsd1Bound_IncreasedAcinFed
chr11	100956374	100957665	Lsd1Bound_IncreasedAcinFed
chr11	100977067	100982490	Lsd1Bound_IncreasedAcinFed
chr11	101031211	101034076	Lsd1Bound_IncreasedAcinFed
chr11	101114222	101115779	Lsd1Bound_IncreasedAcinFed
chr11	101121413	101122598	Lsd1Bound_IncreasedAcinFed
chr11	101130076	101132537	Lsd1Bound_IncreasedAcinFed
chr11	101137008	101140586	Lsd1Bound_IncreasedAcinFed
chr11	101162352	101163958	Lsd1Bound_IncreasedAcinFed
chr11	101176974	101178637	Lsd1Bound_IncreasedAcinFed
chr11	101303437	101305620	Lsd1Bound_IncreasedAcinFed
chr11	101323129	101327876	Lsd1Bound_IncreasedAcinFed
chr11	101412556	101415031	Lsd1Bound_IncreasedAcinFed
chr11	101465800	101466556	Lsd1Bound_IncreasedAcinFed
chr11	101488103	101490040	Lsd1Bound_IncreasedAcinFed
chr11	101526297	101527716	Lsd1Bound_IncreasedAcinFed
chr11	101739043	101741374	Lsd1Bound_IncreasedAcinFed
chr11	102017233	102017887	Lsd1Bound_IncreasedAcinFed
chr11	102045630	102047100	Lsd1Bound_IncreasedAcinFed
chr11	102076833	102081651	Lsd1Bound_IncreasedAcinFed
chr11	102089175	102092104	Lsd1Bound_IncreasedAcinFed
chr11	102145461	102148179	Lsd1Bound_IncreasedAcinFed
chr11	102155966	102159379	Lsd1Bound_IncreasedAcinFed
chr11	102170271	102171889	Lsd1Bound_IncreasedAcinFed
chr11	102254064	102258079	Lsd1Bound_IncreasedAcinFed
chr11	102267350	102271243	Lsd1Bound_IncreasedAcinFed
chr11	102290906	102292862	Lsd1Bound_IncreasedAcinFed
chr11	102416243	102418082	Lsd1Bound_IncreasedAcinFed
chr11	102975923	102979353	Lsd1Bound_IncreasedAcinFed
chr11	102993060	102995378	Lsd1Bound_IncreasedAcinFed
chr11	103096336	103099244	Lsd1Bound_IncreasedAcinFed
chr11	103127661	103130536	Lsd1Bound_IncreasedAcinFed
chr11	103273594	103274861	Lsd1Bound_IncreasedAcinFed
chr11	103558200	103559866	Lsd1Bound_IncreasedAcinFed
chr11	103814441	103815865	Lsd1Bound_IncreasedAcinFed
chr11	103827802	103829277	Lsd1Bound_IncreasedAcinFed
chr11	104090878	104094495	Lsd1Bound_IncreasedAcinFed
chr11	104301857	104304556	Lsd1Bound_IncreasedAcinFed
chr11	104987233	104988402	Lsd1Bound_IncreasedAcinFed
chr11	105041698	105044158	Lsd1Bound_IncreasedAcinFed
chr11	105450276	105452093	Lsd1Bound_IncreasedAcinFed
chr11	105803775	105806623	Lsd1Bound_IncreasedAcinFed
chr11	105897266	105900980	Lsd1Bound_IncreasedAcinFed
chr11	105907317	105909787	Lsd1Bound_IncreasedAcinFed
chr11	106041208	106042310	Lsd1Bound_IncreasedAcinFed
chr11	106076723	106079201	Lsd1Bound_IncreasedAcinFed
chr11	106116476	106118206	Lsd1Bound_IncreasedAcinFed
chr11	106132980	106135058	Lsd1Bound_IncreasedAcinFed
chr11	106150518	106154143	Lsd1Bound_IncreasedAcinFed
chr11	106345592	106350090	Lsd1Bound_IncreasedAcinFed
chr11	106473219	106475496	Lsd1Bound_IncreasedAcinFed
chr11	106639974	106641810	Lsd1Bound_IncreasedAcinFed
chr11	106647986	106651354	Lsd1Bound_IncreasedAcinFed
chr11	106780685	106782783	Lsd1Bound_IncreasedAcinFed
chr11	106992114	106994151	Lsd1Bound_IncreasedAcinFed
chr11	107329407	107332384	Lsd1Bound_IncreasedAcinFed
chr11	107409046	107410188	Lsd1Bound_IncreasedAcinFed
chr11	108057931	108060332	Lsd1Bound_IncreasedAcinFed
chr11	108083897	108087168	Lsd1Bound_IncreasedAcinFed
chr11	108203870	108205925	Lsd1Bound_IncreasedAcinFed
chr11	109129828	109132963	Lsd1Bound_IncreasedAcinFed
chr11	109158812	109159654	Lsd1Bound_IncreasedAcinFed
chr11	109222767	109229388	Lsd1Bound_IncreasedAcinFed
chr11	109237967	109238895	Lsd1Bound_IncreasedAcinFed
chr11	109300623	109302092	Lsd1Bound_IncreasedAcinFed
chr11	109333032	109336045	Lsd1Bound_IncreasedAcinFed
chr11	109483286	109485223	Lsd1Bound_IncreasedAcinFed
chr11	109509822	109515488	Lsd1Bound_IncreasedAcinFed
chr11	109581746	109584038	Lsd1Bound_IncreasedAcinFed
chr11	110198240	110199498	Lsd1Bound_IncreasedAcinFed
chr11	110926562	110927945	Lsd1Bound_IncreasedAcinFed
chr11	112962466	112963421	Lsd1Bound_IncreasedAcinFed
chr11	113510261	113513662	Lsd1Bound_IncreasedAcinFed
chr11	113527599	113529844	Lsd1Bound_IncreasedAcinFed
chr11	113925186	113928944	Lsd1Bound_IncreasedAcinFed
chr11	114529786	114531682	Lsd1Bound_IncreasedAcinFed
chr11	114600880	114602959	Lsd1Bound_IncreasedAcinFed
chr11	114626010	114627309	Lsd1Bound_IncreasedAcinFed
chr11	114667770	114670220	Lsd1Bound_IncreasedAcinFed
chr11	114710971	114715356	Lsd1Bound_IncreasedAcinFed
chr11	115014643	115021925	Lsd1Bound_IncreasedAcinFed
chr11	115023915	115026764	Lsd1Bound_IncreasedAcinFed
chr11	115047772	115049751	Lsd1Bound_IncreasedAcinFed
chr11	115157604	115159758	Lsd1Bound_IncreasedAcinFed
chr11	115227512	115229476	Lsd1Bound_IncreasedAcinFed
chr11	115234864	115236552	Lsd1Bound_IncreasedAcinFed
chr11	115264450	115265904	Lsd1Bound_IncreasedAcinFed
chr11	115273313	115275942	Lsd1Bound_IncreasedAcinFed
chr11	115375083	115375834	Lsd1Bound_IncreasedAcinFed
chr11	115395925	115398571	Lsd1Bound_IncreasedAcinFed
chr11	115464555	115466697	Lsd1Bound_IncreasedAcinFed
chr11	115473225	115474927	Lsd1Bound_IncreasedAcinFed
chr11	115567703	115571153	Lsd1Bound_IncreasedAcinFed
chr11	115626247	115627696	Lsd1Bound_IncreasedAcinFed
chr11	115673916	115675098	Lsd1Bound_IncreasedAcinFed
chr11	115676034	115676786	Lsd1Bound_IncreasedAcinFed
chr11	115684396	115686839	Lsd1Bound_IncreasedAcinFed
chr11	115794578	115795526	Lsd1Bound_IncreasedAcinFed
chr11	115884627	115886184	Lsd1Bound_IncreasedAcinFed
chr11	115891492	115894431	Lsd1Bound_IncreasedAcinFed
chr11	115999524	116001014	Lsd1Bound_IncreasedAcinFed
chr11	116059035	116061416	Lsd1Bound_IncreasedAcinFed
chr11	116114250	116118247	Lsd1Bound_IncreasedAcinFed
chr11	116134456	116136287	Lsd1Bound_IncreasedAcinFed
chr11	116255901	116256555	Lsd1Bound_IncreasedAcinFed
chr11	116273413	116274988	Lsd1Bound_IncreasedAcinFed
chr11	116294878	116296841	Lsd1Bound_IncreasedAcinFed
chr11	116350820	116352181	Lsd1Bound_IncreasedAcinFed
chr11	116431841	116434764	Lsd1Bound_IncreasedAcinFed
chr11	116441580	116443632	Lsd1Bound_IncreasedAcinFed
chr11	116532579	116533904	Lsd1Bound_IncreasedAcinFed
chr11	116703522	116705768	Lsd1Bound_IncreasedAcinFed
chr11	116713046	116715925	Lsd1Bound_IncreasedAcinFed
chr11	116920808	116925752	Lsd1Bound_IncreasedAcinFed
chr11	116937508	116939292	Lsd1Bound_IncreasedAcinFed
chr11	116943661	116945666	Lsd1Bound_IncreasedAcinFed
chr11	116975616	116978476	Lsd1Bound_IncreasedAcinFed
chr11	116979547	116991890	Lsd1Bound_IncreasedAcinFed
chr11	117054453	117056572	Lsd1Bound_IncreasedAcinFed
chr11	117060430	117062167	Lsd1Bound_IncreasedAcinFed
chr11	117108116	117120311	Lsd1Bound_IncreasedAcinFed
chr11	117514730	117517667	Lsd1Bound_IncreasedAcinFed
chr11	117545578	117549228	Lsd1Bound_IncreasedAcinFed
chr11	117670594	117672611	Lsd1Bound_IncreasedAcinFed
chr11	117799289	117802480	Lsd1Bound_IncreasedAcinFed
chr11	117821429	117827406	Lsd1Bound_IncreasedAcinFed
chr11	117828481	117832834	Lsd1Bound_IncreasedAcinFed
chr11	117847525	117849213	Lsd1Bound_IncreasedAcinFed
chr11	118069916	118074893	Lsd1Bound_IncreasedAcinFed
chr11	118108090	118110961	Lsd1Bound_IncreasedAcinFed
chr11	118149829	118152530	Lsd1Bound_IncreasedAcinFed
chr11	118215876	118216909	Lsd1Bound_IncreasedAcinFed
chr11	118260680	118264127	Lsd1Bound_IncreasedAcinFed
chr11	118279126	118281015	Lsd1Bound_IncreasedAcinFed
chr11	118338058	118338965	Lsd1Bound_IncreasedAcinFed
chr11	118901829	118903386	Lsd1Bound_IncreasedAcinFed
chr11	118944447	118947959	Lsd1Bound_IncreasedAcinFed
chr11	119086559	119091223	Lsd1Bound_IncreasedAcinFed
chr11	119160255	119162320	Lsd1Bound_IncreasedAcinFed
chr11	119250603	119255230	Lsd1Bound_IncreasedAcinFed
chr11	119352388	119354058	Lsd1Bound_IncreasedAcinFed
chr11	119407844	119411625	Lsd1Bound_IncreasedAcinFed
chr11	119463709	119465413	Lsd1Bound_IncreasedAcinFed
chr11	119694995	119697381	Lsd1Bound_IncreasedAcinFed
chr11	119803395	119805311	Lsd1Bound_IncreasedAcinFed
chr11	119959409	119961540	Lsd1Bound_IncreasedAcinFed
chr11	120010573	120012861	Lsd1Bound_IncreasedAcinFed
chr11	120046088	120052948	Lsd1Bound_IncreasedAcinFed
chr11	120090977	120100796	Lsd1Bound_IncreasedAcinFed
chr11	120207760	120215797	Lsd1Bound_IncreasedAcinFed
chr11	120238819	120240753	Lsd1Bound_IncreasedAcinFed
chr11	120297960	120299499	Lsd1Bound_IncreasedAcinFed
chr11	120327775	120329691	Lsd1Bound_IncreasedAcinFed
chr11	120352665	120354595	Lsd1Bound_IncreasedAcinFed
chr11	120409568	120412596	Lsd1Bound_IncreasedAcinFed
chr11	120432674	120436034	Lsd1Bound_IncreasedAcinFed
chr11	120440787	120443852	Lsd1Bound_IncreasedAcinFed
chr11	120458646	120460457	Lsd1Bound_IncreasedAcinFed
chr11	120478169	120479651	Lsd1Bound_IncreasedAcinFed
chr11	120485660	120486966	Lsd1Bound_IncreasedAcinFed
chr11	120504140	120505707	Lsd1Bound_IncreasedAcinFed
chr11	120534059	120535381	Lsd1Bound_IncreasedAcinFed
chr11	120644854	120646653	Lsd1Bound_IncreasedAcinFed
chr11	120684319	120687154	Lsd1Bound_IncreasedAcinFed
chr11	120793490	120794668	Lsd1Bound_IncreasedAcinFed
chr11	120851192	120853318	Lsd1Bound_IncreasedAcinFed
chr11	121097521	121099246	Lsd1Bound_IncreasedAcinFed
chr11	121214635	121216680	Lsd1Bound_IncreasedAcinFed
chr11	121404967	121405600	Lsd1Bound_IncreasedAcinFed
chr12	3308746	3310800	Lsd1Bound_IncreasedAcinFed
chr12	3425371	3427966	Lsd1Bound_IncreasedAcinFed
chr12	3546349	3551173	Lsd1Bound_IncreasedAcinFed
chr12	3557088	3558165	Lsd1Bound_IncreasedAcinFed
chr12	3571730	3574014	Lsd1Bound_IncreasedAcinFed
chr12	3662545	3663987	Lsd1Bound_IncreasedAcinFed
chr12	3711129	3712131	Lsd1Bound_IncreasedAcinFed
chr12	3736157	3738043	Lsd1Bound_IncreasedAcinFed
chr12	3755755	3762920	Lsd1Bound_IncreasedAcinFed
chr12	3804487	3813275	Lsd1Bound_IncreasedAcinFed
chr12	3882492	3897595	Lsd1Bound_IncreasedAcinFed
chr12	4081561	4083642	Lsd1Bound_IncreasedAcinFed
chr12	4482458	4484754	Lsd1Bound_IncreasedAcinFed
chr12	4599148	4600976	Lsd1Bound_IncreasedAcinFed
chr12	4913481	4915333	Lsd1Bound_IncreasedAcinFed
chr12	4923642	4925493	Lsd1Bound_IncreasedAcinFed
chr12	8214496	8215524	Lsd1Bound_IncreasedAcinFed
chr12	8320176	8320929	Lsd1Bound_IncreasedAcinFed
chr12	8504809	8507947	Lsd1Bound_IncreasedAcinFed
chr12	8517061	8519079	Lsd1Bound_IncreasedAcinFed
chr12	8680288	8682239	Lsd1Bound_IncreasedAcinFed
chr12	8928195	8930382	Lsd1Bound_IncreasedAcinFed
chr12	8980514	8981310	Lsd1Bound_IncreasedAcinFed
chr12	9036341	9038059	Lsd1Bound_IncreasedAcinFed
chr12	10397615	10398492	Lsd1Bound_IncreasedAcinFed
chr12	11271938	11274329	Lsd1Bound_IncreasedAcinFed
chr12	11525596	11526095	Lsd1Bound_IncreasedAcinFed
chr12	13255516	13256393	Lsd1Bound_IncreasedAcinFed
chr12	13274999	13277208	Lsd1Bound_IncreasedAcinFed
chr12	13581185	13584890	Lsd1Bound_IncreasedAcinFed
chr12	16595218	16596966	Lsd1Bound_IncreasedAcinFed
chr12	16598373	16599385	Lsd1Bound_IncreasedAcinFed
chr12	16817603	16818370	Lsd1Bound_IncreasedAcinFed
chr12	16900642	16902795	Lsd1Bound_IncreasedAcinFed
chr12	17055242	17058189	Lsd1Bound_IncreasedAcinFed
chr12	17248303	17249426	Lsd1Bound_IncreasedAcinFed
chr12	17272962	17274803	Lsd1Bound_IncreasedAcinFed
chr12	17354500	17355927	Lsd1Bound_IncreasedAcinFed
chr12	17513788	17514711	Lsd1Bound_IncreasedAcinFed
chr12	17550656	17552630	Lsd1Bound_IncreasedAcinFed
chr12	17696972	17699094	Lsd1Bound_IncreasedAcinFed
chr12	17888167	17889346	Lsd1Bound_IncreasedAcinFed
chr12	21378787	21380290	Lsd1Bound_IncreasedAcinFed
chr12	21421741	21425411	Lsd1Bound_IncreasedAcinFed
chr12	21430435	21432913	Lsd1Bound_IncreasedAcinFed
chr12	21449106	21450346	Lsd1Bound_IncreasedAcinFed
chr12	25256871	25258008	Lsd1Bound_IncreasedAcinFed
chr12	25335137	25337951	Lsd1Bound_IncreasedAcinFed
chr12	25515365	25517522	Lsd1Bound_IncreasedAcinFed
chr12	25659121	25660565	Lsd1Bound_IncreasedAcinFed
chr12	25695872	25698540	Lsd1Bound_IncreasedAcinFed
chr12	25779397	25781881	Lsd1Bound_IncreasedAcinFed
chr12	27139989	27141633	Lsd1Bound_IncreasedAcinFed
chr12	29319691	29321553	Lsd1Bound_IncreasedAcinFed
chr12	29359502	29361803	Lsd1Bound_IncreasedAcinFed
chr12	29489260	29491206	Lsd1Bound_IncreasedAcinFed
chr12	29767276	29769472	Lsd1Bound_IncreasedAcinFed
chr12	29788168	29789873	Lsd1Bound_IncreasedAcinFed
chr12	29975024	29976115	Lsd1Bound_IncreasedAcinFed
chr12	30210593	30214225	Lsd1Bound_IncreasedAcinFed
chr12	30374282	30374781	Lsd1Bound_IncreasedAcinFed
chr12	30482501	30483981	Lsd1Bound_IncreasedAcinFed
chr12	30977172	30978795	Lsd1Bound_IncreasedAcinFed
chr12	31268315	31270135	Lsd1Bound_IncreasedAcinFed
chr12	32035210	32036582	Lsd1Bound_IncreasedAcinFed
chr12	32183477	32185501	Lsd1Bound_IncreasedAcinFed
chr12	32339341	32340599	Lsd1Bound_IncreasedAcinFed
chr12	32634020	32636214	Lsd1Bound_IncreasedAcinFed
chr12	32657465	32659628	Lsd1Bound_IncreasedAcinFed
chr12	33063378	33065063	Lsd1Bound_IncreasedAcinFed
chr12	33504334	33506500	Lsd1Bound_IncreasedAcinFed
chr12	33637232	33640120	Lsd1Bound_IncreasedAcinFed
chr12	33831862	33833345	Lsd1Bound_IncreasedAcinFed
chr12	33987316	33988387	Lsd1Bound_IncreasedAcinFed
chr12	34079531	34080644	Lsd1Bound_IncreasedAcinFed
chr12	34114313	34115373	Lsd1Bound_IncreasedAcinFed
chr12	35731297	35733199	Lsd1Bound_IncreasedAcinFed
chr12	36218712	36220012	Lsd1Bound_IncreasedAcinFed
chr12	36767241	36769816	Lsd1Bound_IncreasedAcinFed
chr12	36882352	36886246	Lsd1Bound_IncreasedAcinFed
chr12	37107698	37109183	Lsd1Bound_IncreasedAcinFed
chr12	38851592	38852884	Lsd1Bound_IncreasedAcinFed
chr12	40763103	40765287	Lsd1Bound_IncreasedAcinFed
chr12	40948657	40950656	Lsd1Bound_IncreasedAcinFed
chr12	41750419	41751423	Lsd1Bound_IncreasedAcinFed
chr12	45310256	45311957	Lsd1Bound_IncreasedAcinFed
chr12	45369460	45370997	Lsd1Bound_IncreasedAcinFed
chr12	46167356	46169487	Lsd1Bound_IncreasedAcinFed
chr12	46529993	46530492	Lsd1Bound_IncreasedAcinFed
chr12	52314988	52317942	Lsd1Bound_IncreasedAcinFed
chr12	52448859	52450034	Lsd1Bound_IncreasedAcinFed
chr12	52478191	52479237	Lsd1Bound_IncreasedAcinFed
chr12	52791795	52793854	Lsd1Bound_IncreasedAcinFed
chr12	52944885	52946409	Lsd1Bound_IncreasedAcinFed
chr12	53071815	53072691	Lsd1Bound_IncreasedAcinFed
chr12	53604167	53606508	Lsd1Bound_IncreasedAcinFed
chr12	53703419	53706235	Lsd1Bound_IncreasedAcinFed
chr12	53948513	53950098	Lsd1Bound_IncreasedAcinFed
chr12	53954579	53956499	Lsd1Bound_IncreasedAcinFed
chr12	54974621	54977225	Lsd1Bound_IncreasedAcinFed
chr12	55073732	55076477	Lsd1Bound_IncreasedAcinFed
chr12	55756754	55758339	Lsd1Bound_IncreasedAcinFed
chr12	55795956	55798078	Lsd1Bound_IncreasedAcinFed
chr12	56085536	56087777	Lsd1Bound_IncreasedAcinFed
chr12	56499404	56500822	Lsd1Bound_IncreasedAcinFed
chr12	56564529	56567211	Lsd1Bound_IncreasedAcinFed
chr12	56591852	56594484	Lsd1Bound_IncreasedAcinFed
chr12	56598433	56599670	Lsd1Bound_IncreasedAcinFed
chr12	56921112	56922602	Lsd1Bound_IncreasedAcinFed
chr12	57446358	57447238	Lsd1Bound_IncreasedAcinFed
chr12	60112044	60113453	Lsd1Bound_IncreasedAcinFed
chr12	60140935	60142316	Lsd1Bound_IncreasedAcinFed
chr12	60161332	60162914	Lsd1Bound_IncreasedAcinFed
chr12	60167094	60168852	Lsd1Bound_IncreasedAcinFed
chr12	60231001	60233078	Lsd1Bound_IncreasedAcinFed
chr12	60319414	60321354	Lsd1Bound_IncreasedAcinFed
chr12	66065779	66068257	Lsd1Bound_IncreasedAcinFed
chr12	66136909	66138676	Lsd1Bound_IncreasedAcinFed
chr12	66174145	66177468	Lsd1Bound_IncreasedAcinFed
chr12	66273304	66274800	Lsd1Bound_IncreasedAcinFed
chr12	70258921	70260708	Lsd1Bound_IncreasedAcinFed
chr12	70283996	70286831	Lsd1Bound_IncreasedAcinFed
chr12	70297697	70300315	Lsd1Bound_IncreasedAcinFed
chr12	70328821	70329573	Lsd1Bound_IncreasedAcinFed
chr12	70472114	70474514	Lsd1Bound_IncreasedAcinFed
chr12	70637829	70640072	Lsd1Bound_IncreasedAcinFed
chr12	70683443	70684346	Lsd1Bound_IncreasedAcinFed
chr12	70781425	70783859	Lsd1Bound_IncreasedAcinFed
chr12	70992721	70994802	Lsd1Bound_IncreasedAcinFed
chr12	71249075	71250186	Lsd1Bound_IncreasedAcinFed
chr12	71925373	71927278	Lsd1Bound_IncreasedAcinFed
chr12	72074984	72076816	Lsd1Bound_IncreasedAcinFed
chr12	72115972	72118269	Lsd1Bound_IncreasedAcinFed
chr12	72410192	72412108	Lsd1Bound_IncreasedAcinFed
chr12	72433812	72437837	Lsd1Bound_IncreasedAcinFed
chr12	72506112	72507014	Lsd1Bound_IncreasedAcinFed
chr12	72931428	72934163	Lsd1Bound_IncreasedAcinFed
chr12	72935102	72940812	Lsd1Bound_IncreasedAcinFed
chr12	73185494	73187777	Lsd1Bound_IncreasedAcinFed
chr12	73764920	73766670	Lsd1Bound_IncreasedAcinFed
chr12	73861385	73863533	Lsd1Bound_IncreasedAcinFed
chr12	74211674	74214721	Lsd1Bound_IncreasedAcinFed
chr12	74386969	74389149	Lsd1Bound_IncreasedAcinFed
chr12	75008066	75009998	Lsd1Bound_IncreasedAcinFed
chr12	75132979	75135821	Lsd1Bound_IncreasedAcinFed
chr12	75384713	75387111	Lsd1Bound_IncreasedAcinFed
chr12	76696207	76698154	Lsd1Bound_IncreasedAcinFed
chr12	76769757	76771471	Lsd1Bound_IncreasedAcinFed
chr12	77355379	77358560	Lsd1Bound_IncreasedAcinFed
chr12	77469570	77472692	Lsd1Bound_IncreasedAcinFed
chr12	77504242	77506211	Lsd1Bound_IncreasedAcinFed
chr12	77633808	77638429	Lsd1Bound_IncreasedAcinFed
chr12	77810606	77812073	Lsd1Bound_IncreasedAcinFed
chr12	77866498	77867893	Lsd1Bound_IncreasedAcinFed
chr12	77938289	77939580	Lsd1Bound_IncreasedAcinFed
chr12	78339022	78341021	Lsd1Bound_IncreasedAcinFed
chr12	79326542	79329070	Lsd1Bound_IncreasedAcinFed
chr12	79960360	79963738	Lsd1Bound_IncreasedAcinFed
chr12	80396357	80397986	Lsd1Bound_IncreasedAcinFed
chr12	80608028	80608945	Lsd1Bound_IncreasedAcinFed
chr12	81215768	81218086	Lsd1Bound_IncreasedAcinFed
chr12	81359612	81362191	Lsd1Bound_IncreasedAcinFed
chr12	81535720	81538245	Lsd1Bound_IncreasedAcinFed
chr12	81743789	81746140	Lsd1Bound_IncreasedAcinFed
chr12	81746775	81749118	Lsd1Bound_IncreasedAcinFed
chr12	81891150	81894383	Lsd1Bound_IncreasedAcinFed
chr12	82584543	82586544	Lsd1Bound_IncreasedAcinFed
chr12	82695571	82696216	Lsd1Bound_IncreasedAcinFed
chr12	82731321	82733090	Lsd1Bound_IncreasedAcinFed
chr12	82880752	82883052	Lsd1Bound_IncreasedAcinFed
chr12	82960639	82964193	Lsd1Bound_IncreasedAcinFed
chr12	83020760	83021545	Lsd1Bound_IncreasedAcinFed
chr12	83269899	83271759	Lsd1Bound_IncreasedAcinFed
chr12	83570995	83571971	Lsd1Bound_IncreasedAcinFed
chr12	84972666	84974236	Lsd1Bound_IncreasedAcinFed
chr12	85028524	85030548	Lsd1Bound_IncreasedAcinFed
chr12	85261643	85263049	Lsd1Bound_IncreasedAcinFed
chr12	85291244	85292544	Lsd1Bound_IncreasedAcinFed
chr12	85327605	85329760	Lsd1Bound_IncreasedAcinFed
chr12	85441384	85442466	Lsd1Bound_IncreasedAcinFed
chr12	85488452	85490074	Lsd1Bound_IncreasedAcinFed
chr12	85514672	85518905	Lsd1Bound_IncreasedAcinFed
chr12	85532516	85536020	Lsd1Bound_IncreasedAcinFed
chr12	85542638	85543911	Lsd1Bound_IncreasedAcinFed
chr12	85558726	85564580	Lsd1Bound_IncreasedAcinFed
chr12	85625557	85627027	Lsd1Bound_IncreasedAcinFed
chr12	85749023	85750822	Lsd1Bound_IncreasedAcinFed
chr12	85758177	85758931	Lsd1Bound_IncreasedAcinFed
chr12	85791314	85793230	Lsd1Bound_IncreasedAcinFed
chr12	86113075	86115015	Lsd1Bound_IncreasedAcinFed
chr12	86310685	86312101	Lsd1Bound_IncreasedAcinFed
chr12	86337277	86338542	Lsd1Bound_IncreasedAcinFed
chr12	86451168	86452794	Lsd1Bound_IncreasedAcinFed
chr12	86557623	86561449	Lsd1Bound_IncreasedAcinFed
chr12	86679647	86680972	Lsd1Bound_IncreasedAcinFed
chr12	86776422	86778586	Lsd1Bound_IncreasedAcinFed
chr12	86782035	86783621	Lsd1Bound_IncreasedAcinFed
chr12	86795207	86797407	Lsd1Bound_IncreasedAcinFed
chr12	86812119	86816454	Lsd1Bound_IncreasedAcinFed
chr12	86825917	86828949	Lsd1Bound_IncreasedAcinFed
chr12	87164912	87166591	Lsd1Bound_IncreasedAcinFed
chr12	87582708	87583714	Lsd1Bound_IncreasedAcinFed
chr12	88066820	88067571	Lsd1Bound_IncreasedAcinFed
chr12	88139484	88145041	Lsd1Bound_IncreasedAcinFed
chr12	88156306	88159127	Lsd1Bound_IncreasedAcinFed
chr12	88164185	88167022	Lsd1Bound_IncreasedAcinFed
chr12	88222564	88226310	Lsd1Bound_IncreasedAcinFed
chr12	88228191	88238411	Lsd1Bound_IncreasedAcinFed
chr12	88286917	88289514	Lsd1Bound_IncreasedAcinFed
chr12	88497626	88500504	Lsd1Bound_IncreasedAcinFed
chr12	88540010	88542115	Lsd1Bound_IncreasedAcinFed
chr12	88606646	88608570	Lsd1Bound_IncreasedAcinFed
chr12	88784044	88785203	Lsd1Bound_IncreasedAcinFed
chr12	88812655	88813417	Lsd1Bound_IncreasedAcinFed
chr12	89598949	89599828	Lsd1Bound_IncreasedAcinFed
chr12	92826075	92829495	Lsd1Bound_IncreasedAcinFed
chr12	93016742	93017885	Lsd1Bound_IncreasedAcinFed
chr12	93086822	93087961	Lsd1Bound_IncreasedAcinFed
chr12	99496787	99498220	Lsd1Bound_IncreasedAcinFed
chr12	99865762	99867206	Lsd1Bound_IncreasedAcinFed
chr12	99912928	99913556	Lsd1Bound_IncreasedAcinFed
chr12	99971586	99973703	Lsd1Bound_IncreasedAcinFed
chr12	100138222	100140076	Lsd1Bound_IncreasedAcinFed
chr12	100157389	100159519	Lsd1Bound_IncreasedAcinFed
chr12	100574200	100581042	Lsd1Bound_IncreasedAcinFed
chr12	100583963	100588102	Lsd1Bound_IncreasedAcinFed
chr12	100630299	100632344	Lsd1Bound_IncreasedAcinFed
chr12	101121661	101123560	Lsd1Bound_IncreasedAcinFed
chr12	101154636	101159176	Lsd1Bound_IncreasedAcinFed
chr12	101348191	101349423	Lsd1Bound_IncreasedAcinFed
chr12	101424417	101426815	Lsd1Bound_IncreasedAcinFed
chr12	101437179	101440461	Lsd1Bound_IncreasedAcinFed
chr12	102266468	102268069	Lsd1Bound_IncreasedAcinFed
chr12	102320183	102322747	Lsd1Bound_IncreasedAcinFed
chr12	103150439	103152113	Lsd1Bound_IncreasedAcinFed
chr12	103195934	103196690	Lsd1Bound_IncreasedAcinFed
chr12	103213375	103215247	Lsd1Bound_IncreasedAcinFed
chr12	103707055	103708157	Lsd1Bound_IncreasedAcinFed
chr12	103770015	103771923	Lsd1Bound_IncreasedAcinFed
chr12	103788321	103799438	Lsd1Bound_IncreasedAcinFed
chr12	103941706	103943969	Lsd1Bound_IncreasedAcinFed
chr12	103980244	103982958	Lsd1Bound_IncreasedAcinFed
chr12	103995062	103997733	Lsd1Bound_IncreasedAcinFed
chr12	104115135	104117361	Lsd1Bound_IncreasedAcinFed
chr12	104186679	104188507	Lsd1Bound_IncreasedAcinFed
chr12	104662926	104664428	Lsd1Bound_IncreasedAcinFed
chr12	104868385	104871493	Lsd1Bound_IncreasedAcinFed
chr12	105987757	105991149	Lsd1Bound_IncreasedAcinFed
chr12	106268231	106274452	Lsd1Bound_IncreasedAcinFed
chr12	106691668	106694406	Lsd1Bound_IncreasedAcinFed
chr12	106921988	106924594	Lsd1Bound_IncreasedAcinFed
chr12	106990314	106997164	Lsd1Bound_IncreasedAcinFed
chr12	107022002	107025311	Lsd1Bound_IncreasedAcinFed
chr12	107136600	107137944	Lsd1Bound_IncreasedAcinFed
chr12	107200983	107201765	Lsd1Bound_IncreasedAcinFed
chr12	109416292	109419008	Lsd1Bound_IncreasedAcinFed
chr12	109995448	109996381	Lsd1Bound_IncreasedAcinFed
chr12	110030507	110033425	Lsd1Bound_IncreasedAcinFed
chr12	110061152	110062748	Lsd1Bound_IncreasedAcinFed
chr12	110070061	110076282	Lsd1Bound_IncreasedAcinFed
chr12	110131282	110133238	Lsd1Bound_IncreasedAcinFed
chr12	110778482	110781290	Lsd1Bound_IncreasedAcinFed
chr12	111722780	111727207	Lsd1Bound_IncreasedAcinFed
chr12	111828654	111830680	Lsd1Bound_IncreasedAcinFed
chr12	111839544	111841054	Lsd1Bound_IncreasedAcinFed
chr12	111861491	111863392	Lsd1Bound_IncreasedAcinFed
chr12	111975979	111978243	Lsd1Bound_IncreasedAcinFed
chr12	112216352	112217630	Lsd1Bound_IncreasedAcinFed
chr12	112276249	112278954	Lsd1Bound_IncreasedAcinFed
chr12	112402022	112405661	Lsd1Bound_IncreasedAcinFed
chr12	112614532	112617016	Lsd1Bound_IncreasedAcinFed
chr12	112772494	112777892	Lsd1Bound_IncreasedAcinFed
chr12	112811710	112814150	Lsd1Bound_IncreasedAcinFed
chr12	112906402	112911150	Lsd1Bound_IncreasedAcinFed
chr12	112915666	112917541	Lsd1Bound_IncreasedAcinFed
chr12	112950200	112952335	Lsd1Bound_IncreasedAcinFed
chr12	112969444	112971519	Lsd1Bound_IncreasedAcinFed
chr12	112995769	112999336	Lsd1Bound_IncreasedAcinFed
chr12	113003747	113005729	Lsd1Bound_IncreasedAcinFed
chr12	113051536	113054136	Lsd1Bound_IncreasedAcinFed
chr12	113145432	113147197	Lsd1Bound_IncreasedAcinFed
chr12	113174290	113176330	Lsd1Bound_IncreasedAcinFed
chr12	113367869	113369468	Lsd1Bound_IncreasedAcinFed
chr12	113959335	113962262	Lsd1Bound_IncreasedAcinFed
chr12	114065629	114068525	Lsd1Bound_IncreasedAcinFed
chr12	114166687	114168490	Lsd1Bound_IncreasedAcinFed
chr12	114213913	114215852	Lsd1Bound_IncreasedAcinFed
chr12	114237858	114239781	Lsd1Bound_IncreasedAcinFed
chr12	114251739	114254366	Lsd1Bound_IncreasedAcinFed
chr12	114312279	114313958	Lsd1Bound_IncreasedAcinFed
chr12	114335662	114338801	Lsd1Bound_IncreasedAcinFed
chr12	114377538	114379154	Lsd1Bound_IncreasedAcinFed
chr12	114392298	114395134	Lsd1Bound_IncreasedAcinFed
chr12	117285606	117287853	Lsd1Bound_IncreasedAcinFed
chr12	117501071	117501839	Lsd1Bound_IncreasedAcinFed
chr12	117518633	117521092	Lsd1Bound_IncreasedAcinFed
chr12	117721630	117730186	Lsd1Bound_IncreasedAcinFed
chr12	117866390	117867294	Lsd1Bound_IncreasedAcinFed
chr12	118344902	118346217	Lsd1Bound_IncreasedAcinFed
chr12	120476127	120477824	Lsd1Bound_IncreasedAcinFed
chr13	3536395	3538538	Lsd1Bound_IncreasedAcinFed
chr13	3609392	3610650	Lsd1Bound_IncreasedAcinFed
chr13	3633138	3634162	Lsd1Bound_IncreasedAcinFed
chr13	3658642	3659748	Lsd1Bound_IncreasedAcinFed
chr13	3998756	3999255	Lsd1Bound_IncreasedAcinFed
chr13	4607937	4608562	Lsd1Bound_IncreasedAcinFed
chr13	5859558	5862944	Lsd1Bound_IncreasedAcinFed
chr13	6645975	6648182	Lsd1Bound_IncreasedAcinFed
chr13	8869336	8871285	Lsd1Bound_IncreasedAcinFed
chr13	8884395	8885650	Lsd1Bound_IncreasedAcinFed
chr13	8994471	8996141	Lsd1Bound_IncreasedAcinFed
chr13	9092761	9094317	Lsd1Bound_IncreasedAcinFed
chr13	9166704	9168465	Lsd1Bound_IncreasedAcinFed
chr13	9275532	9277264	Lsd1Bound_IncreasedAcinFed
chr13	10357885	10360699	Lsd1Bound_IncreasedAcinFed
chr13	12460772	12462951	Lsd1Bound_IncreasedAcinFed
chr13	12552359	12554111	Lsd1Bound_IncreasedAcinFed
chr13	12652431	12662980	Lsd1Bound_IncreasedAcinFed
chr13	13682561	13683561	Lsd1Bound_IncreasedAcinFed
chr13	13875270	13878830	Lsd1Bound_IncreasedAcinFed
chr13	14045778	14047790	Lsd1Bound_IncreasedAcinFed
chr13	14130798	14132669	Lsd1Bound_IncreasedAcinFed
chr13	14154469	14157543	Lsd1Bound_IncreasedAcinFed
chr13	14705004	14706278	Lsd1Bound_IncreasedAcinFed
chr13	15628789	15630432	Lsd1Bound_IncreasedAcinFed
chr13	16103405	16104947	Lsd1Bound_IncreasedAcinFed
chr13	17785902	17788024	Lsd1Bound_IncreasedAcinFed
chr13	17895100	17898023	Lsd1Bound_IncreasedAcinFed
chr13	18035358	18036887	Lsd1Bound_IncreasedAcinFed
chr13	18943342	18945058	Lsd1Bound_IncreasedAcinFed
chr13	20181815	20183683	Lsd1Bound_IncreasedAcinFed
chr13	20203388	20204692	Lsd1Bound_IncreasedAcinFed
chr13	21260324	21260823	Lsd1Bound_IncreasedAcinFed
chr13	21261331	21262210	Lsd1Bound_IncreasedAcinFed
chr13	21270809	21273293	Lsd1Bound_IncreasedAcinFed
chr13	21531849	21533422	Lsd1Bound_IncreasedAcinFed
chr13	21807543	21810249	Lsd1Bound_IncreasedAcinFed
chr13	21825894	21827571	Lsd1Bound_IncreasedAcinFed
chr13	21841428	21842960	Lsd1Bound_IncreasedAcinFed
chr13	21874580	21875465	Lsd1Bound_IncreasedAcinFed
chr13	22036267	22037872	Lsd1Bound_IncreasedAcinFed
chr13	22066200	22066983	Lsd1Bound_IncreasedAcinFed
chr13	22134253	22135644	Lsd1Bound_IncreasedAcinFed
chr13	22142434	22143754	Lsd1Bound_IncreasedAcinFed
chr13	23460502	23461634	Lsd1Bound_IncreasedAcinFed
chr13	23515004	23517026	Lsd1Bound_IncreasedAcinFed
chr13	23522557	23523917	Lsd1Bound_IncreasedAcinFed
chr13	23524448	23525198	Lsd1Bound_IncreasedAcinFed
chr13	23529005	23529908	Lsd1Bound_IncreasedAcinFed
chr13	23622378	23624826	Lsd1Bound_IncreasedAcinFed
chr13	23634654	23636958	Lsd1Bound_IncreasedAcinFed
chr13	23646746	23648154	Lsd1Bound_IncreasedAcinFed
chr13	23653736	23655319	Lsd1Bound_IncreasedAcinFed
chr13	23662279	23663956	Lsd1Bound_IncreasedAcinFed
chr13	23673437	23675876	Lsd1Bound_IncreasedAcinFed
chr13	23801365	23803107	Lsd1Bound_IncreasedAcinFed
chr13	23837798	23839215	Lsd1Bound_IncreasedAcinFed
chr13	24078944	24083814	Lsd1Bound_IncreasedAcinFed
chr13	24891623	24894742	Lsd1Bound_IncreasedAcinFed
chr13	24922679	24924526	Lsd1Bound_IncreasedAcinFed
chr13	25110998	25112725	Lsd1Bound_IncreasedAcinFed
chr13	25146481	25148770	Lsd1Bound_IncreasedAcinFed
chr13	29042935	29045770	Lsd1Bound_IncreasedAcinFed
chr13	29049602	29052032	Lsd1Bound_IncreasedAcinFed
chr13	29241460	29242943	Lsd1Bound_IncreasedAcinFed
chr13	30075495	30079310	Lsd1Bound_IncreasedAcinFed
chr13	30636302	30637575	Lsd1Bound_IncreasedAcinFed
chr13	30751292	30752657	Lsd1Bound_IncreasedAcinFed
chr13	32429898	32431446	Lsd1Bound_IncreasedAcinFed
chr13	32893594	32895247	Lsd1Bound_IncreasedAcinFed
chr13	33095748	33096897	Lsd1Bound_IncreasedAcinFed
chr13	34026947	34028790	Lsd1Bound_IncreasedAcinFed
chr13	34093871	34095427	Lsd1Bound_IncreasedAcinFed
chr13	34128846	34130309	Lsd1Bound_IncreasedAcinFed
chr13	34167730	34170565	Lsd1Bound_IncreasedAcinFed
chr13	34178656	34179915	Lsd1Bound_IncreasedAcinFed
chr13	34304268	34306176	Lsd1Bound_IncreasedAcinFed
chr13	34336764	34339683	Lsd1Bound_IncreasedAcinFed
chr13	34435593	34437883	Lsd1Bound_IncreasedAcinFed
chr13	34956645	34957277	Lsd1Bound_IncreasedAcinFed
chr13	34964887	34968744	Lsd1Bound_IncreasedAcinFed
chr13	35085092	35086856	Lsd1Bound_IncreasedAcinFed
chr13	36208732	36210205	Lsd1Bound_IncreasedAcinFed
chr13	37604127	37607000	Lsd1Bound_IncreasedAcinFed
chr13	37945710	37947000	Lsd1Bound_IncreasedAcinFed
chr13	37948808	37950918	Lsd1Bound_IncreasedAcinFed
chr13	38084911	38086774	Lsd1Bound_IncreasedAcinFed
chr13	38128237	38129980	Lsd1Bound_IncreasedAcinFed
chr13	38242739	38245249	Lsd1Bound_IncreasedAcinFed
chr13	38262314	38263092	Lsd1Bound_IncreasedAcinFed
chr13	38296757	38297507	Lsd1Bound_IncreasedAcinFed
chr13	38619259	38620837	Lsd1Bound_IncreasedAcinFed
chr13	39051794	39052989	Lsd1Bound_IncreasedAcinFed
chr13	40954066	40956675	Lsd1Bound_IncreasedAcinFed
chr13	41111475	41112479	Lsd1Bound_IncreasedAcinFed
chr13	41314960	41316147	Lsd1Bound_IncreasedAcinFed
chr13	41453427	41454706	Lsd1Bound_IncreasedAcinFed
chr13	41700175	41702268	Lsd1Bound_IncreasedAcinFed
chr13	42144373	42145532	Lsd1Bound_IncreasedAcinFed
chr13	42198078	42200788	Lsd1Bound_IncreasedAcinFed
chr13	42740837	42742985	Lsd1Bound_IncreasedAcinFed
chr13	42775895	42781029	Lsd1Bound_IncreasedAcinFed
chr13	42961207	42962527	Lsd1Bound_IncreasedAcinFed
chr13	43266452	43267478	Lsd1Bound_IncreasedAcinFed
chr13	43330496	43332832	Lsd1Bound_IncreasedAcinFed
chr13	43398772	43400420	Lsd1Bound_IncreasedAcinFed
chr13	43493583	43494588	Lsd1Bound_IncreasedAcinFed
chr13	43573921	43577621	Lsd1Bound_IncreasedAcinFed
chr13	43654707	43656206	Lsd1Bound_IncreasedAcinFed
chr13	43740668	43747977	Lsd1Bound_IncreasedAcinFed
chr13	43749197	43750629	Lsd1Bound_IncreasedAcinFed
chr13	44036410	44038107	Lsd1Bound_IncreasedAcinFed
chr13	44825110	44826926	Lsd1Bound_IncreasedAcinFed
chr13	44935291	44936459	Lsd1Bound_IncreasedAcinFed
chr13	45096483	45098171	Lsd1Bound_IncreasedAcinFed
chr13	45484817	45487188	Lsd1Bound_IncreasedAcinFed
chr13	45631747	45634773	Lsd1Bound_IncreasedAcinFed
chr13	45655411	45658570	Lsd1Bound_IncreasedAcinFed
chr13	45789959	45791070	Lsd1Bound_IncreasedAcinFed
chr13	45835534	45836033	Lsd1Bound_IncreasedAcinFed
chr13	46057445	46062514	Lsd1Bound_IncreasedAcinFed
chr13	46283378	46284377	Lsd1Bound_IncreasedAcinFed
chr13	46764549	46766293	Lsd1Bound_IncreasedAcinFed
chr13	46821889	46824063	Lsd1Bound_IncreasedAcinFed
chr13	47024356	47026273	Lsd1Bound_IncreasedAcinFed
chr13	47200394	47202277	Lsd1Bound_IncreasedAcinFed
chr13	48112732	48114582	Lsd1Bound_IncreasedAcinFed
chr13	48356353	48358089	Lsd1Bound_IncreasedAcinFed
chr13	48608188	48609110	Lsd1Bound_IncreasedAcinFed
chr13	48640553	48642519	Lsd1Bound_IncreasedAcinFed
chr13	48720509	48721649	Lsd1Bound_IncreasedAcinFed
chr13	48949001	48954550	Lsd1Bound_IncreasedAcinFed
chr13	48964336	48968249	Lsd1Bound_IncreasedAcinFed
chr13	48973149	48974348	Lsd1Bound_IncreasedAcinFed
chr13	49059228	49064503	Lsd1Bound_IncreasedAcinFed
chr13	49281558	49287436	Lsd1Bound_IncreasedAcinFed
chr13	49516011	49517600	Lsd1Bound_IncreasedAcinFed
chr13	49776930	49778258	Lsd1Bound_IncreasedAcinFed
chr13	51746599	51747612	Lsd1Bound_IncreasedAcinFed
chr13	51940759	51946372	Lsd1Bound_IncreasedAcinFed
chr13	51978350	51980238	Lsd1Bound_IncreasedAcinFed
chr13	52142995	52143809	Lsd1Bound_IncreasedAcinFed
chr13	52227139	52229823	Lsd1Bound_IncreasedAcinFed
chr13	52282023	52283552	Lsd1Bound_IncreasedAcinFed
chr13	52625513	52626277	Lsd1Bound_IncreasedAcinFed
chr13	53023689	53025845	Lsd1Bound_IncreasedAcinFed
chr13	53067862	53078023	Lsd1Bound_IncreasedAcinFed
chr13	53215736	53217899	Lsd1Bound_IncreasedAcinFed
chr13	53472390	53473268	Lsd1Bound_IncreasedAcinFed
chr13	54166693	54168411	Lsd1Bound_IncreasedAcinFed
chr13	54339489	54341263	Lsd1Bound_IncreasedAcinFed
chr13	54471794	54477830	Lsd1Bound_IncreasedAcinFed
chr13	54604453	54606190	Lsd1Bound_IncreasedAcinFed
chr13	54663455	54667090	Lsd1Bound_IncreasedAcinFed
chr13	54709318	54713460	Lsd1Bound_IncreasedAcinFed
chr13	54722938	54724202	Lsd1Bound_IncreasedAcinFed
chr13	54787900	54791191	Lsd1Bound_IncreasedAcinFed
chr13	54849908	54851927	Lsd1Bound_IncreasedAcinFed
chr13	54858211	54862051	Lsd1Bound_IncreasedAcinFed
chr13	54866819	54868179	Lsd1Bound_IncreasedAcinFed
chr13	55200231	55202001	Lsd1Bound_IncreasedAcinFed
chr13	55206337	55207911	Lsd1Bound_IncreasedAcinFed
chr13	55283680	55284430	Lsd1Bound_IncreasedAcinFed
chr13	55290623	55292406	Lsd1Bound_IncreasedAcinFed
chr13	55311645	55315229	Lsd1Bound_IncreasedAcinFed
chr13	55421430	55424277	Lsd1Bound_IncreasedAcinFed
chr13	55428398	55429089	Lsd1Bound_IncreasedAcinFed
chr13	55462066	55464669	Lsd1Bound_IncreasedAcinFed
[truncated: 36,313 more rows]

## Sheet: D - Lsd1KO_H3K27acClass
Table S3 – Related to Figures 1, 2, 5, and 6. ChIP-seq peak coordinates.
Chr	Start	End	Group
chr17	56768966	56769856	FirstUpWk1
chr12	80608028	80608945	FirstUpWk1
chr5	20186666	20188104	FirstUpWk1
chr16	97831457	97833219	FirstUpWk1
chr4	136450875	136452719	FirstUpWk1
chr2	102585495	102586132	FirstUpWk1
chr3	79379813	79381199	FirstUpWk1
chr4	130725793	130726696	FirstUpWk1
chr4	130746586	130750197	FirstUpWk1
chr4	141206407	141208630	FirstUpWk1
chr5	103622303	103623656	FirstUpWk1
chr5	124236382	124237189	FirstUpWk1
chr6	72166328	72167077	FirstUpWk1
chr6	82982930	82984177	FirstUpWk1
chr6	94626226	94627615	FirstUpWk1
chr6	127305719	127307336	FirstUpWk1
chr7	20505750	20506740	FirstUpWk1
chr7	145729428	145730966	FirstUpWk1
chr8	47587711	47588684	FirstUpWk1
chr9	52451928	52453000	FirstUpWk1
chr11	52146056	52147543	FirstUpWk1
chr11	101222355	101224203	FirstUpWk1
chr11	114036303	114039027	FirstUpWk1
chr13	3644630	3646424	FirstUpWk1
chr13	43749197	43750629	FirstUpWk1
chr14	46679804	46681033	FirstUpWk1
chr14	51702423	51703600	FirstUpWk1
chr15	96322208	96323354	FirstUpWk1
chr7	13495203	13496274	FirstUpWk1
chr13	109082319	109083904	FirstUpWk1
chr14	26270858	26272194	FirstUpWk1
chr4	57312508	57315076	FirstUpWk1
chr10	43298737	43301268	FirstUpWk1
chr13	102367231	102368602	FirstUpWk1
chr16	91068908	91070194	FirstUpWk1
chr17	71362509	71363997	FirstUpWk1
chr17	88276471	88277766	FirstUpWk1
chr19	24481383	24482332	FirstUpWk1
chr19	54113491	54116226	FirstUpWk1
chr2	76362821	76366010	FirstUpWk1
chr1	156936278	156937054	FirstUpWk1
chr4	107459054	107461126	FirstUpWk1
chr4	107507018	107508716	FirstUpWk1
chr5	114962125	114963784	FirstUpWk1
chr6	97532339	97533618	FirstUpWk1
chr10	13555227	13556507	FirstUpWk1
chr7	144419731	144421474	FirstUpWk1
chr10	92642895	92645473	FirstUpWk1
chr11	46196085	46198155	FirstUpWk1
chr11	78423937	78425997	FirstUpWk1
chr11	101560932	101563009	FirstUpWk1
chr13	23524448	23525198	FirstUpWk1
chr5	110900382	110901873	FirstUpWk1
chr5	111297781	111299481	FirstUpWk1
chr5	111407873	111409526	FirstUpWk1
chr10	67744818	67746145	FirstUpWk1
chr5	152201898	152203407	FirstUpWk1
chr6	50382897	50384166	FirstUpWk1
chr6	60778235	60779818	FirstUpWk1
chr6	70774399	70775290	FirstUpWk1
chr6	90309972	90310916	FirstUpWk1
chr6	97260995	97262816	FirstUpWk1
chr6	99813931	99815511	FirstUpWk1
chr7	6818534	6820419	FirstUpWk1
chr7	20518088	20519298	FirstUpWk1
chr7	29713916	29717892	FirstUpWk1
chr7	74991176	74992595	FirstUpWk1
chr7	80723367	80724504	FirstUpWk1
chr8	26361891	26367493	FirstUpWk1
chr8	89444235	89446484	FirstUpWk1
chr8	120084610	120086842	FirstUpWk1
chr9	41901526	41902973	FirstUpWk1
chr10	99062239	99062957	FirstUpWk1
chr9	99529510	99533902	FirstUpWk1
chr9	102619488	102621702	FirstUpWk1
chr9	108302849	108305841	FirstUpWk1
chrX	33735568	33737009	FirstUpWk1
chrX	49570230	49571040	FirstUpWk1
chrX	74295804	74297536	FirstUpWk1
chrX	90945442	90947918	FirstUpWk1
chrX	139160734	139162716	FirstUpWk1
chr11	68938790	68939555	FirstUpWk1
chr11	71821413	71822670	FirstUpWk1
chr11	90408808	90411359	FirstUpWk1
chr12	12816217	12818339	FirstUpWk1
chr12	25611962	25616318	FirstUpWk1
chr12	33987316	33988387	FirstUpWk1
chr12	56598433	56599670	FirstUpWk1
chr1	90955763	90957449	FirstUpWk1
chr13	13954681	13955695	FirstUpWk1
chr13	37604127	37607000	FirstUpWk1
chr13	37869655	37871748	FirstUpWk1
chr13	54339489	54341263	FirstUpWk1
chr13	59934854	59939347	FirstUpWk1
chr13	67273897	67274822	FirstUpWk1
chr13	116136367	116137577	FirstUpWk1
chr14	63497479	63500220	FirstUpWk1
chr14	76234006	76235490	FirstUpWk1
chr14	77594854	77596554	FirstUpWk1
chr15	101814208	101815093	FirstUpWk1
chr16	17560611	17562565	FirstUpWk1
chr1	33328239	33329120	FirstUpWk1
chr17	64994627	64995466	FirstUpWk1
chr18	11510285	11511452	FirstUpWk1
chr18	80730161	80732589	FirstUpWk1
chr1	177169854	177171151	FirstUpWk1
chr19	57492243	57493509	FirstUpWk1
chr2	127345209	127348862	FirstUpWk1
chr2	164282096	164284881	FirstUpWk1
chr2	173801761	173803992	FirstUpWk1
chr3	50823243	50824792	FirstUpWk1
chr3	89240311	89241743	FirstUpWk1
chr3	93309949	93311090	FirstUpWk1
chr3	94461182	94463960	FirstUpWk1
chr10	13737588	13738352	FirstUpWk1
chr4	133016278	133018964	FirstUpWk1
chr4	136453951	136455043	FirstUpWk1
chr4	136590074	136592465	FirstUpWk1
chr4	136632299	136635625	FirstUpWk1
chr4	138527011	138529796	FirstUpWk1
chr4	138793858	138796725	FirstUpWk1
chr4	139171995	139173386	FirstUpWk1
chr2	58691774	58695315	FirstUpWk1
chr2	128210326	128211371	FirstUpWk1
chr2	158222314	158225045	FirstUpWk1
chr2	159772937	159773901	FirstUpWk1
chr2	165871031	165871826	FirstUpWk1
chr2	172997296	172999930	FirstUpWk1
chr2	179023946	179026583	FirstUpWk1
chr3	36391724	36394671	FirstUpWk1
chr3	85195144	85196463	FirstUpWk1
chr3	89671543	89672311	FirstUpWk1
chr3	94452095	94454976	FirstUpWk1
chr3	121304544	121305817	FirstUpWk1
chr3	146227240	146228161	FirstUpWk1
chr3	152156022	152161374	FirstUpWk1
chr10	8269048	8269547	FirstUpWk1
chr4	45775825	45779994	FirstUpWk1
chr4	48783261	48784214	FirstUpWk1
chr4	120452790	120454452	FirstUpWk1
chr10	19623755	19625252	FirstUpWk1
chr4	132501432	132502686	FirstUpWk1
chr4	135735694	135737621	FirstUpWk1
chr4	136165540	136168277	FirstUpWk1
chr4	136460722	136462021	FirstUpWk1
chr4	136481706	136482751	FirstUpWk1
chr4	136599885	136601771	FirstUpWk1
chr4	136967656	136968956	FirstUpWk1
chr4	138786870	138791082	FirstUpWk1
chr10	20223794	20226546	FirstUpWk1
chr5	23356146	23357184	FirstUpWk1
chr10	25427207	25429286	FirstUpWk1
chr5	33381612	33382815	FirstUpWk1
chr5	53587510	53588908	FirstUpWk1
chr10	33624475	33625804	FirstUpWk1
chr5	66775218	66776382	FirstUpWk1
chr5	75772889	75775589	FirstUpWk1
chr5	89012524	89013857	FirstUpWk1
chr5	121084135	121085098	FirstUpWk1
chr5	123599669	123600954	FirstUpWk1
chr5	124679484	124686839	FirstUpWk1
chr5	124690540	124692846	FirstUpWk1
chr5	125885120	125887513	FirstUpWk1
chr5	130774508	130775630	FirstUpWk1
chr5	137526474	137528319	FirstUpWk1
chr5	137718939	137719695	FirstUpWk1
chr6	4499941	4500987	FirstUpWk1
chr6	28654685	28655883	FirstUpWk1
chr6	39192396	39194390	FirstUpWk1
chr6	50322146	50323753	FirstUpWk1
chr6	50364310	50365769	FirstUpWk1
chr6	96348215	96349543	FirstUpWk1
chr6	97296003	97297592	FirstUpWk1
chr10	58728538	58732123	FirstUpWk1
chr6	128546496	128547695	FirstUpWk1
chr1	39043654	39045754	FirstUpWk1
chr6	141988198	141990073	FirstUpWk1
chr6	142227816	142231847	FirstUpWk1
chr6	143092060	143092959	FirstUpWk1
chr6	145215740	145217075	FirstUpWk1
chr7	6836256	6837054	FirstUpWk1
chr7	28837043	28839566	FirstUpWk1
chr7	29709747	29710541	FirstUpWk1
chr7	29737830	29739182	FirstUpWk1
chr7	30784483	30786855	FirstUpWk1
chr7	73642301	73644016	FirstUpWk1
chr7	75273595	75275109	FirstUpWk1
chr7	80874418	80876286	FirstUpWk1
chr10	67739167	67740347	FirstUpWk1
chr10	68003873	68004984	FirstUpWk1
chr7	87047767	87048963	FirstUpWk1
chr7	91349200	91350458	FirstUpWk1
chr7	104539894	104541274	FirstUpWk1
chr10	68796865	68798831	FirstUpWk1
chr7	119737342	119738145	FirstUpWk1
chr7	120100683	120102357	FirstUpWk1
chr10	69678936	69680815	FirstUpWk1
chr7	133726204	133727554	FirstUpWk1
chr7	133779007	133781217	FirstUpWk1
chr7	137978243	137980118	FirstUpWk1
chr7	137997751	137999787	FirstUpWk1
chr7	143409913	143413550	FirstUpWk1
chr8	22878081	22880881	FirstUpWk1
chr8	25548564	25549738	FirstUpWk1
chr8	27474126	27475891	FirstUpWk1
chr10	74962417	74965103	FirstUpWk1
chr8	42125769	42127719	FirstUpWk1
chr8	46466452	46467715	FirstUpWk1
chr8	64069065	64070159	FirstUpWk1
chr8	73025087	73025586	FirstUpWk1
chr8	97699478	97700321	FirstUpWk1
chr8	112529985	112531357	FirstUpWk1
chr8	113239024	113241226	FirstUpWk1
chr8	116639247	116640888	FirstUpWk1
chr9	44387848	44391311	FirstUpWk1
chr9	50302650	50305844	FirstUpWk1
chr9	50508631	50509895	FirstUpWk1
chr9	75512629	75514931	FirstUpWk1
chr9	75515800	75517835	FirstUpWk1
chr9	101163520	101164828	FirstUpWk1
chr9	107169414	107170866	FirstUpWk1
chr9	120707346	120707845	FirstUpWk1
chrX	71243993	71245244	FirstUpWk1
chrX	90986457	90986956	FirstUpWk1
chrX	98449434	98450800	FirstUpWk1
chrX	100560735	100561721	FirstUpWk1
chrX	132186865	132187541	FirstUpWk1
chrX	132825308	132826326	FirstUpWk1
chrX	132847895	132848863	FirstUpWk1
chr10	92712795	92714399	FirstUpWk1
chrX	160161409	160162669	FirstUpWk1
chrX	160294343	160297136	FirstUpWk1
chrX	160562782	160564972	FirstUpWk1
chr1	51566479	51570743	FirstUpWk1
chr10	109670054	109671048	FirstUpWk1
chr10	114612305	114613124	FirstUpWk1
chr1	51906173	51907181	FirstUpWk1
chr10	116756920	116759086	FirstUpWk1
chr10	117549299	117551733	FirstUpWk1
chr11	53834159	53836087	FirstUpWk1
chr11	71823830	71825825	FirstUpWk1
chr1	63414047	63414546	FirstUpWk1
chr11	77437790	77439492	FirstUpWk1
chr11	80138649	80140105	FirstUpWk1
chr11	81357334	81358234	FirstUpWk1
chr11	86665862	86666781	FirstUpWk1
chr11	86673198	86674844	FirstUpWk1
chr11	88051153	88052863	FirstUpWk1
chr11	96317348	96318882	FirstUpWk1
chr11	102963100	102963599	FirstUpWk1
chr11	106841887	106844882	FirstUpWk1
chr11	109703419	109704305	FirstUpWk1
chr12	72847855	72850690	FirstUpWk1
chr1	82811356	82814036	FirstUpWk1
chr1	83156051	83156808	FirstUpWk1
chr12	109948581	109950191	FirstUpWk1
chr12	111944574	111945630	FirstUpWk1
chr13	4770407	4771504	FirstUpWk1
chr13	23665448	23666132	FirstUpWk1
chr1	93077233	93079595	FirstUpWk1
chr13	29241460	29242943	FirstUpWk1
chr13	34178656	34179915	FirstUpWk1
chr13	34304268	34306176	FirstUpWk1
chr13	40949633	40950388	FirstUpWk1
chr13	41518712	41520645	FirstUpWk1
chr13	44034660	44035159	FirstUpWk1
chr13	45786213	45786712	FirstUpWk1
chr13	48112732	48114582	FirstUpWk1
chr13	54548828	54549327	FirstUpWk1
chr13	63008721	63010922	FirstUpWk1
chr13	67710028	67710961	FirstUpWk1
chr13	67931527	67932498	FirstUpWk1
chr13	67993064	67993716	FirstUpWk1
chr13	96316014	96320100	FirstUpWk1
chr13	96544361	96546094	FirstUpWk1
chr13	96730866	96732382	FirstUpWk1
chr14	15636484	15637247	FirstUpWk1
chr14	15674850	15676573	FirstUpWk1
chr1	107802803	107806194	FirstUpWk1
chr14	51682780	51685960	FirstUpWk1
chr14	51761609	51764243	FirstUpWk1
chr14	60166097	60166863	FirstUpWk1
chr14	69078135	69079960	FirstUpWk1
chr1	127377755	127378579	FirstUpWk1
chr14	75845638	75846273	FirstUpWk1
chr14	76432482	76433811	FirstUpWk1
chr14	77282132	77283903	FirstUpWk1
chr14	121026035	121026661	FirstUpWk1
chr1	132717169	132720373	FirstUpWk1
chr15	38569849	38572045	FirstUpWk1
chr15	55110909	55112627	FirstUpWk1
chr15	57539108	57541333	FirstUpWk1
chr15	59350986	59351620	FirstUpWk1
chr15	59615090	59616597	FirstUpWk1
chr15	59656978	59658683	FirstUpWk1
chr15	73448088	73449243	FirstUpWk1
chr15	74509518	74510451	FirstUpWk1
chr15	74732345	74734465	FirstUpWk1
chr15	77122024	77123434	FirstUpWk1
chr16	8627421	8629055	FirstUpWk1
chr16	33254917	33256238	FirstUpWk1
chr16	34151090	34152249	FirstUpWk1
chr16	45471551	45472936	FirstUpWk1
chr16	46033734	46035677	FirstUpWk1
chr16	46062756	46063644	FirstUpWk1
chr16	46776597	46777225	FirstUpWk1
chr16	55733464	55734306	FirstUpWk1
chr17	6949777	6951324	FirstUpWk1
chr17	29350714	29351570	FirstUpWk1
chr17	43127259	43129442	FirstUpWk1
chr17	44162393	44165390	FirstUpWk1
chr17	48138298	48139843	FirstUpWk1
chr17	48155602	48157401	FirstUpWk1
chr17	66786318	66787019	FirstUpWk1
chr1	162174374	162178161	FirstUpWk1
chr17	84879347	84880874	FirstUpWk1
chr1	162238774	162240503	FirstUpWk1
chr18	3839110	3841544	FirstUpWk1
chr18	7608544	7610167	FirstUpWk1
chr18	10242165	10242925	FirstUpWk1
chr18	12016191	12017533	FirstUpWk1
chr1	164438809	164440405	FirstUpWk1
chr1	164761974	164763365	FirstUpWk1
chr18	55708340	55710077	FirstUpWk1
chr18	61878926	61879908	FirstUpWk1
chr18	78033105	78034146	FirstUpWk1
chr19	16071079	16072590	FirstUpWk1
chr19	24240608	24242244	FirstUpWk1
chr19	29359317	29359948	FirstUpWk1
chr19	38089056	38091348	FirstUpWk1
chr19	40811529	40812028	FirstUpWk1
chr19	58993143	58993769	FirstUpWk1
chr12	25563663	25564421	FirstUpWk1
chr16	96075995	96077195	FirstUpWk1
chr13	118003972	118005563	FirstUpWk1
chr14	70939887	70941743	FirstUpWk1
chr15	59682658	59685525	FirstUpWk1
chr19	53155303	53156756	FirstUpWk1
chr9	40770115	40772919	FirstUpWk1
chr13	25168153	25171439	FirstUpWk1
chr4	149645898	149648239	FirstUpWk1
chr5	31898675	31899763	FirstUpWk1
chr5	135416732	135418919	FirstUpWk1
chr5	149551472	149554336	FirstUpWk1
chr5	149598459	149603414	FirstUpWk1
chr6	30521943	30523525	FirstUpWk1
chr6	30576928	30579669	FirstUpWk1
chr6	37347503	37352369	FirstUpWk1
chr6	94231665	94234756	FirstUpWk1
chr10	74967350	74969077	FirstUpWk1
chr6	108014841	108015978	FirstUpWk1
chr10	75296223	75301086	FirstUpWk1
chr6	116584714	116586949	FirstUpWk1
chr6	119282225	119283655	FirstUpWk1
chr6	136415697	136420237	FirstUpWk1
chr7	29156573	29158578	FirstUpWk1
chr7	30791513	30796453	FirstUpWk1
chr7	109044324	109046056	FirstUpWk1
chr7	119969094	119971204	FirstUpWk1
chr7	135071740	135073904	FirstUpWk1
chr7	137717411	137718935	FirstUpWk1
chr7	146110488	146112047	FirstUpWk1
chr8	46148116	46149559	FirstUpWk1
chr8	48624709	48627273	FirstUpWk1
chr10	84038817	84040746	FirstUpWk1
chr8	117188697	117190741	FirstUpWk1
chr9	53821891	53823312	FirstUpWk1
chr9	111047501	111053946	FirstUpWk1
chr10	116530927	116532507	FirstUpWk1
chr9	123418891	123421479	FirstUpWk1
chrX	39421002	39422411	FirstUpWk1
chr11	58662403	58664321	FirstUpWk1
chr11	69356049	69358554	FirstUpWk1
chr11	69474931	69477129	FirstUpWk1
chr11	70027023	70028312	FirstUpWk1
chr11	77989832	77993001	FirstUpWk1
chr11	83692462	83697265	FirstUpWk1
chr11	94246308	94248341	FirstUpWk1
chr11	98992570	98994478	FirstUpWk1
chr11	102327112	102329386	FirstUpWk1
chr11	109129828	109132963	FirstUpWk1
chr11	114710971	114715356	FirstUpWk1
chr1	80754427	80755586	FirstUpWk1
chr12	25573804	25576010	FirstUpWk1
chr12	32657465	32659628	FirstUpWk1
chr12	46167356	46169487	FirstUpWk1
chr12	77116067	77117642	FirstUpWk1
chr12	81232793	81234323	FirstUpWk1
chr12	88497626	88500504	FirstUpWk1
chr12	100507100	100508623	FirstUpWk1
chr12	112906402	112911150	FirstUpWk1
chr12	114341858	114346236	FirstUpWk1
chr1	91510118	91516221	FirstUpWk1
chr13	40954066	40956675	FirstUpWk1
chr13	53067862	53078023	FirstUpWk1
chr13	67161248	67162653	FirstUpWk1
chr13	97778047	97779265	FirstUpWk1
chr15	30215261	30216670	FirstUpWk1
chr15	68865306	68867491	FirstUpWk1
chr15	98436338	98442500	FirstUpWk1
chr16	30934224	30937107	FirstUpWk1
chr16	32534585	32541809	FirstUpWk1
chr16	35768649	35770905	FirstUpWk1
chr16	95152589	95154904	FirstUpWk1
chr17	12310800	12313217	FirstUpWk1
chr17	28408455	28410691	FirstUpWk1
chr17	29847439	29849434	FirstUpWk1
chr17	48876233	48879270	FirstUpWk1
chr1	167123703	167125567	FirstUpWk1
chr17	71350882	71352643	FirstUpWk1
chr17	84908426	84912040	FirstUpWk1
chr18	3506929	3509450	FirstUpWk1
chr18	6279997	6282794	FirstUpWk1
chr18	55144971	55148667	FirstUpWk1
chr18	55149263	55153132	FirstUpWk1
chr18	61885512	61887636	FirstUpWk1
chr18	74223176	74225479	FirstUpWk1
chr19	10954989	10957027	FirstUpWk1
chr19	38170566	38172397	FirstUpWk1
chr19	46378460	46381068	FirstUpWk1
chr19	48008488	48010519	FirstUpWk1
chr2	4842999	4844237	FirstUpWk1
chr1	36134174	36137838	FirstUpWk1
chr2	27427849	27430270	FirstUpWk1
chr2	37286110	37287582	FirstUpWk1
chr2	79298729	79300719	FirstUpWk1
chr2	102740864	102742284	FirstUpWk1
chr2	124961573	124963012	FirstUpWk1
chr2	153170747	153173525	FirstUpWk1
chr2	155553458	155555522	FirstUpWk1
chr2	162619245	162621756	FirstUpWk1
chr2	162798277	162800435	FirstUpWk1
chr2	162842247	162843682	FirstUpWk1
chr2	165565599	165568560	FirstUpWk1
chr2	167602816	167604503	FirstUpWk1
chr3	19957505	19958687	FirstUpWk1
chr3	51025207	51029725	FirstUpWk1
chr3	65462383	65463908	FirstUpWk1
chr3	93358220	93360627	FirstUpWk1
chr10	17784552	17787879	FirstUpWk1
chr3	121271506	121272796	FirstUpWk1
chr3	152140466	152142574	FirstUpWk1
chr4	45484496	45486630	FirstUpWk1
chr4	59343683	59346042	FirstUpWk1
chr4	102242424	102244004	FirstUpWk1
chr10	39349657	39352624	FirstUpWk1
chr4	118777768	118779255	FirstUpWk1
chr4	124385440	124386863	FirstUpWk1
chr10	41401122	41405596	FirstUpWk1
chr4	136603621	136605190	FirstUpWk1
chr4	136832543	136836160	FirstUpWk1
chr4	136861766	136864270	FirstUpWk1
chr4	138496042	138499853	FirstUpWk1
chr4	139178332	139179731	FirstUpWk1
chr4	141061245	141063628	FirstUpWk1
chr4	141717066	141721533	FirstUpWk1
chr2	75775885	75777449	FirstUpWk1
chr2	79248913	79253115	FirstUpWk1
chr2	90392503	90395216	FirstUpWk1
chr2	92261643	92268639	FirstUpWk1
chr2	93883300	93891403	FirstUpWk1
chr1	182991881	182993267	FirstUpWk1
chr2	129689766	129691968	FirstUpWk1
chr2	161164652	161168518	FirstUpWk1
chr2	163259127	163261032	FirstUpWk1
chr2	163331389	163333428	FirstUpWk1
chr2	165846523	165847564	FirstUpWk1
chr1	188900632	188901833	FirstUpWk1
chr2	173614489	173618054	FirstUpWk1
chr2	179069664	179075333	FirstUpWk1
chr3	10315514	10316921	FirstUpWk1
chr3	27761338	27763002	FirstUpWk1
chr3	28579977	28581338	FirstUpWk1
chr3	31032885	31034593	FirstUpWk1
chr1	193125386	193126577	FirstUpWk1
chr3	57148169	57149422	FirstUpWk1
chr3	57226844	57234224	FirstUpWk1
chr1	193464690	193466288	FirstUpWk1
chr1	193481144	193484172	FirstUpWk1
chr3	89081444	89085735	FirstUpWk1
chr3	90401248	90403383	FirstUpWk1
chr3	94415208	94419934	FirstUpWk1
chr3	101316887	101323635	FirstUpWk1
chr3	101330317	101335920	FirstUpWk1
chr3	102527430	102528847	FirstUpWk1
chr3	107820036	107821910	FirstUpWk1
chr3	119226999	119228046	FirstUpWk1
chr3	121148573	121152347	FirstUpWk1
chr3	131064788	131068896	FirstUpWk1
chr3	131132911	131135103	FirstUpWk1
chr3	139465476	139466818	FirstUpWk1
chr3	142383550	142385522	FirstUpWk1
chr3	142387078	142390633	FirstUpWk1
chr3	146230579	146235251	FirstUpWk1
chr3	146418838	146422482	FirstUpWk1
chr4	40854974	40856396	FirstUpWk1
chr4	56234210	56235798	FirstUpWk1
chr10	12545139	12547259	FirstUpWk1
chr4	108505318	108508774	FirstUpWk1
chr4	136298203	136299619	FirstUpWk1
chr10	20004694	20007617	FirstUpWk1
chr10	20193501	20195452	FirstUpWk1
chr4	148178245	148182086	FirstUpWk1
chr4	148182606	148184762	FirstUpWk1
chr4	148233461	148235627	FirstUpWk1
chr4	148765762	148772563	FirstUpWk1
chr4	149511678	149515297	FirstUpWk1
chr5	20181941	20183422	FirstUpWk1
chr5	22891909	22893328	FirstUpWk1
chr5	32646407	32650096	FirstUpWk1
chr5	51943173	51944480	FirstUpWk1
chr5	53052137	53055873	FirstUpWk1
chr5	65789261	65791891	FirstUpWk1
chr5	73655408	73658201	FirstUpWk1
chr5	77542915	77545199	FirstUpWk1
chr5	96645825	96651436	FirstUpWk1
chr5	113478011	113480251	FirstUpWk1
chr10	39883055	39886080	FirstUpWk1
chr10	40348866	40351127	FirstUpWk1
chr5	116895870	116897509	FirstUpWk1
chr5	124258200	124260198	FirstUpWk1
chr5	125971425	125974198	FirstUpWk1
chr10	41435407	41437460	FirstUpWk1
chr5	147487252	147488988	FirstUpWk1
chr10	44475535	44476841	FirstUpWk1
chr10	44768073	44769968	FirstUpWk1
chr6	47933930	47934826	FirstUpWk1
chr6	50404820	50406702	FirstUpWk1
chr6	50716026	50717278	FirstUpWk1
chr6	50724689	50729467	FirstUpWk1
chr6	50751726	50754664	FirstUpWk1
chr6	97289903	97291070	FirstUpWk1
chr6	99043679	99046909	FirstUpWk1
chr6	99122105	99124592	FirstUpWk1
chr6	99773803	99775634	FirstUpWk1
chr6	115076093	115078598	FirstUpWk1
chr6	128787970	128790283	FirstUpWk1
chr6	134837188	134839492	FirstUpWk1
chr6	142237515	142239514	FirstUpWk1
chr6	143372809	143374969	FirstUpWk1
chr6	147665918	147668852	FirstUpWk1
chr7	3635114	3637686	FirstUpWk1
chr1	9998777	9999968	FirstUpWk1
chr7	19756897	19758996	FirstUpWk1
chr7	29512314	29513882	FirstUpWk1
chr7	30286808	30292792	FirstUpWk1
chr7	30552171	30554190	FirstUpWk1
chr7	36019129	36021101	FirstUpWk1
chr7	36084069	36088428	FirstUpWk1
chr7	48754472	48755869	FirstUpWk1
chr7	52149774	52152530	FirstUpWk1
chr7	65653988	65655369	FirstUpWk1
chr7	71066531	71072325	FirstUpWk1
chr7	72946423	72950392	FirstUpWk1
chr7	80860835	80863988	FirstUpWk1
chr7	103606825	103608261	FirstUpWk1
chr10	68996074	68997623	FirstUpWk1
chr10	69033113	69037739	FirstUpWk1
chr7	118402401	118406141	FirstUpWk1
chr7	119930671	119933478	FirstUpWk1
chr7	120097274	120099584	FirstUpWk1
chr7	121464882	121467648	FirstUpWk1
chr10	69666875	69670156	FirstUpWk1
chr7	130173682	130177256	FirstUpWk1
chr7	130240058	130243163	FirstUpWk1
chr7	134064371	134067442	FirstUpWk1
chr7	134234126	134235835	FirstUpWk1
chr7	134419541	134421773	FirstUpWk1
chr7	135784163	135786826	FirstUpWk1
chr1	40162765	40165429	FirstUpWk1
chr8	11475124	11479057	FirstUpWk1
chr8	13966720	13968498	FirstUpWk1
chr8	22886201	22888058	FirstUpWk1
chr8	27408901	27411708	FirstUpWk1
chr8	27468626	27470750	FirstUpWk1
chr8	32199789	32202595	FirstUpWk1
chr8	42218322	42219981	FirstUpWk1
chr8	47771783	47772856	FirstUpWk1
chr8	73124415	73127475	FirstUpWk1
chr8	81336236	81338145	FirstUpWk1
chr8	96092436	96094650	FirstUpWk1
chr8	107950359	107953306	FirstUpWk1
chr8	109165043	109167741	FirstUpWk1
chr8	109919643	109922608	FirstUpWk1
chr8	111987377	111990571	FirstUpWk1
chr8	112467733	112471848	FirstUpWk1
chr8	112502860	112504813	FirstUpWk1
chr8	122321670	122323497	FirstUpWk1
chr8	124101645	124105648	FirstUpWk1
chr8	127141325	127142948	FirstUpWk1
chr9	43903942	43906512	FirstUpWk1
chr9	44727886	44729641	FirstUpWk1
chr9	45177624	45179031	FirstUpWk1
chr9	54549537	54550912	FirstUpWk1
chr9	63193692	63195086	FirstUpWk1
chr9	65141203	65143299	FirstUpWk1
chr9	75213451	75214873	FirstUpWk1
chr9	75282039	75285041	FirstUpWk1
chr9	97088630	97090149	FirstUpWk1
chr9	102770680	102771784	FirstUpWk1
chr10	84348229	84350586	FirstUpWk1
chr9	120788734	120790578	FirstUpWk1
chrX	49516467	49519054	FirstUpWk1
chrX	91000251	91002827	FirstUpWk1
chrX	131543023	131544191	FirstUpWk1
chr10	90691052	90693514	FirstUpWk1
chrX	147450777	147452630	FirstUpWk1
chr10	121062509	121064283	FirstUpWk1
chr10	127758469	127760857	FirstUpWk1
chr11	31719815	31725865	FirstUpWk1
chr11	53655051	53656704	FirstUpWk1
chr11	57573070	57574977	FirstUpWk1
chr11	62300253	62303723	FirstUpWk1
chr11	62308043	62310251	FirstUpWk1
chr11	62331201	62333484	FirstUpWk1
chr11	66810846	66812493	FirstUpWk1
chr11	67835838	67838547	FirstUpWk1
chr11	74984652	74988062	FirstUpWk1
chr11	75362088	75366111	FirstUpWk1
chr11	87951723	87956493	FirstUpWk1
chr11	88028166	88029973	FirstUpWk1
chr11	88869653	88872272	FirstUpWk1
chr11	97744661	97746384	FirstUpWk1
chr11	100354425	100356050	FirstUpWk1
chr11	100406284	100408028	FirstUpWk1
chr11	107187142	107189758	FirstUpWk1
chr1	74454713	74459230	FirstUpWk1
chr1	13605055	13607228	FirstUpWk1
chr11	119646774	119652263	FirstUpWk1
chr11	121417206	121419263	FirstUpWk1
chr12	52964891	52968225	FirstUpWk1
chr12	55073732	55076477	FirstUpWk1
chr12	70912675	70917640	FirstUpWk1
chr12	72433812	72437837	FirstUpWk1
chr12	81310248	81312339	FirstUpWk1
chr12	100456784	100459341	FirstUpWk1
chr12	100476796	100478993	FirstUpWk1
chr12	100574200	100581042	FirstUpWk1
chr12	105974622	105979747	FirstUpWk1
chr12	117834531	117839652	FirstUpWk1
chr13	41331367	41333136	FirstUpWk1
chr13	44036410	44038107	FirstUpWk1
chr13	56194106	56196773	FirstUpWk1
chr13	59488689	59490368	FirstUpWk1
chr13	63356724	63358668	FirstUpWk1
chr13	100270090	100274012	FirstUpWk1
chr13	100349068	100350658	FirstUpWk1
chr13	103664862	103670231	FirstUpWk1
chr13	103693344	103697143	FirstUpWk1
chr14	25405449	25407385	FirstUpWk1
chr14	51708394	51712161	FirstUpWk1
chr14	73268476	73270102	FirstUpWk1
chr14	103500367	103501955	FirstUpWk1
chr14	118579127	118580418	FirstUpWk1
chr14	119066142	119067316	FirstUpWk1
chr15	12022520	12024547	FirstUpWk1
chr15	27872801	27874832	FirstUpWk1
chr15	34183413	34185213	FirstUpWk1
chr15	55095872	55100325	FirstUpWk1
chr15	58922404	58924722	FirstUpWk1
chr15	59310851	59314038	FirstUpWk1
chr15	61815765	61819843	FirstUpWk1
chr15	84361862	84363749	FirstUpWk1
chr15	95715430	95718316	FirstUpWk1
chr15	96841316	96843665	FirstUpWk1
chr15	97100472	97103731	FirstUpWk1
chr1	137411402	137416061	FirstUpWk1
chr16	22492958	22493995	FirstUpWk1
chr16	23982328	23983661	FirstUpWk1
chr16	23987227	23990652	FirstUpWk1
chr16	30510600	30511760	FirstUpWk1
chr16	33336640	33338770	FirstUpWk1
chr16	44122461	44124070	FirstUpWk1
chr16	45406208	45409409	FirstUpWk1
chr16	49531912	49536544	FirstUpWk1
chr16	90945681	90948014	FirstUpWk1
chr17	28833328	28837349	FirstUpWk1
chr1	34062088	34065323	FirstUpWk1
chr17	35789834	35792090	FirstUpWk1
chr17	46007884	46011920	FirstUpWk1
chr17	49026231	49027744	FirstUpWk1
chr17	50545725	50547555	FirstUpWk1
chr17	66285830	66294047	FirstUpWk1
chr17	71337204	71340613	FirstUpWk1
chr17	80494517	80496259	FirstUpWk1
chr17	80626781	80631833	FirstUpWk1
chr17	83924808	83926650	FirstUpWk1
chr1	162189140	162190693	FirstUpWk1
chr18	34738036	34739065	FirstUpWk1
chr18	43390521	43392386	FirstUpWk1
chr18	68217725	68220005	FirstUpWk1
chr19	6122900	6124611	FirstUpWk1
chr19	12084390	12088090	FirstUpWk1
chr19	24229049	24231404	FirstUpWk1
chr19	24298305	24300549	FirstUpWk1
chr19	24345385	24346430	FirstUpWk1
chr19	32366414	32368241	FirstUpWk1
chr19	38309931	38315709	FirstUpWk1
chr19	47043451	47047964	FirstUpWk1
chr19	47909312	47912331	FirstUpWk1
chr19	53903921	53909467	FirstUpWk1
chr19	53924548	53928332	FirstUpWk1
chr19	61069411	61070914	FirstUpWk1
chr19	61301154	61304286	FirstUpWk1
chr1	176466182	176469286	FirstUpWk1
chr2	20881343	20885486	FirstUpWk1
chr2	25082765	25084698	FirstUpWk1
chr2	28372597	28374686	FirstUpWk1
chr6	37980602	37983044	FirstUpWk1
chr8	129367456	129369622	FirstUpWk1
chr18	67555724	67557311	FirstUpWk1
chr2	77783405	77784584	FirstUpWk1
chr2	145761581	145763778	FirstUpWk1
chr2	167019328	167021616	FirstUpWk1
chr8	129255835	129262303	FirstUpWk1
chr1	99871035	99874505	FirstUpWk1
chr17	81899235	81901116	FirstUpWk1
chr4	155393324	155394421	FirstDownWk1
chr4	130727813	130728312	FirstUpWk3
chr14	104298494	104298993	FirstUpWk3
chr16	23984714	23985477	FirstUpWk3
chr2	68807740	68808425	FirstUpWk3
chr2	135793523	135794022	FirstUpWk3
chr4	149604530	149605192	FirstUpWk3
chr11	57221200	57221699	FirstUpWk3
chr12	40684333	40684832	FirstUpWk3
chr13	93908011	93908510	FirstUpWk3
chr14	24281255	24281754	FirstUpWk3
chr14	68451806	68452305	FirstUpWk3
chr14	80386459	80386958	FirstUpWk3
chr17	46981742	46982241	FirstUpWk3
chr2	24283985	24284609	FirstUpWk3
chr4	64786819	64787318	FirstUpWk3
chr4	129290970	129292070	FirstUpWk3
chr5	148075542	148076308	FirstUpWk3
chr5	149409166	149411236	FirstUpWk3
chr1	195208726	195209225	FirstUpWk3
chr6	113458379	113459259	FirstUpWk3
chr8	3390302	3391917	FirstUpWk3
chr1	63051816	63052315	FirstUpWk3
chr1	63714957	63715456	FirstUpWk3
chr5	65038259	65039396	FirstUpWk3
chr5	110531193	110531692	FirstUpWk3
chr7	116981404	116982503	FirstUpWk3
chr8	48737850	48738349	FirstUpWk3
chr9	8003415	8004728	FirstUpWk3
chr9	66362121	66362786	FirstUpWk3
chr9	67392478	67393182	FirstUpWk3
chr10	110510450	110510949	FirstUpWk3
chrX	101016526	101018101	FirstUpWk3
chr11	56060615	56061114	FirstUpWk3
chr11	77685709	77686468	FirstUpWk3
chr1	66233309	66234275	FirstUpWk3
chr1	84214366	84215522	FirstUpWk3
chr13	96593159	96593658	FirstUpWk3
chr13	110050479	110051630	FirstUpWk3
chr14	7437204	7437883	FirstUpWk3
chr1	125940696	125943169	FirstUpWk3
chr14	119112654	119113153	FirstUpWk3
chr15	77633980	77635901	FirstUpWk3
chr16	29839017	29839952	FirstUpWk3
chr16	91320530	91321029	FirstUpWk3
chr1	155995781	155996406	FirstUpWk3
chr17	17585744	17586378	FirstUpWk3
chr18	20711465	20711964	FirstUpWk3
chr19	34920157	34921706	FirstUpWk3
chr19	36704016	36704983	FirstUpWk3
chr1	184186446	184186945	FirstUpWk3
chr2	76370171	76370670	FirstUpWk3
chr2	152777059	152777811	FirstUpWk3
chr2	154285609	154286108	FirstUpWk3
chr2	163511576	163512239	FirstUpWk3
chr2	168426500	168426999	FirstUpWk3
chr3	37815929	37816558	FirstUpWk3
chr3	121349660	121350414	FirstUpWk3
chr4	8881660	8882284	FirstUpWk3
chr4	142107241	142107872	FirstUpWk3
chr4	147587747	147589901	FirstUpWk3
chr2	58338280	58338779	FirstUpWk3
chr2	72228650	72229149	FirstUpWk3
chr2	146150477	146150976	FirstUpWk3
chr2	151855157	151855656	FirstUpWk3
chr3	37623496	37623995	FirstUpWk3
chr3	54224385	54225822	FirstUpWk3
chr3	59147872	59148678	FirstUpWk3
chr3	65390450	65390949	FirstUpWk3
chr3	88395944	88397117	FirstUpWk3
chr3	154386149	154386648	FirstUpWk3
chr10	6815688	6816187	FirstUpWk3
chr4	47450259	47451163	FirstUpWk3
chr4	102432336	102432835	FirstUpWk3
chr4	115635096	115636047	FirstUpWk3
chr4	120899701	120900325	FirstUpWk3
chr4	129554760	129555515	FirstUpWk3
chr4	130762449	130763105	FirstUpWk3
chr4	131171117	131171616	FirstUpWk3
chr4	134298136	134298928	FirstUpWk3
chr4	135772852	135773612	FirstUpWk3
chr10	20191772	20192560	FirstUpWk3
chr4	140834937	140836118	FirstUpWk3
chr4	148520449	148521389	FirstUpWk3
chr4	150331437	150333610	FirstUpWk3
chr10	25340580	25341382	FirstUpWk3
chr5	102001539	102003104	FirstUpWk3
chr5	113277525	113278024	FirstUpWk3
chr10	40747785	40749195	FirstUpWk3
chr5	137897350	137897849	FirstUpWk3
chr5	140408139	140408638	FirstUpWk3
chr1	9838127	9839052	FirstUpWk3
chr6	29608126	29609303	FirstUpWk3
chr6	29610200	29611320	FirstUpWk3
chr6	31290096	31290595	FirstUpWk3
chr6	127280180	127280986	FirstUpWk3
chr6	142572283	142572782	FirstUpWk3
chr7	26225341	26226334	FirstUpWk3
chr7	38408885	38409997	FirstUpWk3
chr7	50538207	50538706	FirstUpWk3
chr7	81538438	81539231	FirstUpWk3
chr7	104115621	104116248	FirstUpWk3
chr7	119352098	119353262	FirstUpWk3
chr7	129710089	129710588	FirstUpWk3
chr7	132866664	132867163	FirstUpWk3
chr7	137980641	137981991	FirstUpWk3
chr8	55594390	55595020	FirstUpWk3
chr8	82014962	82015461	FirstUpWk3
chr8	89434947	89435446	FirstUpWk3
chr8	122830681	122831497	FirstUpWk3
chr9	37228376	37229475	FirstUpWk3
chr9	54539091	54539728	FirstUpWk3
chr9	56482254	56484077	FirstUpWk3
chr9	63598281	63599035	FirstUpWk3
chr9	66453848	66455015	FirstUpWk3
chr9	69365198	69366071	FirstUpWk3
chr9	71537648	71538147	FirstUpWk3
chr9	121081009	121081636	FirstUpWk3
chrX	136332635	136333470	FirstUpWk3
chr10	126945996	126946994	FirstUpWk3
chr11	3371031	3371732	FirstUpWk3
chr11	3753478	3753977	FirstUpWk3
chr1	59254578	59255077	FirstUpWk3
chr11	69883133	69883632	FirstUpWk3
chr11	75873781	75874280	FirstUpWk3
chr11	88048912	88049612	FirstUpWk3
chr11	107153015	107153762	FirstUpWk3
chr11	109181491	109182130	FirstUpWk3
chr11	113493200	113493699	FirstUpWk3
chr12	12948058	12949315	FirstUpWk3
chr12	29924066	29925577	FirstUpWk3
chr1	78534119	78534618	FirstUpWk3
chr12	100335538	100336037	FirstUpWk3
chr12	103737277	103737935	FirstUpWk3
chr13	12650029	12651669	FirstUpWk3
chr13	57347393	57348525	FirstUpWk3
chr13	62957170	62957911	FirstUpWk3
chr13	68744496	68744995	FirstUpWk3
chr13	69565495	69566143	FirstUpWk3
chr13	96552191	96552690	FirstUpWk3
chr14	35582388	35583280	FirstUpWk3
chr14	47706139	47707075	FirstUpWk3
chr14	61946376	61947147	FirstUpWk3
chr14	68449823	68450876	FirstUpWk3
chr14	76298744	76299621	FirstUpWk3
chr1	134786793	134787457	FirstUpWk3
chr15	92427624	92428123	FirstUpWk3
chr16	91142982	91144306	FirstUpWk3
chr16	91962244	91962743	FirstUpWk3
chr17	14319655	14320154	FirstUpWk3
chr17	24826370	24827138	FirstUpWk3
chr17	35951304	35951803	FirstUpWk3
chr17	36282463	36283089	FirstUpWk3
chr18	21094778	21095566	FirstUpWk3
chr18	24903584	24904083	FirstUpWk3
chr18	25704597	25705723	FirstUpWk3
chr18	32297827	32298326	FirstUpWk3
chr18	34671051	34672441	FirstUpWk3
chr18	38376257	38377164	FirstUpWk3
chr18	62721486	62721985	FirstUpWk3
chr18	80734223	80734956	FirstUpWk3
chr19	7265639	7266991	FirstUpWk3
chr19	22140348	22141380	FirstUpWk3
chr19	24340201	24341709	FirstUpWk3
chr19	25117307	25118367	FirstUpWk3
chr19	38152371	38152870	FirstUpWk3
chr19	38166694	38167318	FirstUpWk3
chr1	173310230	173310729	FirstUpWk3
chr19	53881583	53882547	FirstUpWk3
chr19	57099254	57100521	FirstUpWk3
chr19	57273109	57273763	FirstUpWk3
chr2	6864328	6864827	FirstUpWk3
chr2	21885546	21886045	FirstUpWk3
chr10	102830138	102831185	FirstUpWk3
chr8	124222305	124222804	FirstUpWk3
chr4	148030168	148031336	FirstUpWk3
chr9	54635156	54636147	FirstUpWk3
chr11	118525657	118526156	FirstUpWk3
chr15	54783806	54784305	FirstUpWk3
chr2	22148937	22149567	FirstUpWk3
chr15	36625187	36625686	Unchanged
chr15	52132736	52133235	Unchanged
chr1	91131688	91132187	Unchanged
chr17	81082827	81083326	Unchanged
chr18	22098981	22099480	Unchanged
chr18	43288450	43289105	Unchanged
chr19	41385247	41386073	Unchanged
chr2	104576943	104577442	Unchanged
chr3	75285931	75286430	Unchanged
chr4	96727684	96728324	Unchanged
chr4	136164619	136165118	Unchanged
chr4	136692547	136693046	Unchanged
chr1	171851591	171852751	Unchanged
chr5	46419493	46420119	Unchanged
chr1	9928694	9929193	Unchanged
chr6	121199749	121200248	Unchanged
chr10	19759810	19760309	Unchanged
chr8	35015966	35016465	Unchanged
chr9	83208915	83211768	Unchanged
chr9	102552282	102552781	Unchanged
chrX	48202159	48203126	Unchanged
chrX	139232054	139232700	Unchanged
chr10	93910460	93910959	Unchanged
chr13	23666205	23666838	Unchanged
chr13	67965320	67965945	Unchanged
chr5	64913363	64913862	Unchanged
chr5	93565957	93566456	Unchanged
chr5	100144443	100144942	Unchanged
chr7	6886985	6887484	Unchanged
chr7	103591541	103592562	Unchanged
chr7	108563554	108564341	Unchanged
chr7	129708224	129708997	Unchanged
chr7	132478975	132479474	Unchanged
chr9	41020328	41020827	Unchanged
chr9	62423737	62424236	Unchanged
chr9	72939067	72939693	Unchanged
chrX	8817403	8818387	Unchanged
chrX	45806322	45807792	Unchanged
chrX	50251646	50252145	Unchanged
chrX	54033457	54033956	Unchanged
chrX	106308755	106309574	Unchanged
chr10	122189427	122190057	Unchanged
chr11	11412367	11412866	Unchanged
chr11	62735144	62735643	Unchanged
chr11	69567797	69568430	Unchanged
chr11	118077107	118077606	Unchanged
chr12	3711129	3712131	Unchanged
chr12	28192890	28193389	Unchanged
chr12	55928683	55929313	Unchanged
chr1	91357271	91357770	Unchanged
chr12	117902437	117902936	Unchanged
chr13	61905415	61906046	Unchanged
chr14	20403976	20404475	Unchanged
chr14	75280178	75280875	Unchanged
chr1	130087401	130088118	Unchanged
chr14	98267357	98267856	Unchanged
chr15	95718992	95719906	Unchanged
chr15	98342575	98343499	Unchanged
chr16	31509129	31509628	Unchanged
chr16	69904712	69905211	Unchanged
chr16	80445468	80445967	Unchanged
chr16	94818832	94819331	Unchanged
chr17	7426667	7427166	Unchanged
chr17	17201074	17201573	Unchanged
chr17	31213931	31214430	Unchanged
chr17	43267409	43267908	Unchanged
chr17	47175853	47176614	Unchanged
chr17	87504030	87504529	Unchanged
chr18	20834501	20835000	Unchanged
chr18	25686622	25687121	Unchanged
chr18	74193758	74194257	Unchanged
chr19	11195441	11195940	Unchanged
chr19	24097394	24097893	Unchanged
chr2	31588843	31589342	Unchanged
chr2	43535185	43535684	Unchanged
chr2	179373926	179374557	Unchanged
chr3	8841593	8842092	Unchanged
chr3	32031921	32032420	Unchanged
chr3	60401646	60402145	Unchanged
chr3	100166681	100167180	Unchanged
chr3	121156517	121157016	Unchanged
chr3	125376848	125377868	Unchanged
chr3	132592202	132592826	Unchanged
chr3	151893061	151893841	Unchanged
chr4	11917699	11918198	Unchanged
chr4	136151140	136151856	Unchanged
chr2	71036540	71037039	Unchanged
chr2	71082749	71083248	Unchanged
chr2	91673711	91674210	Unchanged
chr2	118346035	118346534	Unchanged
chr2	128005450	128005949	Unchanged
chr2	143537962	143538461	Unchanged
chr2	154287562	154288459	Unchanged
chr2	156777282	156777913	Unchanged
chr2	162925987	162926633	Unchanged
chr2	177574423	177575055	Unchanged
chr2	181515716	181517238	Unchanged
chr3	9815040	9815827	Unchanged
chr3	26073123	26073622	Unchanged
chr3	31775548	31776542	Unchanged
chr1	193216719	193217218	Unchanged
chr3	60212216	60213048	Unchanged
chr3	66550832	66551459	Unchanged
chr3	66610518	66611017	Unchanged
chr3	79625225	79625976	Unchanged
chr3	120494726	120495225	Unchanged
chr3	121497303	121497802	Unchanged
chr10	4444525	4445024	Unchanged
chr3	144249476	144250123	Unchanged
chr3	159514387	159514886	Unchanged
chr4	9697918	9698417	Unchanged
chr10	8837698	8838197	Unchanged
chr4	98928628	98929127	Unchanged
chr4	102104802	102105301	Unchanged
chr4	107289799	107290478	Unchanged
chr4	107495795	107496577	Unchanged
chr4	115331383	115331882	Unchanged
chr4	120679091	120680137	Unchanged
chr4	130221203	130221827	Unchanged
chr10	19679064	19679563	Unchanged
chr4	134162118	134162617	Unchanged
chr10	19710293	19710792	Unchanged
chr4	136007069	136007568	Unchanged
chr10	20008264	20008763	Unchanged
chr4	140837056	140837555	Unchanged
chr4	149780562	149781061	Unchanged
chr5	4006913	4007412	Unchanged
chr5	7880499	7880998	Unchanged
chr5	15691121	15691920	Unchanged
chr5	32187640	32188139	Unchanged
chr5	49075327	49075826	Unchanged
chr10	31237162	31237661	Unchanged
chr5	53056585	53057213	Unchanged
chr5	72746577	72747076	Unchanged
chr5	103948032	103948669	Unchanged
chr10	40981051	40981550	Unchanged
chr5	123001849	123003142	Unchanged
chr5	123234067	123234566	Unchanged
chr5	136427161	136427788	Unchanged
chr6	8782106	8783962	Unchanged
chr6	8846819	8847908	Unchanged
chr6	13821262	13821886	Unchanged
chr6	15135915	15136414	Unchanged
chr6	49323868	49324367	Unchanged
chr6	53730966	53731465	Unchanged
chr6	67120565	67121064	Unchanged
chr6	73265132	73265631	Unchanged
chr6	97766452	97766951	Unchanged
chr6	108376718	108377473	Unchanged
chr10	58827246	58827745	Unchanged
chr6	122774105	122774929	Unchanged
chr6	146358447	146358946	Unchanged
chr7	28289645	28290144	Unchanged
chr10	66645341	66645840	Unchanged
chr7	71947103	71948003	Unchanged
chr10	67356648	67357147	Unchanged
chr7	73230243	73230742	Unchanged
chr7	82509024	82509523	Unchanged
chr7	86450902	86451401	Unchanged
chr7	109421448	109421947	Unchanged
chr7	112542504	112543003	Unchanged
chr7	119414196	119414695	Unchanged
chr10	74555295	74555794	Unchanged
chr8	11457759	11458258	Unchanged
chr8	25462165	25462664	Unchanged
chr8	27857426	27858261	Unchanged
chr8	29605655	29606154	Unchanged
chr8	35536016	35536515	Unchanged
chr8	36900587	36901086	Unchanged
chr8	67166801	67167425	Unchanged
chr8	92311122	92311757	Unchanged
chr10	77087208	77087707	Unchanged
chr8	129707712	129708211	Unchanged
chr9	14019634	14020133	Unchanged
chr9	41909648	41910147	Unchanged
chr9	64055074	64055573	Unchanged
chr9	89721712	89722211	Unchanged
chr9	98229738	98230237	Unchanged
chr9	100510353	100510852	Unchanged
chr9	101082716	101083215	Unchanged
chr9	103345718	103346217	Unchanged
chr9	108077330	108077829	Unchanged
chr9	110552751	110553250	Unchanged
chr9	111054465	111054964	Unchanged
chr9	114713652	114714523	Unchanged
chrX	7187470	7187969	Unchanged
chrX	7256773	7257688	Unchanged
chrX	10570079	10570578	Unchanged
chrX	12571383	12572014	Unchanged
chrX	17096898	17097535	Unchanged
chrX	20243190	20243689	Unchanged
chrX	49426188	49426687	Unchanged
chrX	50973560	50974315	Unchanged
chrX	74678459	74679133	Unchanged
chrX	74854233	74854732	Unchanged
chrX	91752935	91753434	Unchanged
chrX	96800297	96801219	Unchanged
chrX	99149202	99149701	Unchanged
chrX	100559462	100560094	Unchanged
chrX	100562249	100562748	Unchanged
chrX	103234107	103234606	Unchanged
chrX	146943521	146944300	Unchanged
chrX	149672478	149672977	Unchanged
chrX	156435545	156436262	Unchanged
chr10	93222191	93222690	Unchanged
chr1	51866539	51867038	Unchanged
chr10	119270210	119270877	Unchanged
chr11	46959771	46960270	Unchanged
chr11	62031184	62031683	Unchanged
chr11	62559497	62559996	Unchanged
chr11	78497639	78499002	Unchanged
chr11	80053800	80054299	Unchanged
chr11	84539405	84540418	Unchanged
chr11	85680161	85680660	Unchanged
chr11	87284251	87285070	Unchanged
chr11	96740967	96741747	Unchanged
chr1	72503495	72504251	Unchanged
chr1	73298111	73298879	Unchanged
chr11	113530874	113531373	Unchanged
chr11	117358939	117359438	Unchanged
chr12	10874900	10875399	Unchanged
chr12	17880468	17880967	Unchanged
chr12	38969394	38969893	Unchanged
chr12	52837178	52837806	Unchanged
chr12	54528190	54528689	Unchanged
chr12	76609468	76609967	Unchanged
chr12	82023894	82024393	Unchanged
chr12	82695571	82696216	Unchanged
chr12	82787061	82787886	Unchanged
chr12	99963537	99964036	Unchanged
chr13	34282154	34282794	Unchanged
chr13	35114803	35115302	Unchanged
chr13	47492859	47493358	Unchanged
chr13	75934952	75935579	Unchanged
chr1	99782874	99786000	Unchanged
chr14	15549286	15550072	Unchanged
chr1	113748836	113749335	Unchanged
chr14	55001379	55002015	Unchanged
chr14	64272716	64273215	Unchanged
chr14	66162285	66162784	Unchanged
chr14	73080989	73082313	Unchanged
chr14	75271279	75271778	Unchanged
chr14	106132082	106132581	Unchanged
chr15	4029782	4030281	Unchanged
chr15	54810449	54810948	Unchanged
chr15	67613495	67613994	Unchanged
chr15	68894782	68895546	Unchanged
chr15	95733747	95734246	Unchanged
chr15	101012310	101012939	Unchanged
chr16	32783825	32784324	Unchanged
chr16	43506732	43507231	Unchanged
chr16	48331754	48332253	Unchanged
chr1	153005031	153005530	Unchanged
chr16	94823083	94823859	Unchanged
chr17	26377883	26378671	Unchanged
chr17	31399279	31399778	Unchanged
chr17	53713604	53714103	Unchanged
chr17	86624760	86625536	Unchanged
chr17	88421322	88421821	Unchanged
chr18	22501990	22502824	Unchanged
chr18	34003665	34004164	Unchanged
chr18	39643218	39643717	Unchanged
chr18	55092978	55093784	Unchanged
chr18	66446407	66446906	Unchanged
chr19	21181156	21181655	Unchanged
chr19	32394486	32395119	Unchanged
chr19	36753389	36753888	Unchanged
chr19	55342466	55343090	Unchanged
chr2	14029654	14030153	Unchanged
chr2	21182642	21183426	Unchanged
chr2	27614045	27614544	Unchanged
chr13	101358572	101359071	Unchanged
chr16	4371137	4371636	Unchanged
chr16	32052890	32053389	Unchanged
chr17	80554511	80555010	Unchanged
chr5	15566729	15567228	Unchanged
chr11	88367268	88367767	Unchanged
chr12	83346652	83347151	Unchanged
chr1	136511687	136512186	Unchanged
chr16	24409845	24410344	Unchanged
chr17	74839816	74840315	Unchanged
chr2	116844220	116844719	Unchanged
chr3	32042953	32043452	Unchanged
chr10	39819945	39820444	Unchanged
chr1	182994566	182995328	Unchanged
chr5	15641849	15642514	Unchanged
chr5	21190594	21191093	Unchanged
chr5	22919772	22920415	Unchanged
chr5	23105359	23105858	Unchanged
chr10	40979949	40980448	Unchanged
chr6	8814231	8814857	Unchanged
chr6	31150750	31151249	Unchanged
chr10	44474519	44475018	Unchanged
chr6	86725701	86726200	Unchanged
chr8	35914334	35914833	Unchanged
chr8	41690189	41690688	Unchanged
chr9	108445135	108445634	Unchanged
chrX	10142865	10143364	Unchanged
chrX	12401610	12402109	Unchanged
chrX	137115511	137116010	Unchanged
chr11	105893064	105893563	Unchanged
chr12	99954176	99954675	Unchanged
chr13	42868036	42868535	Unchanged
chr13	49074803	49075302	Unchanged
chr1	129396575	129397074	Unchanged
chr14	120196080	120196579	Unchanged
chr15	97619343	97619842	Unchanged
chr17	30212782	30213281	Unchanged
chr17	48569278	48570215	Unchanged
chr17	81037472	81037971	Unchanged
chr1	9200510	9201009	Unchanged
chr13	96189059	96189833	Unchanged
chr13	97752852	97753782	Unchanged
chr13	98661723	98663907	Unchanged
chr13	98668366	98668865	Unchanged
chr13	98727959	98728719	Unchanged
chr13	99078258	99078757	Unchanged
chr13	99246088	99246587	Unchanged
chr1	69517790	69518289	Unchanged
chr13	102530154	102532048	Unchanged
chr13	105282815	105283314	Unchanged
chr13	105706196	105706695	Unchanged
chr13	110689767	110690266	Unchanged
chr13	110927431	110927930	Unchanged
chr13	111738346	111738845	Unchanged
chr13	112138217	112138852	Unchanged
chr13	114606024	114606523	Unchanged
chr13	117340370	117340869	Unchanged
chr1	72618837	72619336	Unchanged
chr14	13416200	13416699	Unchanged
chr14	13417513	13418012	Unchanged
chr14	13720487	13720986	Unchanged
chr14	15352783	15353282	Unchanged
chr14	15573226	15573725	Unchanged
chr14	19134058	19134557	Unchanged
chr1	72916415	72919258	Unchanged
chr14	24278012	24278511	Unchanged
chr14	24787555	24788199	Unchanged
chr14	25305379	25306561	Unchanged
chr14	28012588	28013087	Unchanged
chr14	28051254	28051753	Unchanged
chr14	29596681	29597180	Unchanged
chr14	30179184	30179683	Unchanged
chr14	30950278	30953775	Unchanged
chr14	38097471	38097970	Unchanged
chr14	39922784	39924075	Unchanged
chr14	56441907	56442406	Unchanged
chr14	56474492	56474991	Unchanged
chr14	56492930	56493559	Unchanged
chr14	58234637	58235822	Unchanged
chr14	59143518	59144365	Unchanged
chr14	64275209	64275708	Unchanged
chr14	65642946	65643591	Unchanged
chr14	66114979	66115478	Unchanged
chr1	74479381	74480393	Unchanged
chr14	66893289	66893788	Unchanged
chr14	73001439	73003409	Unchanged
chr14	73020540	73021039	Unchanged
chr14	75317779	75318278	Unchanged
chr14	76149278	76149910	Unchanged
chr14	76486788	76487287	Unchanged
chr14	77386107	77386606	Unchanged
chr14	78419241	78419740	Unchanged
chr14	79914837	79917398	Unchanged
chr14	87826085	87826584	Unchanged
chr14	90048057	90048686	Unchanged
chr14	99982730	99984239	Unchanged
chr14	101902238	101903061	Unchanged
chr14	102651202	102651701	Unchanged
chr14	121480981	121481631	Unchanged
chr14	121983272	121983771	Unchanged
chr15	7151068	7151567	Unchanged
chr15	8217280	8219401	Unchanged
chr15	9041425	9041924	Unchanged
chr15	9823629	9824128	Unchanged
chr15	26691247	26691897	Unchanged
chr15	27892610	27894082	Unchanged
chr15	27897459	27897958	Unchanged
chr15	31376648	31377147	Unchanged
chr15	31440291	31440790	Unchanged
chr15	31799619	31800604	Unchanged
chr1	83696843	83697342	Unchanged
chr15	37331388	37331887	Unchanged
chr1	84401424	84401923	Unchanged
chr15	38938819	38940198	Unchanged
chr15	39048491	39049249	Unchanged
chr15	41283499	41283998	Unchanged
chr15	51809461	51809960	Unchanged
chr15	54839242	54839741	Unchanged
chr15	57531179	57531866	Unchanged
chr15	57550519	57551018	Unchanged
chr15	57738408	57738907	Unchanged
chr15	58172804	58173848	Unchanged
chr15	58592960	58593870	Unchanged
chr15	58647598	58648097	Unchanged
chr15	58871675	58873823	Unchanged
chr15	59398255	59400097	Unchanged
chr15	59537375	59538972	Unchanged
chr15	71558422	71558921	Unchanged
chr15	71600174	71600962	Unchanged
chr1	88078671	88079514	Unchanged
chr15	75642898	75643605	Unchanged
chr15	76537008	76537507	Unchanged
chr15	76808074	76808573	Unchanged
chr15	77630494	77631122	Unchanged
chr15	78978677	78979176	Unchanged
chr15	79465647	79466668	Unchanged
chr15	79653402	79653901	Unchanged
chr15	80670840	80671339	Unchanged
chr15	80893089	80893723	Unchanged
chr15	81747472	81747971	Unchanged
chr15	82788882	82789831	Unchanged
chr15	83304175	83305181	Unchanged
chr15	86106692	86107191	Unchanged
chr15	90886743	90887524	Unchanged
chr15	91903249	91904215	Unchanged
chr15	97762973	97763472	Unchanged
chr1	90461301	90461800	Unchanged
chr16	7146428	7146927	Unchanged
chr16	11920593	11921092	Unchanged
chr16	18428459	18428958	Unchanged
chr1	91374713	91375389	Unchanged
chr16	22388768	22391513	Unchanged
chr16	23271915	23272414	Unchanged
chr16	24460206	24460705	Unchanged
chr16	28243418	28243917	Unchanged
chr16	28813818	28814480	Unchanged
chr16	29683609	29684108	Unchanged
chr16	30517925	30518916	Unchanged
chr16	33961635	33962134	Unchanged
chr16	35034385	35035029	Unchanged
chr16	35192488	35192987	Unchanged
chr16	35485127	35485626	Unchanged
chr16	36802962	36803461	Unchanged
chr16	45402584	45403083	Unchanged
chr16	45628142	45628641	Unchanged
chr16	49502737	49503556	Unchanged
chr16	52254457	52254956	Unchanged
chr16	56484783	56485282	Unchanged
chr16	59416411	59416910	Unchanged
chr16	60916037	60916536	Unchanged
chr1	93184632	93185131	Unchanged
chr16	76133400	76133899	Unchanged
chr16	78264789	78265288	Unchanged
chr16	79029218	79029717	Unchanged
chr16	87567795	87568294	Unchanged
chr16	87644062	87644561	Unchanged
chr16	89868367	89868866	Unchanged
chr16	90411920	90413011	Unchanged
chr16	91585436	91586052	Unchanged
chr16	94571729	94572228	Unchanged
chr16	95338853	95339801	Unchanged
chr16	96357590	96358361	Unchanged
chr1	95059038	95059537	Unchanged
chr16	96667830	96668466	Unchanged
chr16	96690525	96691287	Unchanged
chr16	97620287	97620786	Unchanged
chr17	6428312	6430490	Unchanged
chr17	7077027	7077526	Unchanged
chr17	15321458	15322104	Unchanged
chr17	24669406	24670052	Unchanged
chr17	26182485	26183124	Unchanged
chr17	27438584	27439083	Unchanged
chr17	29634850	29635349	Unchanged
chr17	31225900	31226542	Unchanged
chr17	31353461	31353960	Unchanged
chr17	31366993	31367492	Unchanged
chr17	32315590	32316089	Unchanged
chr17	35738936	35739435	Unchanged
chr1	98768438	98769296	Unchanged
chr17	44687207	44687706	Unchanged
chr17	46354162	46354661	Unchanged
chr17	53006114	53006613	Unchanged
chr17	63752021	63752520	Unchanged
chr17	65138312	65138811	Unchanged
chr17	66137332	66137831	Unchanged
chr17	73479241	73479740	Unchanged
chr17	75344498	75344997	Unchanged
chr17	76013898	76014528	Unchanged
chr1	16473055	16473673	Unchanged
chr17	80280506	80281136	Unchanged
chr17	80324866	80325943	Unchanged
chr17	83560738	83561363	Unchanged
chr17	84130758	84131626	Unchanged
chr17	84232619	84233560	Unchanged
chr17	84660259	84660758	Unchanged
chr17	85175596	85177634	Unchanged
chr17	85579891	85580642	Unchanged
chr17	86434432	86434931	Unchanged
chr17	87519649	87520148	Unchanged
chr17	89199490	89199989	Unchanged
chr18	6275304	6276901	Unchanged
chr18	13945154	13945653	Unchanged
chr18	14971660	14972159	Unchanged
chr1	110228770	110229269	Unchanged
chr18	21306305	21307072	Unchanged
chr18	24001639	24002138	Unchanged
chr18	24270803	24271302	Unchanged
chr18	25086383	25086882	Unchanged
chr18	25739084	25740450	Unchanged
chr18	35284176	35284675	Unchanged
chr18	35981014	35981513	Unchanged
chr18	36565045	36565697	Unchanged
chr18	38010302	38011145	Unchanged
chr18	38182751	38183250	Unchanged
chr1	120380257	120380910	Unchanged
chr18	38212328	38212827	Unchanged
chr18	38539471	38539970	Unchanged
chr18	38936709	38939178	Unchanged
chr18	44924615	44925114	Unchanged
chr18	44940330	44940829	Unchanged
chr18	52775424	52775923	Unchanged
chr18	55072694	55073339	Unchanged
chr18	55109095	55109594	Unchanged
chr18	55719955	55720454	Unchanged
chr18	61249161	61249660	Unchanged
chr18	68275278	68275777	Unchanged
chr18	69518744	69519243	Unchanged
chr18	75186261	75187344	Unchanged
chr18	75810654	75812025	Unchanged
chr18	76811662	76812161	Unchanged
chr18	77419178	77421318	Unchanged
chr18	77441560	77442059	Unchanged
chr18	79141337	79142018	Unchanged
chr18	84056575	84057074	Unchanged
chr18	84699248	84699747	Unchanged
chr19	3673766	3675177	Unchanged
chr19	4458965	4459464	Unchanged
chr19	6264138	6264637	Unchanged
chr19	10376610	10377413	Unchanged
chr19	17218608	17219397	Unchanged
chr19	23051831	23052722	Unchanged
chr19	25152190	25152689	Unchanged
chr19	25507822	25508321	Unchanged
chr19	28192243	28193267	Unchanged
chr19	28380357	28381138	Unchanged
chr19	28405366	28405996	Unchanged
chr19	28440225	28440724	Unchanged
chr19	28524171	28525359	Unchanged
chr19	28595632	28596131	Unchanged
chr19	28730742	28731964	Unchanged
chr19	32270490	32271794	Unchanged
chr19	32722576	32723260	Unchanged
chr19	34915648	34916147	Unchanged
chr19	36751698	36752811	Unchanged
chr19	36764566	36765459	Unchanged
chr19	37211986	37212485	Unchanged
chr19	38439656	38440840	Unchanged
chr19	43742471	43742970	Unchanged
chr19	45503433	45503932	Unchanged
chr19	46012004	46012503	Unchanged
chr1	129425705	129426971	Unchanged
chr19	54432591	54433090	Unchanged
chr19	55599561	55600490	Unchanged
chr19	57433245	57433744	Unchanged
chr19	57726790	57727289	Unchanged
chr19	57920280	57920779	Unchanged
chr19	59571308	59571807	Unchanged
chr1	130543786	130544285	Unchanged
chr19	61097840	61099543	Unchanged
chr2	3253117	3253616	Unchanged
chr2	4491600	4492099	Unchanged
chr2	7003700	7004333	Unchanged
chr2	17662482	17662981	Unchanged
chr2	18508787	18510126	Unchanged
chr2	20815779	20816461	Unchanged
chr2	22876860	22877858	Unchanged
chr2	24166991	24167490	Unchanged
chr1	134221547	134224212	Unchanged
chr2	26327612	26328239	Unchanged
chr2	29873674	29874173	Unchanged
chr2	30557893	30558672	Unchanged
chr2	30797928	30798724	Unchanged
chr2	30899497	30899996	Unchanged
chr2	31622842	31623341	Unchanged
chr2	33415053	33415679	Unchanged
chr2	35038432	35039204	Unchanged
chr1	135074255	135074754	Unchanged
chr2	35295656	35296812	Unchanged
chr2	43410448	43411246	Unchanged
chr2	50038532	50039031	Unchanged
chr1	135520967	135521466	Unchanged
chr2	52838363	52839335	Unchanged
chr2	57105205	57106287	Unchanged
chr2	58563822	58564321	Unchanged
chr2	58762190	58762689	Unchanged
chr2	59324177	59324676	Unchanged
chr2	59518567	59519066	Unchanged
chr2	59691485	59691984	Unchanged
chr2	59743181	59743680	Unchanged
chr2	60024096	60024785	Unchanged
chr1	135805103	135805742	Unchanged
chr2	65385080	65385791	Unchanged
chr2	68057299	68057798	Unchanged
chr2	68203874	68204373	Unchanged
chr2	69374123	69374622	Unchanged
chr2	70750899	70752589	Unchanged
chr2	71912891	71913517	Unchanged
chr2	72203454	72204095	Unchanged
chr2	73189721	73190266	Unchanged
chr1	136766800	136767299	Unchanged
chr2	75707320	75707819	Unchanged
chr1	137512578	137513202	Unchanged
chr2	79215912	79216411	Unchanged
chr2	80626341	80626840	Unchanged
chr2	83567873	83568372	Unchanged
chr2	84487271	84487770	Unchanged
chr2	84783337	84783836	Unchanged
chr2	91895573	91896624	Unchanged
chr2	92147720	92148219	Unchanged
chr2	101704502	101705001	Unchanged
chr2	101735903	101737989	Unchanged
chr1	138114462	138114961	Unchanged
chr2	102716071	102716570	Unchanged
chr2	103152677	103154025	Unchanged
chr2	103900981	103902217	Unchanged
chr2	105237409	105237908	Unchanged
chr2	105505304	105505803	Unchanged
chr2	105865810	105866309	Unchanged
chr1	138511462	138511961	Unchanged
chr2	108472319	108472818	Unchanged
chr2	112355543	112356042	Unchanged
chr2	113724918	113727879	Unchanged
chr1	140486773	140487938	Unchanged
chr2	115716922	115717421	Unchanged
chr2	115879674	115880319	Unchanged
chr2	121412049	121412548	Unchanged
chr2	121698436	121698935	Unchanged
chr2	124694007	124694506	Unchanged
chr2	124855782	124856281	Unchanged
chr2	125532201	125532700	Unchanged
chr2	126378664	126379318	Unchanged
chr2	128150592	128151091	Unchanged
chr2	130650048	130650547	Unchanged
chr2	136212950	136214054	Unchanged
chr2	143528171	143529115	Unchanged
chr1	21001540	21002039	Unchanged
chr2	144110557	144111327	Unchanged
chr2	146025778	146026277	Unchanged
chr2	146191060	146194174	Unchanged
chr2	146207742	146208241	Unchanged
chr2	152687226	152687725	Unchanged
chr1	144498009	144498508	Unchanged
chr2	154807874	154808373	Unchanged
chr2	155134852	155135351	Unchanged
chr2	155199739	155200638	Unchanged
chr2	155698557	155699801	Unchanged
chr2	156028704	156029203	Unchanged
chr2	156562173	156563340	Unchanged
chr2	156803983	156804482	Unchanged
chr2	157381582	157382207	Unchanged
chr2	157592276	157592984	Unchanged
chr1	145963675	145964174	Unchanged
chr2	157751951	157752684	Unchanged
chr2	159457489	159458501	Unchanged
chr2	162962418	162962917	Unchanged
chr2	164347623	164348122	Unchanged
chr2	164586645	164587144	Unchanged
chr1	152104125	152104624	Unchanged
chr2	169519731	169520682	Unchanged
chr1	152938377	152938876	Unchanged
chr2	170709167	170711122	Unchanged
chr2	173430758	173431629	Unchanged
chr2	173477887	173478386	Unchanged
chr2	173512204	173512703	Unchanged
chr2	173567162	173568549	Unchanged
chr1	153024558	153025563	Unchanged
chr2	174362775	174363274	Unchanged
chr3	4568440	4568939	Unchanged
chr3	5564989	5565634	Unchanged
chr3	16445325	16445824	Unchanged
chr1	22165411	22165910	Unchanged
chr3	23896348	23896847	Unchanged
chr3	27088339	27089228	Unchanged
chr3	27790829	27791328	Unchanged
chr3	30795382	30795881	Unchanged
chr3	31196317	31197527	Unchanged
chr3	32300291	32300790	Unchanged
chr3	32837076	32840410	Unchanged
chr3	37797586	37798220	Unchanged
chr3	40851756	40852610	Unchanged
chr3	41170620	41171119	Unchanged
chr3	51626732	51627231	Unchanged
chr3	52347129	52349105	Unchanged
chr3	54932958	54933457	Unchanged
chr3	58433562	58435558	Unchanged
chr3	60321314	60321813	Unchanged
chr3	60380039	60381054	Unchanged
chr3	67178134	67178633	Unchanged
chr3	68378530	68379154	Unchanged
chr3	69990270	69990769	Unchanged
chr1	155997190	155997689	Unchanged
chr3	85507150	85507852	Unchanged
chr3	87678870	87679369	Unchanged
chr3	88350456	88350955	Unchanged
chr3	88456792	88457291	Unchanged
chr3	94203078	94203577	Unchanged
chr1	156916609	156917108	Unchanged
chr3	94413598	94414097	Unchanged
chr3	95475486	95475985	Unchanged
chr3	95703749	95704248	Unchanged
chr3	97340629	97341128	Unchanged
chr3	97567485	97568256	Unchanged
chr3	98226712	98227211	Unchanged
chr3	100647352	100647978	Unchanged
chr3	100822282	100823075	Unchanged
chr1	157376160	157377078	Unchanged
chr3	107493183	107494223	Unchanged
chr3	107593190	107594003	Unchanged
chr3	107875920	107876419	Unchanged
chr3	107961520	107962019	Unchanged
chr3	108293831	108294472	Unchanged
chr3	109735215	109735714	Unchanged
chr1	157536017	157537403	Unchanged
chr3	115729081	115729580	Unchanged
chr3	116507256	116508115	Unchanged
chr3	121165581	121166080	Unchanged
chr3	121340960	121341459	Unchanged
chr3	121438310	121440263	Unchanged
chr3	122492376	122492875	Unchanged
chr3	123035449	123035948	Unchanged
chr3	129439037	129439536	Unchanged
chr3	133856986	133857485	Unchanged
chr3	135309238	135310151	Unchanged
chr3	135335620	135338421	Unchanged
chr3	137729417	137730107	Unchanged
chr3	137789967	137790466	Unchanged
chr3	137899756	137900520	Unchanged
chr3	138592588	138593087	Unchanged
chr3	142411795	142412787	Unchanged
chr3	146608801	146609300	Unchanged
chr1	159696293	159696792	Unchanged
chr3	151894599	151895256	Unchanged
chr4	7347522	7348021	Unchanged
chr4	7507271	7509511	Unchanged
chr4	8525097	8525596	Unchanged
chr4	8865831	8866330	Unchanged
chr4	9506818	9507572	Unchanged
chr4	14847020	14847519	Unchanged
chr4	24673262	24673761	Unchanged
chr4	24753577	24754278	Unchanged
chr4	35036646	35037145	Unchanged
chr4	37556194	37556693	Unchanged
chr4	40480856	40481355	Unchanged
chr4	41087242	41087741	Unchanged
chr4	41611576	41612075	Unchanged
chr1	161591066	161591565	Unchanged
chr4	46089421	46090307	Unchanged
chr1	163718479	163718978	Unchanged
chr4	47241466	47241965	Unchanged
chr4	47446727	47447226	Unchanged
chr4	48695117	48696431	Unchanged
chr4	53294592	53295837	Unchanged
chr4	53913389	53913888	Unchanged
chr4	55054693	55055192	Unchanged
chr4	57255628	57256252	Unchanged
chr4	57447737	57448236	Unchanged
chr4	59869959	59870458	Unchanged
chr4	62533206	62533705	Unchanged
chr4	62827868	62829245	Unchanged
chr4	62939636	62940135	Unchanged
chr4	71130197	71130696	Unchanged
chr4	95460570	95461219	Unchanged
chr4	102080799	102081782	Unchanged
chr4	104841683	104842182	Unchanged
chr4	105024697	105025196	Unchanged
chr4	106255718	106256217	Unchanged
chr4	106412773	106413272	Unchanged
chr4	106697332	106697831	Unchanged
chr4	106921553	106922140	Unchanged
chr4	107501455	107503419	Unchanged
chr4	107723178	107723677	Unchanged
chr4	107798990	107799489	Unchanged
chr4	114591958	114592457	Unchanged
chr4	117636268	117636767	Unchanged
chr4	119298385	119299171	Unchanged
chr4	120343183	120343831	Unchanged
chr4	120736918	120739077	Unchanged
chr4	124322346	124322845	Unchanged
chr4	124535359	124535858	Unchanged
chr4	125888585	125889391	Unchanged
chr4	127256418	127256917	Unchanged
chr4	127811641	127812559	Unchanged
chr4	128674410	128676757	Unchanged
chr4	128677627	128678252	Unchanged
chr4	129164093	129164592	Unchanged
chr4	130570707	130571537	Unchanged
chr4	130736549	130737174	Unchanged
chr4	132822480	132823146	Unchanged
chr4	132927228	132927727	Unchanged
chr1	24356599	24357098	Unchanged
chr1	170093451	170094984	Unchanged
chr4	132978216	132978715	Unchanged
chr4	133863477	133863976	Unchanged
chr4	134891477	134892199	Unchanged
chr4	135206472	135206971	Unchanged
chr4	135388884	135390023	Unchanged
chr4	136681165	136681886	Unchanged
chr4	136873067	136873566	Unchanged
chr4	137238727	137239226	Unchanged
chr4	137606440	137606939	Unchanged
chr4	138093085	138093869	Unchanged
chr4	138184495	138185168	Unchanged
chr4	139206217	139206716	Unchanged
chr4	139779845	139780344	Unchanged
chr4	142939177	142940778	Unchanged
chr4	144547364	144547863	Unchanged
chr4	145001084	145001583	Unchanged
chr4	147963639	147964138	Unchanged
chr4	148660567	148661066	Unchanged
chr4	149377038	149377537	Unchanged
chr4	149769396	149772271	Unchanged
chr4	149778514	149779182	Unchanged
chr4	151718582	151720609	Unchanged
chr5	4767200	4767699	Unchanged
chr5	8357462	8357961	Unchanged
chr5	9359397	9359896	Unchanged
chr5	20177717	20178544	Unchanged
chr1	174095355	174095854	Unchanged
chr5	24544484	24544983	Unchanged
chr5	25026076	25026575	Unchanged
chr5	27847519	27848018	Unchanged
chr5	28540804	28541303	Unchanged
chr5	31887330	31888287	Unchanged
chr5	33135685	33136329	Unchanged
chr5	35269011	35269510	Unchanged
chr5	35437919	35438418	Unchanged
chr5	37438635	37439134	Unchanged
chr5	38091309	38091808	Unchanged
chr1	177416631	177417130	Unchanged
chr5	48025929	48026556	Unchanged
chr5	52435189	52435688	Unchanged
chr5	52521585	52522084	Unchanged
chr5	61808899	61809398	Unchanged
chr5	64357329	64357828	Unchanged
chr5	64633696	64634195	Unchanged
chr5	65411017	65412825	Unchanged
chr5	66440275	66440774	Unchanged
chr5	66871130	66871629	Unchanged
chr5	66963138	66963637	Unchanged
chr5	67001512	67002011	Unchanged
chr5	68232879	68234384	Unchanged
chr5	68553472	68554098	Unchanged
chr5	73498487	73499233	Unchanged
chr5	74656642	74657777	Unchanged
chr5	74939078	74939577	Unchanged
chr5	77356497	77359553	Unchanged
chr5	87335199	87335874	Unchanged
chr1	181252159	181252658	Unchanged
chr5	92632326	92633519	Unchanged
chr5	93284932	93285431	Unchanged
chr5	93449087	93449586	Unchanged
chr5	96464790	96465481	Unchanged
chr5	96655463	96656091	Unchanged
chr5	97489176	97490468	Unchanged
chr5	99924436	99924935	Unchanged
chr5	100853024	100853523	Unchanged
chr5	104249186	104251459	Unchanged
chr5	104782404	104782903	Unchanged
chr1	182422872	182423371	Unchanged
chr5	107701674	107702173	Unchanged
chr5	110180188	110181349	Unchanged
chr5	110845468	110846534	Unchanged
chr5	111644479	111646032	Unchanged
chr5	111792961	111793622	Unchanged
chr5	112449826	112450648	Unchanged
chr5	112914185	112914684	Unchanged
chr5	115881839	115882618	Unchanged
chr5	117872736	117873235	Unchanged
chr5	117925996	117926495	Unchanged
chr5	120606972	120607471	Unchanged
chr5	122070869	122071368	Unchanged
chr5	122154998	122155497	Unchanged
chr5	122762406	122765331	Unchanged
chr5	122996568	123000179	Unchanged
chr5	124107948	124108447	Unchanged
chr5	124326973	124330541	Unchanged
chr5	124668976	124669475	Unchanged
chr5	125560049	125560548	Unchanged
chr1	184838614	184839316	Unchanged
chr1	185572371	185572870	Unchanged
chr5	138263311	138264081	Unchanged
chr5	143170777	143171276	Unchanged
chr1	187961380	187962136	Unchanged
chr5	143569540	143570039	Unchanged
chr5	143826274	143826773	Unchanged
chr5	144381788	144382414	Unchanged
chr5	145044647	145045598	Unchanged
chr5	145082285	145082784	Unchanged
chr5	147018027	147018526	Unchanged
chr5	148536328	148536827	Unchanged
chr5	149611840	149612339	Unchanged
chr5	150090207	150090706	Unchanged
chr5	150119334	150119959	Unchanged
chr6	6404441	6404940	Unchanged
chr6	7636172	7636671	Unchanged
chr1	190661856	190662355	Unchanged
chr6	15134310	15134971	Unchanged
chr6	23438202	23438701	Unchanged
chr6	24605883	24606382	Unchanged
chr6	28823355	28824123	Unchanged
chr6	30051328	30053057	Unchanged
chr6	30495707	30496206	Unchanged
chr6	38913789	38914417	Unchanged
chr6	40047192	40047691	Unchanged
chr6	40251909	40252408	Unchanged
chr6	41007489	41008114	Unchanged
chr6	44537480	44537979	Unchanged
chr6	47728175	47728910	Unchanged
chr6	50605822	50606321	Unchanged
chr6	53014967	53015814	Unchanged
chr6	54501234	54501733	Unchanged
chr6	54742307	54742806	Unchanged
chr6	55126182	55126681	Unchanged
chr6	61118272	61118771	Unchanged
chr6	70739749	70740391	Unchanged
chr6	70755943	70756442	Unchanged
chr6	73181911	73182573	Unchanged
chr6	83501735	83502361	Unchanged
chr6	85463067	85464022	Unchanged
chr6	86149018	86149517	Unchanged
chr6	86419147	86419646	Unchanged
chr6	87981366	87982872	Unchanged
chr6	88454787	88455286	Unchanged
chr6	89606280	89606779	Unchanged
chr6	90373167	90373666	Unchanged
chr6	91768360	91768859	Unchanged
chr1	194915452	194916774	Unchanged
chr6	97471820	97472319	Unchanged
chr6	98989168	98989667	Unchanged
chr6	100155889	100156617	Unchanged
chr6	101056966	101057465	Unchanged
chr6	101178761	101179260	Unchanged
chr6	101623422	101623921	Unchanged
chr6	113049681	113050180	Unchanged
chr6	113114375	113114874	Unchanged
chr6	113419072	113419933	Unchanged
chr6	113684836	113685335	Unchanged
chr6	119868593	119869092	Unchanged
chr6	120099292	120099791	Unchanged
chr6	124354083	124354582	Unchanged
chr10	5112904	5113403	Unchanged
chr6	134316571	134317070	Unchanged
chr6	134903970	134904469	Unchanged
chr6	135228439	135230804	Unchanged
chr6	136752028	136753336	Unchanged
chr6	140381228	140381727	Unchanged
chr6	141733623	141734862	Unchanged
chr6	142562043	142563830	Unchanged
chr10	6931372	6931871	Unchanged
chr6	149194589	149195368	Unchanged
chr7	4749019	4749518	Unchanged
chr7	6081963	6082462	Unchanged
chr7	6912489	6913562	Unchanged
chr7	20243874	20244373	Unchanged
chr7	26016233	26016732	Unchanged
chr7	29374525	29375157	Unchanged
chr7	29730232	29731167	Unchanged
chr7	30293214	30294059	Unchanged
chr7	30603899	30604532	Unchanged
chr7	30777388	30778975	Unchanged
chr7	31599793	31600462	Unchanged
chr10	9696265	9696764	Unchanged
chr7	50600297	50600796	Unchanged
chr7	51633769	51634414	Unchanged
chr7	52841981	52842480	Unchanged
chr7	52876908	52877407	Unchanged
chr7	54079022	54079521	Unchanged
chr7	56290432	56290931	Unchanged
chr10	12462717	12463216	Unchanged
chr7	57236817	57237648	Unchanged
chr7	57277006	57277505	Unchanged
chr7	59086602	59087918	Unchanged
chr7	70648373	70648872	Unchanged
chr10	12526872	12527683	Unchanged
chr7	72908250	72908749	Unchanged
chr7	73074329	73074999	Unchanged
chr7	74899144	74899643	Unchanged
chr7	80918489	80918988	Unchanged
chr7	81103493	81103992	Unchanged
chr7	81535904	81536403	Unchanged
chr7	81537348	81538111	Unchanged
chr7	81636361	81636860	Unchanged
chr7	82729758	82730440	Unchanged
chr7	85298164	85298663	Unchanged
chr7	87455681	87456291	Unchanged
chr7	87699218	87699717	Unchanged
chr7	103566156	103566655	Unchanged
chr10	14427648	14428147	Unchanged
chr7	104076916	104077685	Unchanged
chr7	104488142	104490502	Unchanged
chr7	108066465	108066964	Unchanged
chr10	14438032	14438531	Unchanged
chr7	116624027	116624526	Unchanged
chr7	119437716	119438215	Unchanged
chr7	119967030	119967529	Unchanged
chr7	123556391	123556890	Unchanged
chr7	133742641	133743140	Unchanged
chr7	134077023	134077522	Unchanged
chr7	134701921	134702420	Unchanged
chr7	142675386	142676054	Unchanged
chr7	146049269	146049768	Unchanged
chr7	147373183	147373682	Unchanged
chr1	32326699	32327198	Unchanged
chr7	150936773	150937272	Unchanged
chr10	19403509	19404008	Unchanged
chr8	8703636	8704135	Unchanged
chr8	9413444	9413943	Unchanged
chr8	9805246	9805745	Unchanged
chr8	12832276	12833052	Unchanged
chr8	13113104	13113603	Unchanged
chr8	13962144	13962643	Unchanged
chr8	22874949	22875593	Unchanged
chr8	24008863	24009362	Unchanged
chr8	24148209	24149127	Unchanged
chr10	19790066	19790565	Unchanged
chr8	26725513	26726482	Unchanged
chr8	35363441	35364350	Unchanged
chr8	35744881	35745380	Unchanged
chr8	37088093	37088592	Unchanged
chr8	41600949	41602471	Unchanged
chr8	42279235	42279734	Unchanged
chr8	46800445	46801175	Unchanged
chr8	47107429	47107928	Unchanged
chr8	48892309	48892808	Unchanged
chr8	49718752	49719251	Unchanged
chr8	63973427	63973926	Unchanged
chr8	72284253	72284752	Unchanged
chr8	74519156	74519655	Unchanged
chr8	80680282	80680781	Unchanged
chr10	21410180	21410679	Unchanged
chr8	87691831	87692330	Unchanged
chr8	91452913	91453412	Unchanged
chr8	92767353	92768169	Unchanged
chr8	92902891	92903856	Unchanged
chr8	93904175	93904674	Unchanged
chr8	96770111	96770739	Unchanged
chr8	97226570	97227121	Unchanged
chr8	98639384	98641840	Unchanged
chr8	104334704	104335203	Unchanged
chr8	107908574	107909073	Unchanged
chr8	108482827	108483988	Unchanged
chr8	109186465	109186964	Unchanged
chr8	109250930	109252504	Unchanged
chr8	109394507	109395951	Unchanged
chr8	109841701	109842200	Unchanged
chr8	112214422	112215287	Unchanged
chr8	112625618	112626348	Unchanged
chr8	113166930	113167429	Unchanged
chr8	113838595	113839094	Unchanged
chr10	28065067	28065708	Unchanged
chr8	117288779	117289278	Unchanged
chr8	119830220	119831596	Unchanged
chr8	121679423	121681543	Unchanged
chr8	122086251	122086750	Unchanged
chr8	123501455	123501954	Unchanged
chr8	124288801	124289300	Unchanged
chr8	124395696	124396734	Unchanged
chr8	125328339	125329017	Unchanged
chr8	125432719	125433935	Unchanged
chr8	125962040	125962666	Unchanged
chr8	126558466	126558965	Unchanged
chr8	126578333	126578832	Unchanged
chr8	126790755	126791827	Unchanged
chr8	127655930	127656429	Unchanged
chr10	31288632	31289131	Unchanged
chr8	130787338	130787837	Unchanged
chr10	35894235	35894734	Unchanged
chr9	13485763	13486555	Unchanged
chr9	15952866	15953365	Unchanged
chr9	21183027	21183719	Unchanged
chr10	36213244	36213743	Unchanged
chr9	26816971	26817470	Unchanged
chr9	26951038	26951537	Unchanged
chr9	29770254	29770881	Unchanged
chr9	31097162	31098826	Unchanged
chr9	31828592	31829744	Unchanged
chr9	36568235	36568734	Unchanged
chr9	44123901	44124400	Unchanged
chr9	46417239	46417738	Unchanged
chr9	47119652	47120151	Unchanged
chr9	51973211	51973710	Unchanged
chr9	55427533	55428032	Unchanged
chr9	56431341	56431840	Unchanged
chr9	56470633	56471132	Unchanged
chr9	56508353	56508852	Unchanged
chr9	56643910	56644409	Unchanged
chr9	58089217	58090923	Unchanged
chr9	58690189	58690688	Unchanged
chr9	59050695	59051194	Unchanged
chr10	40942315	40942814	Unchanged
chr9	59551138	59551768	Unchanged
chr9	61076357	61076856	Unchanged
chr9	62028163	62028662	Unchanged
chr9	62657011	62657510	Unchanged
chr9	62945939	62946742	Unchanged
chr9	63497877	63498376	Unchanged
chr10	41579707	41580744	Unchanged
chr9	64367816	64368756	Unchanged
chr9	66617346	66617845	Unchanged
chr9	66993951	66994450	Unchanged
[truncated: 36,296 more rows]

## Sheet: E - Lsd1KO_H3K4me1Class
Table S3 – Related to Figures 1, 2, 5, and 6. ChIP-seq peak coordinates.
Chr	Start	End	Group
chr4	130597293	130597792	FirstDownWk1
chr4	155393324	155394421	FirstDownWk1
chr9	103222801	103223300	FirstDownWk1
chr11	121509702	121510201	FirstDownWk1
chr5	20350441	20350940	FirstDownWk1
chr2	33008183	33008682	FirstDownWk1
chr19	30188037	30193038	FirstDownWk3
chr11	53872295	53875153	FirstDownWk3
chr8	113144554	113146407	FirstDownWk3
chr9	84300903	84303596	FirstDownWk3
chr5	124755382	124757358	FirstDownWk3
chr2	28710776	28712516	FirstDownWk3
chr9	105718473	105721988	FirstDownWk3
chr10	80571780	80574756	FirstDownWk3
chr2	120683073	120684727	FirstDownWk3
chr9	15616741	15617823	FirstDownWk3
chr12	111793887	111796099	FirstDownWk3
chr13	42930619	42931884	FirstDownWk3
chr6	87019065	87020274	FirstDownWk3
chr17	81899235	81901116	FirstDownWk3
chr4	128685732	128688591	FirstDownWk3
chr15	76826581	76827458	FirstDownWk3
chr6	29154431	29156643	FirstDownWk3
chr10	61151382	61152948	FirstDownWk3
chr8	63457455	63458351	FirstDownWk3
chr9	75535233	75536704	FirstDownWk3
chr17	36160267	36161246	FirstDownWk3
chr17	24736967	24738884	FirstDownWk3
chr15	58783762	58786014	FirstDownWk3
chr16	13838159	13839770	FirstDownWk3
chr8	113178094	113178879	FirstDownWk3
chr5	144484271	144486258	FirstDownWk3
chr11	59571087	59571858	FirstDownWk3
chr5	51943173	51944480	FirstDownWk3
chr5	54484083	54484582	FirstDownWk3
chr18	35918524	35919582	FirstDownWk3
chr8	87289490	87290518	FirstDownWk3
chrX	7429856	7431591	FirstDownWk3
chr13	59700929	59702269	FirstDownWk3
chr9	65116828	65117631	FirstDownWk3
chr5	107926472	107928312	FirstDownWk3
chr17	36247684	36248745	FirstDownWk3
chr10	69379132	69380458	FirstDownWk3
chr2	32273663	32274941	FirstDownWk3
chr8	126476169	126477177	FirstDownWk3
chr1	89843668	89844573	FirstDownWk3
chr9	108733055	108733554	FirstDownWk3
chr7	112783710	112784579	FirstDownWk3
chr1	6723571	6725448	FirstDownWk3
chr2	75619791	75620417	FirstDownWk3
chrX	103288254	103288880	FirstDownWk3
chr12	13404224	13405501	FirstDownWk3
chr13	34143656	34144155	FirstDownWk3
chr11	86557371	86557870	FirstDownWk3
chr14	118488275	118489352	FirstDownWk3
chr7	26421048	26421999	FirstDownWk3
chr3	121203639	121204832	FirstDownWk3
chr8	13349938	13351089	FirstDownWk3
chr1	136573111	136573610	FirstDownWk3
chr5	49655599	49656098	FirstDownWk3
chr11	96636124	96636623	FirstDownWk3
chr19	54015549	54016048	FirstDownWk3
chr11	5868089	5868588	FirstDownWk3
chr2	163257059	163257684	FirstDownWk3
chr3	152022116	152022615	FirstDownWk3
chr2	128460730	128461499	FirstDownWk3
chr1	183890196	183890956	FirstDownWk3
chr17	8501024	8502523	FirstDownWk3
chr6	87794902	87795401	FirstDownWk3
chr8	71350430	71350929	FirstDownWk3
chr1	99944366	99944995	FirstDownWk3
chr19	4587400	4587899	FirstDownWk3
chr1	179080443	179081074	FirstDownWk3
chr11	70803142	70803894	FirstDownWk3
chr3	132592202	132592826	FirstDownWk3
chr2	79285295	79285794	FirstDownWk3
chr12	77157474	77157973	FirstDownWk3
chr10	79744704	79745339	FirstDownWk3
chr4	117902943	117903607	FirstDownWk3
chr3	129673235	129673734	FirstDownWk3
chr10	89231691	89232190	FirstDownWk3
chr1	134401138	134402124	FirstDownWk3
chr16	32434473	32435416	FirstDownWk3
chr3	125376848	125377868	FirstDownWk3
chr2	4529185	4530133	FirstDownWk3
chr10	70590041	70590540	FirstDownWk3
chr2	119804783	119805282	FirstDownWk3
chr5	5330957	5331456	FirstDownWk3
chr4	44034496	44036123	FirstDownWk3
chr4	46078257	46078756	FirstDownWk3
chr7	87865632	87867259	FirstDownWk3
chr2	163292447	163292946	FirstDownWk3
chr9	56974424	56974923	FirstDownWk3
chr3	79339119	79339618	FirstDownWk3
chr16	56034525	56035531	FirstDownWk3
chr4	133170085	133171220	FirstDownWk3
chr9	67604093	67604592	FirstDownWk3
chr2	119393652	119394151	FirstDownWk3
chr9	101082716	101083215	FirstDownWk3
chr8	110022318	110023093	FirstDownWk3
chr12	112033303	112033802	FirstDownWk3
chr4	132211318	132211817	FirstDownWk3
chr6	52940593	52941224	FirstDownWk3
chr16	44737407	44737906	FirstDownWk3
chr1	158616817	158617616	FirstDownWk3
chr2	164911252	164911751	FirstDownWk3
chr5	114201941	114202565	FirstDownWk3
chr7	127786309	127786957	FirstDownWk3
chr10	74426353	74426852	FirstDownWk3
chr14	30926606	30927105	FirstDownWk3
chr5	15641849	15642514	FirstDownWk3
chr9	57430745	57431244	FirstDownWk3
chr8	74892483	74893116	FirstDownWk3
chr7	148079273	148080827	FirstDownWk3
chr8	121977916	121978615	FirstDownWk3
chr4	117837188	117837830	FirstDownWk3
chr3	122472773	122473272	FirstDownWk3
chr15	78885407	78885906	FirstDownWk3
chr4	133686957	133687643	FirstDownWk3
chr5	151861171	151861670	FirstDownWk3
chr7	19740760	19741401	FirstDownWk3
chr13	100184465	100185102	FirstDownWk3
chr4	62177373	62177872	FirstDownWk3
chr13	63409575	63410074	FirstDownWk3
chr14	24179059	24179558	FirstDownWk3
chr12	72119953	72120452	FirstDownWk3
chr4	44185449	44185948	FirstDownWk3
chr4	133273369	133273868	FirstDownWk3
chr8	46737251	46737750	FirstDownWk3
chr4	102775079	102775578	FirstDownWk3
chr3	99976189	99976688	FirstDownWk3
chr11	68633587	68634212	FirstDownWk3
chr9	54253788	54254287	FirstDownWk3
chr2	155486229	155486728	FirstDownWk3
chr8	96799593	96800092	FirstDownWk3
chr10	80129345	80129844	FirstDownWk3
chr6	90559560	90560059	FirstDownWk3
chr11	94836296	94836940	FirstDownWk3
chr11	58683641	58684140	FirstDownWk3
chr1	134402835	134403334	FirstDownWk3
chr16	22862327	22862826	FirstDownWk3
chr2	119814613	119815112	FirstDownWk3
chr5	130625175	130625674	FirstDownWk3
chr3	84252022	84252731	FirstDownWk3
chr8	98311391	98312218	FirstDownWk3
chr1	67073188	67073687	FirstDownWk3
chr5	150013546	150014045	FirstDownWk3
chr2	58332917	58333416	FirstDownWk3
chr17	84230597	84231226	FirstDownWk3
chr3	121490754	121491253	FirstDownWk3
chr18	77441560	77442059	FirstDownWk3
chr9	118478321	118478820	FirstDownWk3
chr16	28591401	28591900	FirstDownWk3
chr16	13831758	13832257	FirstDownWk3
chr18	36807545	36808346	FirstDownWk3
chr4	32438474	32438973	FirstDownWk3
chr11	51444399	51444898	FirstDownWk3
chr6	90564019	90564518	FirstDownWk3
chr4	115433693	115434192	FirstDownWk3
chr2	27313942	27314441	FirstDownWk3
chr11	53875875	53876374	FirstDownWk3
chr1	53267928	53268427	FirstDownWk3
chr9	122112405	122112904	FirstDownWk3
chr2	29888143	29888642	FirstDownWk3
chr17	7492556	7493055	FirstDownWk3
chr15	85676798	85678092	FirstDownWk3
chr2	181560511	181561010	FirstDownWk3
chr18	24747586	24748085	FirstDownWk3
chr6	34119011	34119700	FirstDownWk3
chr1	66733613	66734112	FirstDownWk3
chr4	128684402	128684901	FirstDownWk3
chr5	124101016	124101515	FirstDownWk3
chr5	89059854	89061124	FirstDownWk3
chr13	9141215	9141714	FirstDownWk3
chr11	51411573	51412072	FirstDownWk3
chr8	63975126	63975625	FirstDownWk3
chr11	75456760	75457259	FirstDownWk3
chr2	29382445	29382944	FirstDownWk3
chr9	53374133	53374767	FirstDownWk3
chr17	70371153	70371804	FirstDownWk3
chr9	50642159	50642658	FirstDownWk3
chr6	49323868	49324367	FirstDownWk3
chr2	163235212	163235711	FirstDownWk3
chr14	56217499	56217998	FirstDownWk3
chr18	61739212	61739711	FirstDownWk3
chr2	167263267	167263766	FirstDownWk3
chr9	109970893	109971527	FirstDownWk3
chr5	121823492	121823991	FirstDownWk3
chr19	44048083	44048582	FirstDownWk3
chr2	179886917	179887416	FirstDownWk3
chr5	36852328	36852827	FirstDownWk3
chr6	108766414	108766913	FirstDownWk3
chr14	65410735	65411433	FirstDownWk3
chr14	28420530	28421029	FirstDownWk3
chr7	125957476	125957975	FirstDownWk3
chr10	51488952	51489451	FirstDownWk3
chr15	27756534	27757033	FirstDownWk3
chr1	174498275	174499234	FirstDownWk3
chr15	79594813	79595312	FirstDownWk3
chr9	105322622	105323121	FirstDownWk3
chr4	34783515	34784014	FirstDownWk3
chr4	56827084	56827583	FirstDownWk3
chr11	60669756	60670255	FirstDownWk3
chr2	91122958	91123457	FirstDownWk3
chr5	145626737	145627493	FirstDownWk3
chr17	27761905	27762404	FirstDownWk3
chr3	65130068	65130567	FirstDownWk3
chr1	172735012	172735511	FirstDownWk3
chr1	172185366	172185865	FirstDownWk3
chr8	87387785	87388284	FirstDownWk3
chr15	76570817	76571316	FirstDownWk3
chr13	18951422	18951921	FirstDownWk3
chr6	122603348	122603847	FirstDownWk3
chr7	104052305	104053066	FirstDownWk3
chr19	45848887	45849386	FirstDownWk3
chr14	67480972	67481471	FirstDownWk3
chr11	46058445	46058944	FirstDownWk3
chr15	76683336	76683835	FirstDownWk3
chr9	53181376	53181875	FirstDownWk3
chr7	85334480	85334979	FirstDownWk3
chr1	72064131	72064630	FirstDownWk3
chr9	72856905	72857404	FirstDownWk3
chr15	76429306	76429805	FirstDownWk3
chr10	105267770	105268269	FirstDownWk3
chr17	72274495	72274994	FirstDownWk3
chr1	60075826	60076325	FirstDownWk3
chr9	63964622	63965121	FirstDownWk3
chr2	71738097	71738596	FirstDownWk3
chr19	3493570	3494069	FirstDownWk3
chr2	132086767	132087266	FirstDownWk3
chr2	134298384	134298883	FirstDownWk3
chr10	122432404	122432903	FirstDownWk3
chr2	106138794	106139293	FirstDownWk3
chr6	121099137	121099636	FirstDownWk3
chr12	86788604	86789230	FirstDownWk3
chr11	55044906	55045405	FirstDownWk3
chr6	47586433	47586932	FirstDownWk3
chr3	146090888	146091387	FirstDownWk3
chr4	117191067	117191566	FirstDownWk3
chr5	38989495	38989994	FirstDownWk3
chr17	88275732	88276231	FirstUpWk1
chr4	134298136	134298928	FirstUpWk1
chr4	132501432	132502686	FirstUpWk1
chr13	69565495	69566143	FirstUpWk1
chr8	96438116	96438615	FirstUpWk1
chr4	135768983	135769693	FirstUpWk1
chr5	129181613	129182112	FirstUpWk1
chr13	17895100	17898023	FirstUpWk1
chr4	135010230	135010991	FirstUpWk1
chr5	112898210	112898899	FirstUpWk1
chrX	57656998	57658290	FirstUpWk1
chr10	17666878	17668853	FirstUpWk1
chr13	112278847	112281219	FirstUpWk1
chr4	136536907	136539667	FirstUpWk1
chr1	180266063	180268665	FirstUpWk1
chr2	156004948	156007100	FirstUpWk1
chr4	150331437	150333610	FirstUpWk1
chr11	72420399	72422364	FirstUpWk1
chrX	97014794	97016766	FirstUpWk1
chr6	113458379	113459259	FirstUpWk1
chr2	179579355	179579854	FirstUpWk1
chrX	160346345	160348399	FirstUpWk1
chr2	128792666	128794199	FirstUpWk1
chr3	104464481	104464980	FirstUpWk1
chr13	114407578	114409086	FirstUpWk1
chr2	126500172	126502376	FirstUpWk1
chr16	37867686	37869800	FirstUpWk1
chr4	120899701	120900325	FirstUpWk1
chr11	51614441	51615243	FirstUpWk1
chr18	75564918	75565636	FirstUpWk1
chr13	13957093	13957592	FirstUpWk1
chr4	8616745	8619620	FirstUpWk1
chr6	51418705	51421647	FirstUpWk1
chr11	70258147	70258646	FirstUpWk1
chr19	59045067	59045698	FirstUpWk1
chr6	108732887	108734464	FirstUpWk1
chr11	116942336	116942835	FirstUpWk1
chr18	6489999	6491378	FirstUpWk1
chr15	11924557	11926000	FirstUpWk1
chr14	62057891	62059067	FirstUpWk1
chr12	78062189	78063470	FirstUpWk1
chr1	172145031	172145655	FirstUpWk1
chr15	80038835	80039501	FirstUpWk1
chr17	6475439	6476733	FirstUpWk1
chr4	138648073	138649302	FirstUpWk1
chr9	121766076	121767530	FirstUpWk1
chr4	136632299	136635625	FirstUpWk1
chr19	61301154	61304286	FirstUpWk1
chr9	95757838	95758974	FirstUpWk1
chr11	45793557	45794348	FirstUpWk1
chr4	149538955	149539454	FirstUpWk1
chr14	47849295	47849794	FirstUpWk1
chr16	31274513	31275640	FirstUpWk1
chr12	75098565	75099064	FirstUpWk1
chrX	12647624	12650437	FirstUpWk1
chr17	24129067	24130732	FirstUpWk1
chr9	102680849	102681474	FirstUpWk1
chr17	85455653	85456277	FirstUpWk1
chr10	79450966	79451593	FirstUpWk1
chr8	41596344	41598037	FirstUpWk1
chr19	57099254	57100521	FirstUpWk1
chr10	122422431	122423920	FirstUpWk1
chr3	16082718	16084288	FirstUpWk1
chr4	136585106	136587836	FirstUpWk1
chr10	91802286	91802979	FirstUpWk1
chr12	110030507	110033425	FirstUpWk1
chr12	74191542	74192276	FirstUpWk1
chr4	11117485	11119748	FirstUpWk1
chr2	133377762	133378431	FirstUpWk1
chr14	34259850	34260726	FirstUpWk1
chrX	100560735	100561721	FirstUpWk1
chr4	136157105	136158970	FirstUpWk1
chr7	57033654	57034408	FirstUpWk1
chr7	106616677	106617719	FirstUpWk1
chr3	51143568	51146170	FirstUpWk1
chr3	88753520	88755396	FirstUpWk1
chr16	32570174	32570839	FirstUpWk1
chr5	125341764	125344296	FirstUpWk1
chrX	100134542	100135166	FirstUpWk1
chr8	19892472	19893221	FirstUpWk1
chr3	58809357	58811526	FirstUpWk1
chr3	10248847	10249346	FirstUpWk1
chr15	101283506	101284005	FirstUpWk1
chr6	47403564	47405654	FirstUpWk1
chr6	146991070	146991825	FirstUpWk1
chr11	8386897	8387396	FirstUpWk1
chr11	3987485	3988315	FirstUpWk1
chr10	94291850	94292349	FirstUpWk1
chr6	39369371	39370765	FirstUpWk1
chr13	9092761	9094317	FirstUpWk1
chr4	136912598	136913911	FirstUpWk1
chr4	141000204	141001510	FirstUpWk1
chr13	18035358	18036887	FirstUpWk1
chr4	34497683	34499083	FirstUpWk1
chr4	133215982	133217163	FirstUpWk1
chr5	66789702	66790457	FirstUpWk1
chr13	23666205	23666838	FirstUpWk1
chr4	46463178	46465869	FirstUpWk1
chr17	27565943	27567177	FirstUpWk1
chr3	121156517	121157016	FirstUpWk1
chr2	90780195	90781675	FirstUpWk1
chr18	34490297	34491447	FirstUpWk1
chr6	83501735	83502361	FirstUpWk1
chr5	33015298	33016498	FirstUpWk1
chr13	23537209	23538722	FirstUpWk1
chr17	11032331	11034264	FirstUpWk1
chr2	70662502	70664294	FirstUpWk1
chr5	141717293	141718401	FirstUpWk1
chr7	135827777	135828276	FirstUpWk1
chr10	80892076	80894753	FirstUpWk1
chr2	80420496	80422165	FirstUpWk1
chrX	100817092	100819587	FirstUpWk1
chr19	42329930	42331062	FirstUpWk1
chr13	23665448	23666132	FirstUpWk1
chr13	67710028	67710961	FirstUpWk1
chr12	52929535	52931500	FirstUpWk1
chr13	12718595	12720655	FirstUpWk1
chr13	45631747	45634773	FirstUpWk1
chr4	94269113	94270521	FirstUpWk1
chr18	80734223	80734956	FirstUpWk1
chr2	22894584	22895948	FirstUpWk1
chr19	6399549	6400048	FirstUpWk1
chr14	56236259	56238022	FirstUpWk1
chr1	43557037	43557536	FirstUpWk1
chr17	34254853	34260269	FirstUpWk1
chr3	145279608	145280107	FirstUpWk1
chr1	13362143	13364901	FirstUpWk1
chr12	94576237	94576736	FirstUpWk1
chr8	92893706	92894205	FirstUpWk1
chr11	51911147	51913437	FirstUpWk1
chr5	149862403	149864961	FirstUpWk1
chr9	36990605	36991104	FirstUpWk1
chr7	119967030	119967529	FirstUpWk1
chr1	43260161	43260660	FirstUpWk1
chr11	58006497	58007292	FirstUpWk1
chr17	73184895	73187461	FirstUpWk1
chr14	58364280	58365318	FirstUpWk1
chr1	193100136	193103040	FirstUpWk1
chr13	68720521	68721699	FirstUpWk1
chr17	5753972	5754471	FirstUpWk1
chr8	86707048	86707913	FirstUpWk1
chr15	37364977	37365476	FirstUpWk1
chr17	46991937	46996026	FirstUpWk1
chr19	54018239	54020538	FirstUpWk1
chr15	78744349	78745109	FirstUpWk1
chr9	96263474	96265548	FirstUpWk1
chr2	120143238	120145123	FirstUpWk1
chr9	96437302	96437927	FirstUpWk1
chr18	63082072	63082571	FirstUpWk1
chr11	32045172	32045671	FirstUpWk1
chr12	117872277	117872776	FirstUpWk1
chr17	5216975	5217474	FirstUpWk1
chr2	34626821	34629711	FirstUpWk1
chr9	25059103	25061298	FirstUpWk1
chr4	43454372	43457278	FirstUpWk1
chr5	150329203	150329702	FirstUpWk1
chr4	133074142	133076034	FirstUpWk1
chr2	76368854	76369353	FirstUpWk1
chr5	23888608	23890282	FirstUpWk1
chr1	183080831	183081685	FirstUpWk1
chr5	112449826	112450648	FirstUpWk1
chr5	113464245	113465637	FirstUpWk1
chr11	4748502	4749845	FirstUpWk1
chr3	62310486	62311237	FirstUpWk1
chr13	45630735	45631234	FirstUpWk1
chr2	174275647	174276146	FirstUpWk1
chr12	73861385	73863533	FirstUpWk1
chr4	126644540	126645801	FirstUpWk1
chr1	178876098	178876725	FirstUpWk1
chr19	5423840	5425884	FirstUpWk1
chr4	129496542	129498599	FirstUpWk1
chr17	28216409	28218578	FirstUpWk1
chr12	25436690	25437653	FirstUpWk1
chr10	12460452	12460951	FirstUpWk1
chr4	124526864	124529487	FirstUpWk1
chr13	58228423	58231390	FirstUpWk1
chr4	149645898	149648239	FirstUpWk1
chr2	102025907	102026757	FirstUpWk1
chr5	123029774	123030273	FirstUpWk1
chr5	115140208	115141329	FirstUpWk1
chr11	119042710	119043209	FirstUpWk1
chr5	137774443	137775454	FirstUpWk1
chr13	46764549	46766293	FirstUpWk1
chr11	65600760	65602138	FirstUpWk1
chr10	61620794	61621696	FirstUpWk1
chr11	23205151	23207656	FirstUpWk1
chr2	168349818	168351593	FirstUpWk1
chr15	100794747	100795579	FirstUpWk1
chr11	53163557	53165977	FirstUpWk1
chrX	162877475	162879317	FirstUpWk1
chr13	112586206	112586705	FirstUpWk1
chr18	30808104	30808603	FirstUpWk1
chr8	87323063	87324744	FirstUpWk1
chr16	97238698	97239197	FirstUpWk1
chr9	46043332	46044058	FirstUpWk1
chr1	121733228	121734398	FirstUpWk1
chr15	101259021	101259857	FirstUpWk1
chr5	121669874	121671548	FirstUpWk1
chr3	157197001	157198380	FirstUpWk1
chr7	106061827	106062326	FirstUpWk1
chr13	64560114	64560613	FirstUpWk1
chr9	38524240	38524739	FirstUpWk1
chr17	6491779	6492478	FirstUpWk1
chr17	84260623	84262440	FirstUpWk1
chr4	151413176	151414206	FirstUpWk1
chr11	29273258	29274564	FirstUpWk1
chr9	106101554	106102053	FirstUpWk1
chr19	16206132	16208943	FirstUpWk1
chr13	65341561	65344064	FirstUpWk1
chr12	109512683	109514913	FirstUpWk1
chr13	120216924	120219167	FirstUpWk1
chr7	86011577	86012928	FirstUpWk1
chr5	149551472	149554336	FirstUpWk1
chr4	100911830	100912329	FirstUpWk1
chr17	24568636	24569135	FirstUpWk1
chr3	21974692	21976568	FirstUpWk1
chr15	54966825	54968880	FirstUpWk1
chr11	116441580	116443632	FirstUpWk1
chr3	69401915	69403517	FirstUpWk1
chr6	31284481	31285327	FirstUpWk1
chr16	96690525	96691287	FirstUpWk1
chr17	64680130	64682469	FirstUpWk1
chr5	25003168	25006397	FirstUpWk1
chr10	22043907	22044406	FirstUpWk1
chr12	29356335	29356834	FirstUpWk1
chr3	152377054	152377814	FirstUpWk1
chr14	55172953	55173452	FirstUpWk1
chr5	65193754	65195970	FirstUpWk1
chr11	86399097	86399596	FirstUpWk1
chr15	57589972	57590921	FirstUpWk1
chr1	7387398	7389033	FirstUpWk1
chr4	138681051	138681550	FirstUpWk1
chr6	88056191	88056690	FirstUpWk1
chr18	25779923	25781228	FirstUpWk1
chr6	55126182	55126681	FirstUpWk1
chr7	53121406	53122465	FirstUpWk1
chr1	159614473	159614972	FirstUpWk1
chr4	82953914	82954413	FirstUpWk1
chr1	24106134	24108220	FirstUpWk1
chr12	118017050	118017549	FirstUpWk1
chrX	45667814	45668486	FirstUpWk1
chr6	99047576	99048075	FirstUpWk1
chr11	59015321	59016740	FirstUpWk1
chr12	8818199	8818829	FirstUpWk1
chr11	4668694	4669352	FirstUpWk1
chr11	94071065	94074324	FirstUpWk1
chr1	44158227	44159572	FirstUpWk1
chr17	48155602	48157401	FirstUpWk1
chr2	167757028	167758884	FirstUpWk1
chr13	54339489	54341263	FirstUpWk1
chr8	72757472	72759151	FirstUpWk1
chr13	101602217	101603734	FirstUpWk1
chr10	41546406	41547410	FirstUpWk1
chr12	117861232	117861731	FirstUpWk1
chr6	85910820	85912840	FirstUpWk1
chr11	68569704	68570203	FirstUpWk1
chr2	67403607	67404106	FirstUpWk1
chr6	115551597	115552826	FirstUpWk1
chr4	133016278	133018964	FirstUpWk1
chr4	148511148	148511647	FirstUpWk1
chr5	96464790	96465481	FirstUpWk1
chr13	96534255	96535758	FirstUpWk1
chr7	104897291	104897790	FirstUpWk1
chr12	25659121	25660565	FirstUpWk1
chr13	38750401	38751173	FirstUpWk1
chr13	93432623	93433122	FirstUpWk1
chr2	120795740	120797101	FirstUpWk1
chr8	26725513	26726482	FirstUpWk1
chr5	112945909	112946545	FirstUpWk1
chr5	144492227	144494094	FirstUpWk1
chr10	51997384	51998346	FirstUpWk1
chr5	100702748	100704393	FirstUpWk1
chr2	51927783	51929432	FirstUpWk1
chr8	26350925	26351678	FirstUpWk1
chr3	121271506	121272796	FirstUpWk1
chr14	47441006	47442549	FirstUpWk1
chr7	140982427	140982926	FirstUpWk1
chr10	20671772	20673167	FirstUpWk1
chr6	56654248	56654872	FirstUpWk1
chr12	107410350	107410849	FirstUpWk1
chr12	72988271	72988770	FirstUpWk1
chr1	191584975	191586769	FirstUpWk1
chr17	35399174	35401668	FirstUpWk1
chr1	107889968	107890734	FirstUpWk1
chr9	80003180	80003877	FirstUpWk1
chrX	159197308	159199701	FirstUpWk1
chr11	57541042	57541945	FirstUpWk1
chr4	134154747	134156475	FirstUpWk1
chr2	103636042	103638406	FirstUpWk1
chr8	87956237	87956990	FirstUpWk1
chrX	71069289	71070781	FirstUpWk1
chr2	102240280	102241985	FirstUpWk1
chr13	96552191	96552690	FirstUpWk1
chr14	55236022	55237384	FirstUpWk1
chr18	65436349	65436848	FirstUpWk1
chr3	19527975	19529187	FirstUpWk1
chr4	107423639	107424352	FirstUpWk1
chr17	66306402	66306901	FirstUpWk1
chr3	68847957	68849316	FirstUpWk1
chr16	44138152	44141068	FirstUpWk1
chr4	153527824	153528959	FirstUpWk1
chr2	143537962	143538461	FirstUpWk1
chrX	96085196	96086725	FirstUpWk1
chr4	45962878	45963377	FirstUpWk1
chr11	33062330	33063963	FirstUpWk1
chr16	91142982	91144306	FirstUpWk1
chr6	91652780	91653413	FirstUpWk1
chr5	102083390	102084221	FirstUpWk1
chr10	29081175	29082373	FirstUpWk1
chr4	151160551	151162008	FirstUpWk1
chr11	57847323	57847951	FirstUpWk1
chr13	36208732	36210205	FirstUpWk1
chr11	46106986	46107485	FirstUpWk1
chr5	53174225	53174850	FirstUpWk1
chr2	59017553	59018184	FirstUpWk1
chr9	96531076	96532466	FirstUpWk1
chr14	105575217	105577112	FirstUpWk1
chrX	132673810	132674309	FirstUpWk1
chr1	173032293	173033500	FirstUpWk1
chr8	86175894	86177622	FirstUpWk1
chr15	79781003	79781754	FirstUpWk1
chr16	32340166	32340665	FirstUpWk1
chr2	131651283	131651916	FirstUpWk1
chr16	33019115	33019614	FirstUpWk1
chr10	62382807	62384496	FirstUpWk1
chr4	148321353	148323158	FirstUpWk1
chr9	56456891	56457390	FirstUpWk1
chr16	91646496	91649090	FirstUpWk1
chr11	117792081	117792836	FirstUpWk1
chr6	136752028	136753336	FirstUpWk1
chr6	52674843	52675470	FirstUpWk1
chr2	58338280	58338779	FirstUpWk1
chr8	35222965	35223464	FirstUpWk1
chr7	109540621	109541247	FirstUpWk1
chr12	71087124	71088719	FirstUpWk1
chr6	126152930	126153737	FirstUpWk1
chr3	103082205	103085087	FirstUpWk1
chr11	116250121	116251450	FirstUpWk1
chrX	109715101	109715600	FirstUpWk1
chr16	91068908	91070194	FirstUpWk1
chr13	67228769	67229870	FirstUpWk1
chr9	102898554	102899364	FirstUpWk1
chr15	75551359	75551858	FirstUpWk3
chr19	58349591	58350090	FirstUpWk3
chr18	34671051	34672441	FirstUpWk3
chr2	169273162	169273661	Unchanged
chr5	122326859	122327358	Unchanged
chr1	191158128	191158766	Unchanged
chr3	137789967	137790466	Unchanged
chr4	101370348	101370847	Unchanged
chr4	63195224	63195723	Unchanged
chr9	119832614	119833113	Unchanged
chr16	8212906	8213405	Unchanged
chr5	76306456	76306955	Unchanged
chr2	151754276	151754775	Unchanged
chr8	79961682	79962181	Unchanged
chr16	48288487	48288986	Unchanged
chr3	45933839	45934338	Unchanged
chr6	10357985	10358484	Unchanged
chr16	18805767	18806266	Unchanged
chr9	85618075	85618574	Unchanged
chr18	89023500	89023999	Unchanged
chr5	100264702	100265201	Unchanged
chr4	62480949	62481448	Unchanged
chr2	31469933	31470432	Unchanged
chr5	108073711	108074210	Unchanged
chr4	96694300	96694799	Unchanged
chr7	73390704	73391203	Unchanged
chr16	54157075	54157574	Unchanged
chr10	88803095	88803594	Unchanged
chr17	72418085	72418584	Unchanged
chr2	59613640	59614139	Unchanged
chr11	43737777	43738276	Unchanged
chr3	17496401	17496900	Unchanged
chr8	109181522	109182021	Unchanged
chr4	143984356	143984855	Unchanged
chr10	119467682	119468181	Unchanged
chr13	41138667	41139166	Unchanged
chr14	74184184	74184683	Unchanged
chr12	109185210	109185709	Unchanged
chr1	72450267	72450766	Unchanged
chr7	110700730	110701229	Unchanged
chr1	38948596	38949095	Unchanged
chr11	31991888	31992387	Unchanged
chr10	61969530	61970029	Unchanged
chr4	135067772	135068271	Unchanged
chr5	116627213	116627712	Unchanged
chr1	194501726	194502225	Unchanged
chr1	136657637	136658136	Unchanged
chr2	120100833	120101332	Unchanged
chr11	94718504	94719003	Unchanged
chr18	48981445	48981944	Unchanged
chr17	62329663	62330162	Unchanged
chr3	7529753	7530252	Unchanged
chr2	112461740	112462239	Unchanged
chr6	23438202	23438701	Unchanged
chr2	104996372	104996871	Unchanged
chr6	137379610	137380109	Unchanged
chr3	91285969	91286468	Unchanged
chr8	73718966	73719465	Unchanged
chr12	77595914	77596413	Unchanged
chr13	102426650	102427149	Unchanged
chr5	47971063	47971562	Unchanged
chr4	62533206	62533705	Unchanged
chr17	17189253	17189752	Unchanged
chr2	173665848	173666347	Unchanged
chr12	3976949	3977448	Unchanged
chr2	154807874	154808373	Unchanged
chr5	35214272	35214771	Unchanged
chr5	30979008	30979507	Unchanged
chr9	115018307	115018806	Unchanged
chr7	65143078	65143577	Unchanged
chr18	15391979	15392478	Unchanged
chr6	91016410	91016909	Unchanged
chr1	129059759	129060258	Unchanged
chr7	73366561	73367060	Unchanged
chr17	23546893	23547392	Unchanged
chr2	93547294	93547793	Unchanged
chr11	119952950	119953449	Unchanged
chr15	76572665	76573164	Unchanged
chr4	126258448	126258947	Unchanged
chr11	117931472	117931971	Unchanged
chr14	71012575	71013074	Unchanged
chr12	77717008	77717507	Unchanged
chr17	44687207	44687706	Unchanged
chr13	87387423	87387922	Unchanged
chr14	49186081	49186580	Unchanged
chr8	13440857	13441356	Unchanged
chr9	107858927	107859426	Unchanged
chr1	144605567	144606066	Unchanged
chr12	5141937	5142436	Unchanged
chr12	36208560	36209059	Unchanged
chr13	26853842	26854341	Unchanged
chr8	48443217	48443716	Unchanged
chr5	139975606	139976105	Unchanged
chr8	109080223	109080722	Unchanged
chr8	102121980	102122479	Unchanged
chr14	120473763	120474262	Unchanged
chr7	107471972	107472471	Unchanged
chr3	128688769	128689268	Unchanged
chr11	67434154	67434653	Unchanged
chr1	156773846	156774345	Unchanged
chr11	27361899	27362398	Unchanged
chr7	151330399	151330898	Unchanged
chr9	39625027	39625526	Unchanged
chr5	143676793	143677292	Unchanged
chr4	24193836	24194335	Unchanged
chr12	52893019	52893518	Unchanged
chr9	44792935	44793434	Unchanged
chr13	74079466	74079965	Unchanged
chr3	4744594	4745093	Unchanged
chr4	116815553	116816052	Unchanged
chr2	168992890	168993389	Unchanged
chr16	71974568	71975067	Unchanged
chr4	15168002	15168501	Unchanged
chr18	25139254	25139753	Unchanged
chr17	56136761	56137260	Unchanged
chr9	84591988	84592487	Unchanged
chr2	147209402	147209901	Unchanged
chr3	96804511	96805010	Unchanged
chr8	24688031	24688530	Unchanged
chr13	96405102	96405601	Unchanged
chr1	19707337	19707836	Unchanged
chr18	61321884	61322383	Unchanged
chr6	137120333	137120832	Unchanged
chr4	94392306	94392805	Unchanged
chr18	83389142	83389641	Unchanged
chr18	30478084	30478583	Unchanged
chr18	6359349	6359848	Unchanged
chr11	60608311	60608810	Unchanged
chr10	31838628	31839127	Unchanged
chr1	59104074	59104573	Unchanged
chr6	106876154	106876653	Unchanged
chr1	14123095	14123594	Unchanged
chr8	37920673	37921172	Unchanged
chr14	112589963	112590462	Unchanged
chr5	116574783	116575282	Unchanged
chr13	38508121	38508620	Unchanged
chr4	151328860	151329359	Unchanged
chr8	111162363	111162862	Unchanged
chr14	117742494	117742993	Unchanged
chr7	94846587	94847086	Unchanged
chr12	102683327	102683826	Unchanged
chr14	90298525	90299024	Unchanged
chr5	75516555	75517054	Unchanged
chr3	47567885	47568384	Unchanged
chr6	143023898	143024397	Unchanged
chr13	56702009	56702508	Unchanged
chr2	29384839	29385338	Unchanged
chr8	115772220	115772719	Unchanged
chr14	86558943	86559442	Unchanged
chr4	100832634	100833133	Unchanged
chr15	15460715	15461214	Unchanged
chr5	33839651	33840150	Unchanged
chr4	59103116	59103615	Unchanged
chr10	23441639	23442138	Unchanged
chr1	182923846	182924345	Unchanged
chr9	82395801	82396300	Unchanged
chr3	77829332	77829831	Unchanged
chr11	85834965	85835464	Unchanged
chr2	150499687	150500186	Unchanged
chr3	68791439	68791938	Unchanged
chr11	55628110	55628609	Unchanged
chr17	25329240	25329739	Unchanged
chr6	124270285	124270784	Unchanged
chr7	19638084	19638583	Unchanged
chr17	34431035	34431534	Unchanged
chr6	3495422	3495921	Unchanged
chr16	22402745	22403244	Unchanged
chr16	20390053	20390685	Unchanged
chr18	36349605	36350248	Unchanged
chr17	59909831	59910330	Unchanged
chr13	87743725	87744224	Unchanged
chr11	5773923	5774422	Unchanged
chr1	82653177	82653676	Unchanged
chr9	41533989	41534627	Unchanged
chr12	112563756	112564255	Unchanged
chr4	86569489	86569988	Unchanged
chr15	102356875	102357374	Unchanged
chr9	54932144	54932643	Unchanged
chr8	69205127	69205626	Unchanged
chr10	9498775	9499274	Unchanged
chr2	75831575	75832074	Unchanged
chr17	56186077	56186576	Unchanged
chr17	61712054	61712553	Unchanged
chr17	80209608	80210107	Unchanged
chr11	51626167	51626666	Unchanged
chr12	70485708	70486207	Unchanged
chr14	45956164	45956663	Unchanged
chr18	67661572	67662071	Unchanged
chr5	33308154	33308653	Unchanged
chr12	70360660	70361352	Unchanged
chr18	5952898	5953397	Unchanged
chr10	77287537	77288036	Unchanged
chr8	56003144	56003643	Unchanged
chr11	4187425	4188099	Unchanged
chr4	132822480	132823146	Unchanged
chr13	49369063	49369562	Unchanged
chr3	63381239	63381937	Unchanged
chr16	33139969	33140468	Unchanged
chr19	57008848	57009347	Unchanged
chr4	58428520	58429019	Unchanged
chr16	19562851	19563350	Unchanged
chr17	88096481	88097117	Unchanged
chr3	100958683	100959182	Unchanged
chr12	114012301	114012800	Unchanged
chr12	31652710	31653337	Unchanged
chr15	36152738	36153237	Unchanged
chr15	25071781	25072280	Unchanged
chr5	25026076	25026575	Unchanged
chr3	126648177	126648676	Unchanged
chr5	111801672	111802171	Unchanged
chr12	86405781	86406280	Unchanged
chr14	36515269	36515768	Unchanged
chr6	90629362	90629861	Unchanged
chr18	14335446	14335945	Unchanged
chr12	86581367	86581866	Unchanged
chr1	28630384	28630883	Unchanged
chr4	49432131	49432630	Unchanged
chr2	147160433	147160932	Unchanged
chr11	102511513	102512012	Unchanged
chr2	153491475	153491974	Unchanged
chr9	69292699	69293198	Unchanged
chr4	32098507	32099006	Unchanged
chr15	88387169	88387668	Unchanged
chr6	43255856	43256355	Unchanged
chr11	106928868	106929367	Unchanged
chr7	124246441	124246940	Unchanged
chr5	3632807	3633597	Unchanged
chr2	72214567	72215066	Unchanged
chr13	60013133	60013632	Unchanged
chr10	82985231	82985730	Unchanged
chr9	54313494	54313993	Unchanged
chr18	44563656	44564155	Unchanged
chr11	75145274	75145773	Unchanged
chr3	35620553	35621198	Unchanged
chr12	117434832	117435331	Unchanged
chr12	21320378	21320877	Unchanged
chr10	88106596	88107095	Unchanged
chr15	85069172	85069671	Unchanged
chr7	75469441	75469940	Unchanged
chr11	84380622	84381121	Unchanged
chr18	50310657	50311156	Unchanged
chr8	48858270	48858769	Unchanged
chr2	42487405	42487904	Unchanged
chr4	125154696	125155195	Unchanged
chr2	123596453	123596952	Unchanged
chrX	97900930	97901429	Unchanged
chr2	8426571	8427070	Unchanged
chr13	111738346	111738845	Unchanged
chr4	27617991	27618490	Unchanged
chr10	21664506	21665005	Unchanged
chr2	147297729	147298228	Unchanged
chr18	75266135	75266634	Unchanged
chr4	115778051	115778550	Unchanged
chr2	152600753	152601252	Unchanged
chr14	60240931	60241430	Unchanged
chr19	38016377	38016876	Unchanged
chr13	84322926	84323425	Unchanged
chr16	27601109	27601608	Unchanged
chr8	49761024	49761523	Unchanged
chr1	108738495	108738994	Unchanged
chr17	35054248	35054747	Unchanged
chr10	115296065	115296564	Unchanged
chr15	101782781	101783280	Unchanged
chr16	19813502	19814001	Unchanged
chr3	147187136	147187635	Unchanged
chr2	160938790	160939289	Unchanged
chr1	28036151	28036650	Unchanged
chr14	59363062	59363561	Unchanged
chr15	5048650	5049149	Unchanged
chr10	122617429	122617928	Unchanged
chr1	68614530	68615029	Unchanged
chr4	46580567	46581066	Unchanged
chr18	12825992	12826491	Unchanged
chr17	47738417	47739066	Unchanged
chr13	15757537	15758036	Unchanged
chr11	43384628	43385127	Unchanged
chr8	126558466	126558965	Unchanged
chr11	98552402	98552901	Unchanged
chr5	129843560	129844059	Unchanged
chr13	59694953	59695452	Unchanged
chr6	37312649	37313148	Unchanged
chr11	49937983	49938482	Unchanged
chr10	41216907	41217406	Unchanged
chr4	107528041	107528540	Unchanged
chr8	80680282	80680781	Unchanged
chr17	31486321	31486820	Unchanged
chr15	49795455	49795954	Unchanged
chr13	94056157	94056656	Unchanged
chr2	81841146	81841645	Unchanged
chr7	83704312	83704811	Unchanged
chr1	186428116	186428615	Unchanged
chr14	59801401	59801900	Unchanged
chr5	110646430	110646929	Unchanged
chr3	87341919	87342565	Unchanged
chr9	122405818	122406317	Unchanged
chr10	21291327	21291826	Unchanged
chr17	24542208	24542707	Unchanged
chr2	151774624	151775123	Unchanged
chr17	25986254	25986753	Unchanged
chr12	104622912	104623411	Unchanged
chr17	57015201	57015700	Unchanged
chr8	125769592	125770091	Unchanged
chr5	114601671	114602170	Unchanged
chr2	65248148	65248647	Unchanged
chr8	88557049	88557548	Unchanged
chr2	81938712	81939211	Unchanged
chr3	153580673	153581172	Unchanged
chr8	104880964	104881463	Unchanged
chr4	107333262	107333761	Unchanged
chr8	109774637	109775136	Unchanged
chr15	56478464	56478963	Unchanged
chr17	12408641	12409140	Unchanged
chr8	125119506	125120005	Unchanged
chr15	100312194	100312827	Unchanged
chr3	113509915	113510414	Unchanged
chr8	89468153	89468652	Unchanged
chr12	97507616	97508115	Unchanged
chr4	153434131	153434630	Unchanged
chr1	11377127	11377626	Unchanged
chr4	32535849	32536348	Unchanged
chr16	76119581	76120080	Unchanged
chr1	67746671	67747170	Unchanged
chr14	117088210	117088709	Unchanged
chr6	86419147	86419646	Unchanged
chr9	65396190	65396689	Unchanged
chr7	38546746	38547245	Unchanged
chr2	24538685	24539184	Unchanged
chr15	97368594	97369093	Unchanged
chr3	104140910	104141409	Unchanged
chr17	5341067	5341566	Unchanged
chr1	20280178	20280677	Unchanged
chr11	106926940	106927439	Unchanged
chr17	87796244	87796872	Unchanged
chr17	29080725	29081224	Unchanged
chr3	52270486	52270985	Unchanged
chr1	93184632	93185131	Unchanged
chr6	70919568	70920067	Unchanged
chr5	102825504	102826003	Unchanged
chr13	25225182	25225681	Unchanged
chr5	52268000	52268499	Unchanged
chr6	73216170	73216669	Unchanged
chr17	84433601	84434100	Unchanged
chr10	56876789	56877288	Unchanged
chr5	130004988	130005487	Unchanged
chr18	51602709	51603208	Unchanged
chr16	84127024	84127523	Unchanged
chr10	17945290	17945789	Unchanged
chr1	50502690	50503189	Unchanged
chr1	177035032	177035531	Unchanged
chr9	25928223	25928722	Unchanged
chr10	49030238	49030737	Unchanged
chr10	60225432	60225931	Unchanged
chr12	77987077	77987576	Unchanged
chr19	36835033	36835532	Unchanged
chr2	49661396	49661895	Unchanged
chr1	123236718	123237217	Unchanged
chr11	115504550	115505049	Unchanged
chr4	104946843	104947342	Unchanged
chr2	179896496	179896995	Unchanged
chr14	65044341	65044840	Unchanged
chr9	109980116	109980615	Unchanged
chr17	35991589	35992088	Unchanged
chr19	43695930	43696429	Unchanged
chr4	84542692	84543191	Unchanged
chr15	75872895	75873561	Unchanged
chr9	8073022	8073703	Unchanged
chr18	34022430	34022929	Unchanged
chr19	36176860	36177359	Unchanged
chr1	122314300	122314799	Unchanged
chr3	87969556	87970055	Unchanged
chr1	157084866	157085365	Unchanged
chr4	116489104	116489603	Unchanged
chr11	119738290	119738789	Unchanged
chr1	52063751	52064250	Unchanged
chr4	33000453	33000952	Unchanged
chr5	148864786	148865285	Unchanged
chr9	26585713	26586212	Unchanged
chr7	105739150	105739649	Unchanged
chr19	26977657	26978156	Unchanged
chr4	107846241	107846740	Unchanged
chr10	50241265	50241764	Unchanged
chr2	166414455	166414954	Unchanged
chr12	46380210	46380709	Unchanged
chr18	82514144	82514643	Unchanged
chr3	12833633	12834132	Unchanged
chr2	128778834	128779333	Unchanged
chr3	5877565	5878064	Unchanged
chr10	58018205	58018704	Unchanged
chr10	21484742	21485241	Unchanged
chr10	116651455	116651954	Unchanged
chr16	72234647	72235146	Unchanged
chr12	105937986	105938485	Unchanged
chr7	85620187	85620686	Unchanged
chr15	99833081	99833580	Unchanged
chr3	101633139	101633789	Unchanged
chr10	111427322	111427821	Unchanged
chr9	117813972	117814471	Unchanged
chr6	48747475	48747974	Unchanged
chr2	35573797	35574296	Unchanged
chr11	98809309	98809808	Unchanged
chr10	41336295	41336794	Unchanged
chr15	54618234	54618733	Unchanged
chr14	93689173	93689672	Unchanged
chr4	155439156	155439655	Unchanged
chr10	82263719	82264218	Unchanged
chr2	68057299	68057798	Unchanged
chr13	94376687	94377186	Unchanged
chr10	83438035	83438534	Unchanged
chr11	26155117	26155616	Unchanged
chr9	73219481	73219980	Unchanged
chr7	93914579	93915078	Unchanged
chr8	108415231	108415730	Unchanged
chr2	167949232	167949731	Unchanged
chr2	90147237	90147736	Unchanged
chr1	65485573	65486072	Unchanged
chr3	124214383	124214882	Unchanged
chr8	61431198	61431697	Unchanged
chr9	117842546	117843045	Unchanged
chrX	166611967	166612466	Unchanged
chr15	8953167	8953666	Unchanged
chr13	65099857	65100356	Unchanged
chr18	9583844	9584343	Unchanged
chr2	41322670	41323169	Unchanged
chr7	133190699	133191198	Unchanged
chr1	60077697	60078196	Unchanged
chr2	28154383	28154882	Unchanged
chr11	119976451	119976950	Unchanged
chr8	71438729	71439228	Unchanged
chr4	82230305	82230804	Unchanged
chr15	97028956	97029455	Unchanged
chr15	81773649	81774148	Unchanged
chr9	14618427	14618926	Unchanged
chr11	32491779	32492278	Unchanged
chr19	41472163	41472662	Unchanged
chr2	92304371	92304870	Unchanged
chr11	22912021	22912520	Unchanged
chr3	27765305	27765804	Unchanged
chr6	94791643	94792142	Unchanged
chr9	44502027	44502526	Unchanged
chr10	10238732	10239231	Unchanged
chr18	5573624	5574123	Unchanged
chr18	38103424	38103923	Unchanged
chr10	68278752	68279251	Unchanged
chr13	4451932	4452431	Unchanged
chr2	118410219	118410718	Unchanged
chr7	38394199	38394698	Unchanged
chr2	113930979	113931478	Unchanged
chr3	37278583	37279082	Unchanged
chr6	119417598	119418097	Unchanged
chr5	124165575	124166229	Unchanged
chr17	6040335	6040834	Unchanged
chr11	82616562	82617061	Unchanged
chr15	53239531	53240030	Unchanged
chr1	54439257	54439940	Unchanged
chr2	154360809	154361308	Unchanged
chr18	30426942	30427750	Unchanged
chr9	95447699	95448198	Unchanged
chr12	119020186	119020685	Unchanged
chr16	11400910	11401409	Unchanged
chr1	184903217	184903716	Unchanged
chr12	113484642	113485141	Unchanged
chr1	38115355	38115854	Unchanged
chr1	173285053	173285552	Unchanged
chr5	74989493	74989992	Unchanged
chr6	11968760	11969259	Unchanged
chr10	77480055	77480554	Unchanged
chr5	152076534	152077033	Unchanged
chr10	82555451	82555950	Unchanged
chr7	141916437	141916936	Unchanged
chr12	99896579	99897078	Unchanged
chr14	121983272	121983771	Unchanged
chr16	17049726	17050225	Unchanged
chr7	17456528	17457027	Unchanged
chr13	114471101	114471600	Unchanged
chr16	76133400	76133899	Unchanged
chr9	26816971	26817470	Unchanged
chr2	55144414	55144913	Unchanged
chr2	71063422	71063921	Unchanged
chr7	50600297	50600796	Unchanged
chr10	76233134	76233633	Unchanged
chr1	103945602	103946101	Unchanged
chr9	120353557	120354056	Unchanged
chr13	30695674	30696173	Unchanged
chr15	51769255	51769754	Unchanged
chr2	173367986	173368485	Unchanged
chr15	26718976	26719475	Unchanged
chr3	112835321	112835820	Unchanged
chr18	5993949	5994448	Unchanged
chr3	69990270	69990769	Unchanged
chr13	101550481	101550980	Unchanged
chr8	18804644	18805143	Unchanged
chr17	94553669	94554168	Unchanged
chr6	38913789	38914417	Unchanged
chr2	174362775	174363274	Unchanged
chr4	71130197	71130696	Unchanged
chr4	151481782	151482281	Unchanged
chr2	73246231	73246730	Unchanged
chr5	50353522	50354021	Unchanged
chr5	73029266	73029765	Unchanged
chr11	6496046	6496545	Unchanged
chr18	62675285	62675784	Unchanged
chr8	114026011	114026510	Unchanged
chr12	108509678	108510177	Unchanged
chr7	108593952	108594451	Unchanged
chr12	101192632	101193131	Unchanged
chr12	110848067	110848566	Unchanged
chr2	29953227	29953858	Unchanged
chr12	60302221	60302720	Unchanged
chr17	56327141	56328213	Unchanged
chr1	66665920	66666419	Unchanged
chr15	95765109	95765608	Unchanged
chr5	129286363	129286862	Unchanged
chr5	113023845	113024472	Unchanged
chr5	143826274	143826773	Unchanged
chr10	30381909	30382408	Unchanged
chr2	35939385	35939884	Unchanged
chr9	32403386	32403885	Unchanged
chr14	76540491	76540990	Unchanged
chr17	80329449	80329948	Unchanged
chr16	17336376	17336875	Unchanged
chr16	20683980	20684479	Unchanged
chr10	120200127	120200626	Unchanged
chr4	117886326	117886825	Unchanged
chr14	101726681	101727180	Unchanged
chr10	9850496	9850995	Unchanged
chr18	77656207	77656706	Unchanged
chr3	111696203	111696702	Unchanged
chr17	89199490	89199989	Unchanged
chr14	47482839	47483338	Unchanged
chr1	17110588	17111087	Unchanged
chr8	14957188	14957687	Unchanged
chr13	85563482	85563981	Unchanged
chr14	92660686	92661185	Unchanged
chr9	63377361	63377860	Unchanged
chr10	62823602	62824101	Unchanged
chr12	87398912	87399411	Unchanged
chr3	134188668	134189167	Unchanged
chr19	34313712	34314211	Unchanged
chr9	41784616	41785115	Unchanged
chr6	144391499	144391998	Unchanged
chr3	83272407	83272906	Unchanged
chr8	47143843	47144342	Unchanged
chr13	4517366	4517865	Unchanged
chr16	61723335	61723834	Unchanged
chr4	12603514	12604013	Unchanged
chr13	72664416	72664915	Unchanged
chr2	29885646	29886145	Unchanged
chr15	72772008	72772507	Unchanged
chr7	70279436	70279935	Unchanged
chr9	118763454	118763953	Unchanged
chr13	22124666	22125165	Unchanged
chr8	109370300	109370799	Unchanged
chr7	135411145	135411644	Unchanged
chr6	51229982	51230481	Unchanged
chr10	14438032	14438531	Unchanged
chr8	87542335	87542834	Unchanged
chr5	102883250	102883749	Unchanged
chr6	100379514	100380013	Unchanged
chr10	16578321	16578820	Unchanged
chr14	81970867	81971366	Unchanged
chr9	63710900	63711399	Unchanged
chr3	23616481	23616980	Unchanged
chr7	60534324	60534823	Unchanged
chr10	45110768	45111267	Unchanged
chr4	26575264	26575763	Unchanged
chr17	15178131	15178633	Unchanged
chr11	43543358	43543857	Unchanged
chr1	79849535	79850034	Unchanged
chr12	17024393	17024892	Unchanged
chr9	57642507	57643006	Unchanged
chr7	73243564	73244063	Unchanged
chr11	89317045	89317544	Unchanged
chr2	50038532	50039031	Unchanged
chr10	72229665	72230164	Unchanged
chr3	13951962	13952461	Unchanged
chr10	38961890	38962389	Unchanged
chr2	122421016	122421515	Unchanged
chr17	78754260	78754759	Unchanged
chr1	129863327	129863826	Unchanged
chr3	105131770	105132269	Unchanged
chr17	88784576	88785075	Unchanged
chr10	4940423	4940922	Unchanged
chr1	36230538	36231037	Unchanged
chr4	134875717	134876216	Unchanged
chr8	37055648	37056147	Unchanged
chr1	161349140	161349639	Unchanged
chr9	57441743	57442242	Unchanged
chr5	53214988	53215487	Unchanged
chr7	84192694	84193193	Unchanged
chr6	108379588	108380087	Unchanged
chr6	85916443	85916942	Unchanged
chr14	6011748	6012247	Unchanged
chr7	134668781	134669280	Unchanged
chr5	124822263	124822762	Unchanged
chr12	87348785	87349284	Unchanged
chr2	93006598	93007097	Unchanged
chr2	29459888	29460387	Unchanged
chr8	112625618	112626348	Unchanged
chr1	120457392	120457891	Unchanged
chr6	28879240	28879739	Unchanged
chr14	76486788	76487287	Unchanged
chr3	101261408	101261907	Unchanged
chr11	102999703	103000202	Unchanged
chr5	115856196	115856695	Unchanged
chr11	69317824	69318323	Unchanged
chr7	107795695	107796194	Unchanged
chr15	20131490	20131989	Unchanged
chr13	111056506	111057005	Unchanged
chr18	48614990	48615489	Unchanged
chr2	82376585	82377084	Unchanged
chr17	80582461	80582960	Unchanged
chr14	60479907	60480406	Unchanged
chr8	53240327	53240826	Unchanged
chr9	63332380	63332879	Unchanged
chr17	93825633	93826132	Unchanged
chr11	5413223	5413722	Unchanged
chr1	74374152	74374651	Unchanged
chr2	132122061	132122710	Unchanged
chr2	153734010	153734509	Unchanged
chr6	53077495	53077994	Unchanged
chr3	58879754	58880253	Unchanged
chr16	32119838	32120337	Unchanged
chr14	10238100	10238599	Unchanged
chr6	40418250	40418749	Unchanged
chr2	57432759	57433258	Unchanged
chr3	85190146	85190645	Unchanged
chr4	88350225	88350724	Unchanged
chr14	92502058	92502557	Unchanged
chr10	64747790	64748289	Unchanged
chr1	184819848	184820347	Unchanged
chr8	91522813	91523312	Unchanged
chr6	73815509	73816008	Unchanged
chr1	13781122	13781621	Unchanged
chr5	135384899	135385398	Unchanged
chr13	37826595	37827094	Unchanged
chr11	76078270	76078769	Unchanged
chr10	83674871	83675370	Unchanged
chr8	85924306	85924805	Unchanged
chr7	37356027	37356526	Unchanged
chr3	119098013	119098512	Unchanged
chr9	44248425	44248924	Unchanged
chr9	110663928	110664427	Unchanged
chr13	67993064	67993716	Unchanged
chr18	55528455	55528954	Unchanged
chr13	113150280	113150779	Unchanged
chr3	38596832	38597331	Unchanged
chr5	114817906	114818405	Unchanged
chr9	14510249	14510748	Unchanged
chr12	80556970	80557469	Unchanged
chr2	129217055	129217554	Unchanged
chr3	152135625	152136124	Unchanged
chr11	100748704	100749471	Unchanged
chr6	99491330	99491829	Unchanged
chr12	88770595	88771094	Unchanged
chr17	32461463	32461962	Unchanged
chr7	25242353	25243060	Unchanged
chr11	101204640	101205139	Unchanged
chr4	120577203	120577702	Unchanged
chr11	68976154	68976653	Unchanged
chr9	114295994	114296844	Unchanged
chr5	121138275	121138921	Unchanged
chr15	86258782	86259281	Unchanged
chr6	112426579	112427078	Unchanged
chr10	35894235	35894734	Unchanged
chr15	99282004	99282503	Unchanged
chr5	142625235	142625734	Unchanged
chr7	73983234	73983733	Unchanged
chr17	47260380	47260879	Unchanged
chr10	127683546	127684215	Unchanged
chr2	10011969	10012468	Unchanged
chr6	92856182	92856681	Unchanged
chr14	65786784	65787283	Unchanged
chr12	13329779	13330278	Unchanged
chr3	83706150	83706649	Unchanged
chr1	107993502	107994001	Unchanged
chr8	48134293	48134792	Unchanged
chr9	96497521	96498020	Unchanged
chr11	12153722	12154221	Unchanged
chr12	38407966	38408465	Unchanged
chr17	30927603	30928102	Unchanged
chr15	76249588	76250087	Unchanged
chr4	83249596	83250095	Unchanged
chr12	106586862	106587361	Unchanged
chr2	119468489	119468988	Unchanged
chr7	91243054	91243553	Unchanged
chr10	17823818	17824317	Unchanged
chr10	112579209	112579708	Unchanged
chr18	10953336	10953835	Unchanged
chr1	135000204	135000703	Unchanged
chr1	93507163	93507662	Unchanged
chr11	68074445	68074944	Unchanged
chr16	84583901	84584613	Unchanged
chr12	26816899	26817398	Unchanged
chr1	120231197	120231696	Unchanged
chr7	119006848	119007347	Unchanged
chr4	84858187	84858686	Unchanged
chr7	19900976	19901475	Unchanged
chr4	148579412	148579911	Unchanged
chr17	80554511	80555010	Unchanged
chr17	44263218	44263717	Unchanged
chr5	113612330	113612829	Unchanged
chr19	9050086	9050585	Unchanged
chr11	22648052	22648551	Unchanged
chr8	37679697	37680196	Unchanged
chr9	71406401	71406900	Unchanged
chr9	50955335	50955834	Unchanged
chr7	119496086	119496585	Unchanged
chr10	119071313	119071812	Unchanged
chr3	116053023	116053522	Unchanged
chr4	131480786	131481431	Unchanged
chr11	49804498	49804997	Unchanged
chr16	18818254	18818753	Unchanged
chr12	114156345	114156844	Unchanged
chr7	52558717	52559435	Unchanged
chr1	162917404	162917903	Unchanged
chr4	56852684	56853183	Unchanged
chr19	24740258	24740757	Unchanged
chr7	85298164	85298663	Unchanged
chr8	121874103	121874602	Unchanged
chr9	121275086	121275585	Unchanged
chr10	16369312	16369947	Unchanged
chr6	71243925	71244566	Unchanged
chr15	81832785	81833284	Unchanged
chr13	100910616	100911115	Unchanged
chr1	39204264	39204763	Unchanged
chr3	39739759	39740258	Unchanged
chr7	110861054	110861553	Unchanged
chr11	59061605	59062104	Unchanged
chr13	59743855	59744354	Unchanged
chr11	39318535	39319034	Unchanged
chr3	39114151	39114650	Unchanged
chr12	83199211	83199839	Unchanged
chr13	94150488	94150987	Unchanged
chr7	57797168	57797667	Unchanged
chr5	65712959	65713591	Unchanged
chr6	125678446	125678945	Unchanged
chr12	29406873	29407372	Unchanged
chr15	57782757	57783256	Unchanged
chr1	110228770	110229269	Unchanged
chr2	151698562	151699061	Unchanged
chr12	48240187	48240686	Unchanged
chr18	12447558	12448057	Unchanged
chr6	88169639	88170138	Unchanged
chr4	114591958	114592457	Unchanged
chr2	118274629	118275128	Unchanged
chr19	28926321	28926820	Unchanged
chr8	128455329	128455966	Unchanged
chr17	66193604	66194103	Unchanged
chr7	62526804	62527303	Unchanged
chr1	196070967	196071466	Unchanged
chr6	34031268	34031767	Unchanged
chr2	155479225	155479724	Unchanged
chr6	90996496	90996995	Unchanged
chr17	24721463	24721962	Unchanged
chr7	139960825	139961457	Unchanged
chr2	165618523	165619022	Unchanged
chr10	59216428	59216927	Unchanged
chr10	107495992	107496491	Unchanged
chr2	130230896	130231395	Unchanged
chr16	9491321	9491820	Unchanged
chr15	16745017	16745516	Unchanged
chr16	96217767	96218266	Unchanged
chr17	34422155	34422654	Unchanged
chr9	79701583	79702082	Unchanged
chr2	78497773	78498272	Unchanged
chr7	6081963	6082462	Unchanged
chr2	108675354	108675853	Unchanged
chr3	55427077	55427576	Unchanged
chr4	150602559	150603058	Unchanged
chr5	10025930	10026582	Unchanged
chr14	32547865	32548364	Unchanged
chr9	59834692	59835191	Unchanged
chr19	46945936	46946435	Unchanged
chr1	82457623	82458122	Unchanged
chr18	38202437	38202936	Unchanged
chr2	120771974	120772473	Unchanged
chr8	90814476	90814975	Unchanged
chr8	78919214	78919713	Unchanged
chr2	58166559	58167058	Unchanged
chr1	157605484	157605983	Unchanged
chr19	3355867	3356366	Unchanged
chr2	181154215	181154714	Unchanged
chr5	114226550	114227049	Unchanged
chr7	73913874	73914373	Unchanged
chr1	167751199	167751698	Unchanged
chr7	124291434	124292087	Unchanged
chr5	117832186	117832685	Unchanged
chr12	4987032	4987664	Unchanged
chr2	32660814	32661313	Unchanged
chr17	59444225	59444724	Unchanged
chr15	23419600	23420099	Unchanged
chr10	3435562	3436061	Unchanged
chr16	38251096	38251595	Unchanged
chr18	12084922	12085421	Unchanged
chr8	127655930	127656429	Unchanged
chr4	45828624	45829123	Unchanged
chr16	38648092	38648591	Unchanged
chr9	56940627	56941126	Unchanged
chr4	115828648	115829147	Unchanged
chr12	97816529	97817028	Unchanged
chr15	97550165	97550664	Unchanged
chr11	102783323	102783822	Unchanged
chr2	168451615	168452114	Unchanged
chr10	84257098	84257597	Unchanged
chr3	95325073	95325572	Unchanged
chr5	28081911	28082410	Unchanged
chr1	184414000	184414499	Unchanged
chr11	96822269	96822768	Unchanged
chr15	95407213	95407712	Unchanged
chr7	35791380	35791879	Unchanged
chr2	28433822	28434321	Unchanged
chr4	151391805	151392304	Unchanged
chr16	28999689	29000188	Unchanged
chr9	86496365	86496864	Unchanged
chr4	137174641	137175140	Unchanged
chr15	8542396	8542895	Unchanged
chr10	128606922	128607421	Unchanged
chr10	84140845	84141344	Unchanged
chr10	26640238	26640737	Unchanged
chr12	109633719	109634218	Unchanged
chr17	7981566	7982065	Unchanged
chr11	59550583	59551082	Unchanged
chr12	52229000	52229499	Unchanged
chr13	49493342	49493841	Unchanged
chr7	19729874	19730373	Unchanged
chr8	127455636	127456286	Unchanged
chr2	30119606	30120105	Unchanged
chr13	104210060	104210559	Unchanged
chr10	15446391	15446890	Unchanged
chr3	89205717	89206216	Unchanged
chr4	48168729	48169364	Unchanged
chr4	41140947	41141446	Unchanged
chr2	32828849	32829348	Unchanged
chr15	97297753	97298252	Unchanged
chr3	83954729	83955228	Unchanged
chr17	11775046	11775545	Unchanged
chr3	90203234	90203733	Unchanged
chr9	48625303	48625802	Unchanged
chr10	113305762	113306261	Unchanged
chr1	135562185	135562684	Unchanged
chr1	58799505	58800004	Unchanged
chr1	72659227	72659726	Unchanged
chr13	59740645	59741144	Unchanged
chr10	44324630	44325129	Unchanged
chr3	51152477	51152976	Unchanged
chr7	146556137	146556636	Unchanged
chr4	133181068	133181567	Unchanged
chr13	104293795	104294294	Unchanged
chr8	15062366	15062998	Unchanged
chr13	97421512	97422011	Unchanged
chr13	59636639	59637138	Unchanged
chr1	187095971	187096470	Unchanged
chr19	55405847	55406346	Unchanged
chr12	32410473	32411121	Unchanged
chr3	82774392	82774891	Unchanged
chr3	36866997	36867496	Unchanged
chrX	137585011	137585510	Unchanged
chr19	4272715	4273214	Unchanged
chr8	25182454	25182953	Unchanged
chr9	75173478	75173977	Unchanged
chr1	74401517	74402016	Unchanged
chr11	22930870	22931369	Unchanged
chr15	81780766	81781265	Unchanged
chr18	30887581	30888080	Unchanged
chr6	28893857	28894500	Unchanged
chr6	82698275	82698774	Unchanged
chr14	122745110	122745609	Unchanged
chr1	72001049	72001548	Unchanged
chr9	119740967	119741466	Unchanged
chr13	51460972	51461471	Unchanged
chr5	116442381	116442880	Unchanged
chr1	9543846	9544345	Unchanged
chr14	90572457	90572956	Unchanged
chr3	125481276	125481775	Unchanged
chr3	104748780	104749279	Unchanged
chr2	67393230	67393729	Unchanged
chr2	35270720	35271219	Unchanged
chr1	93748589	93749088	Unchanged
chr7	150384120	150384619	Unchanged
chr18	40817587	40818086	Unchanged
chr1	180215754	180216253	Unchanged
chr16	79029218	79029717	Unchanged
chr12	9522989	9523488	Unchanged
chr14	29822489	29822988	Unchanged
chr8	98421264	98421763	Unchanged
chr3	18409434	18409933	Unchanged
chr17	75836634	75837133	Unchanged
chr6	44749507	44750006	Unchanged
chr2	22768957	22769456	Unchanged
chr6	87624850	87625349	Unchanged
chr3	153100649	153101148	Unchanged
chr10	22300111	22300610	Unchanged
chr1	57984089	57984588	Unchanged
chr1	97704580	97705079	Unchanged
chr15	81517448	81517947	Unchanged
chr3	89496812	89497311	Unchanged
chr16	78138420	78138919	Unchanged
chr6	73026054	73026686	Unchanged
chr1	62983776	62984275	Unchanged
chr15	42306746	42307245	Unchanged
chr2	166723994	166724493	Unchanged
chr12	52181691	52182329	Unchanged
chr17	74976711	74977210	Unchanged
chr10	86305733	86306232	Unchanged
chr4	102994485	102994984	Unchanged
chr5	135087844	135088343	Unchanged
chr7	140851764	140852263	Unchanged
chr17	84426066	84426565	Unchanged
chr13	31471612	31472111	Unchanged
chr9	57463403	57463902	Unchanged
chr18	88520072	88520571	Unchanged
chr3	84427778	84428277	Unchanged
chr11	112774134	112774633	Unchanged
chr7	91748825	91749324	Unchanged
chr6	124354083	124354582	Unchanged
chr7	4443086	4443585	Unchanged
chr7	132582029	132582528	Unchanged
chr7	150228255	150228754	Unchanged
chr16	32101978	32102477	Unchanged
chr17	13134648	13135147	Unchanged
chr1	170136060	170136559	Unchanged
chr14	58107072	58107571	Unchanged
chr16	11519311	11519810	Unchanged
chr11	105689704	105690203	Unchanged
chr12	107390382	107390881	Unchanged
chr11	20215508	20216007	Unchanged
chr9	45075685	45076184	Unchanged
chr9	102352099	102352781	Unchanged
chr17	10841630	10842129	Unchanged
chr8	78059155	78059654	Unchanged
chr3	157185037	157185536	Unchanged
chr13	58821535	58822034	Unchanged
chr6	127450278	127450777	Unchanged
chr10	13592305	13593102	Unchanged
chr1	125809041	125809540	Unchanged
chr4	46268204	46268703	Unchanged
chr1	160139051	160139550	Unchanged
chr9	61570547	61571046	Unchanged
chr16	73829511	73830010	Unchanged
chr2	84783337	84783836	Unchanged
chr6	82424434	82424933	Unchanged
chr2	173772039	173772538	Unchanged
chr9	118480290	118480789	Unchanged
chr18	32409211	32409710	Unchanged
chr5	46474018	46474517	Unchanged
chr12	102228581	102229080	Unchanged
chr11	75846983	75847482	Unchanged
chr14	21568899	21569398	Unchanged
chr14	28192305	28192804	Unchanged
chr18	68042611	68043110	Unchanged
chr4	6573347	6573846	Unchanged
chr6	127951897	127952396	Unchanged
chr12	49306029	49306528	Unchanged
chr14	61482951	61483450	Unchanged
chr6	10284466	10284965	Unchanged
chr1	119184718	119185217	Unchanged
chr9	79512175	79512674	Unchanged
chr11	77759119	77759618	Unchanged
chr16	37311527	37312026	Unchanged
chr15	18060092	18060591	Unchanged
chr4	47511641	47512140	Unchanged
chr7	11170635	11171134	Unchanged
chr5	135600441	135600940	Unchanged
chr16	94489168	94489667	Unchanged
chr15	44253015	44253514	Unchanged
chr12	83279648	83280147	Unchanged
chr10	12714972	12715471	Unchanged
chr5	77453550	77454049	Unchanged
chr3	68851645	68852144	Unchanged
chr17	8430936	8431435	Unchanged
chrX	13065772	13066271	Unchanged
chr2	121394295	121394794	Unchanged
chr8	41137730	41138229	Unchanged
chr5	144299094	144299751	Unchanged
chr2	97417999	97418623	Unchanged
chr11	28239547	28240046	Unchanged
chr6	147899756	147900255	Unchanged
chr12	93534638	93535137	Unchanged
chr5	106125337	106125836	Unchanged
chr3	129700676	129701175	Unchanged
chr12	43370485	43370984	Unchanged
chr7	35816557	35817056	Unchanged
chr10	58550983	58551482	Unchanged
chr4	14847020	14847519	Unchanged
chr3	84136816	84137315	Unchanged
chr5	34816034	34816533	Unchanged
chr5	8912767	8913266	Unchanged
chr2	126434242	126434741	Unchanged
chr16	90788295	90789018	Unchanged
chr1	96104235	96104734	Unchanged
chr1	179647289	179647788	Unchanged
chr2	174345083	174345582	Unchanged
chr2	35840992	35841491	Unchanged
chr4	59369517	59370143	Unchanged
chr1	64962921	64963420	Unchanged
chr14	22799448	22799947	Unchanged
chrX	50973560	50974315	Unchanged
chr1	120546567	120547066	Unchanged
chr12	72819815	72820314	Unchanged
chr1	60132281	60132780	Unchanged
chr1	137429984	137430483	Unchanged
chr19	24574099	24574598	Unchanged
chr1	155613123	155613622	Unchanged
chr5	151172707	151173206	Unchanged
chr14	36171511	36172010	Unchanged
chr3	90220125	90220624	Unchanged
chr9	119819700	119820199	Unchanged
chr15	78561012	78561511	Unchanged
chr7	79101215	79101714	Unchanged
chr1	113943739	113944238	Unchanged
chr7	132698548	132699047	Unchanged
chr11	20545519	20546018	Unchanged
chr15	97706052	97706551	Unchanged
chr13	91304550	91305049	Unchanged
chr13	59877554	59878053	Unchanged
chr7	20101360	20101859	Unchanged
chr1	24057351	24057850	Unchanged
chr16	67098076	67098575	Unchanged
chr15	44440499	44440998	Unchanged
chr6	117902759	117903258	Unchanged
chr14	36870123	36870622	Unchanged
chr1	171487054	171487553	Unchanged
chr14	28986731	28987230	Unchanged
chr6	114965543	114966042	Unchanged
chr14	32865319	32865818	Unchanged
chr11	98106579	98107078	Unchanged
chr19	44339000	44339667	Unchanged
chr5	108691536	108692035	Unchanged
chr10	80170785	80171567	Unchanged
chr13	96264056	96264555	Unchanged
chr14	41742758	41743257	Unchanged
chr7	151023574	151024213	Unchanged
chr13	54657073	54657572	Unchanged
chr17	7460216	7460715	Unchanged
chr1	174104022	174104652	Unchanged
chr9	110132233	110132732	Unchanged
chr2	147574155	147574654	Unchanged
chr11	83280342	83281006	Unchanged
chr8	74819910	74820409	Unchanged
chr12	56396387	56396886	Unchanged
chr5	91945316	91945815	Unchanged
chr5	37506691	37507190	Unchanged
chr17	43443494	43443993	Unchanged
chr9	59050695	59051194	Unchanged
chr1	122059413	122059912	Unchanged
chr15	76171253	76171752	Unchanged
chr1	179277332	179277831	Unchanged
chr6	35548353	35548852	Unchanged
chr16	45960497	45960996	Unchanged
chr7	82873815	82874511	Unchanged
chr15	26995946	26996445	Unchanged
chr8	113641640	113642139	Unchanged
chr3	105405648	105406147	Unchanged
chr17	56297055	56297554	Unchanged
chr18	13880290	13880789	Unchanged
chr4	106368075	106368574	Unchanged
chr8	27562290	27562926	Unchanged
chr12	52518458	52518957	Unchanged
chr4	140532323	140532822	Unchanged
chr2	163987230	163987729	Unchanged
chr7	59277844	59278343	Unchanged
chr9	57114008	57114507	Unchanged
chr11	119058499	119058998	Unchanged
chr11	68756318	68756817	Unchanged
chr3	128407377	128407876	Unchanged
chr6	37695695	37696194	Unchanged
chr13	18689112	18689611	Unchanged
chr18	47102403	47102902	Unchanged
chr2	173189381	173189880	Unchanged
chr16	17639068	17639567	Unchanged
chr2	150839218	150839717	Unchanged
chr6	56833589	56834088	Unchanged
chr18	67643936	67644435	Unchanged
chr11	100343237	100343867	Unchanged
chr7	108880667	108881166	Unchanged
chr14	76849580	76850079	Unchanged
chr10	80304014	80304513	Unchanged
chr6	101056966	101057465	Unchanged
chr8	117288779	117289278	Unchanged
chr9	110301131	110301763	Unchanged
chr5	104471806	104472305	Unchanged
chr6	114790926	114791425	Unchanged
chr2	59743181	59743680	Unchanged
chr1	9928694	9929193	Unchanged
chr17	49077950	49078449	Unchanged
chr2	34450564	34451063	Unchanged
chr19	41070271	41070770	Unchanged
chr5	101182189	101182688	Unchanged
chr12	84890228	84890727	Unchanged
chr15	98681089	98681588	Unchanged
chr14	30878298	30879078	Unchanged
chr7	135844796	135845295	Unchanged
chr16	68646960	68647459	Unchanged
chr19	6951312	6952175	Unchanged
chr17	28136900	28137399	Unchanged
chr17	7486625	7487124	Unchanged
chr8	72792410	72792909	Unchanged
chr4	11284524	11285023	Unchanged
chr1	55258822	55259321	Unchanged
chr9	120033074	120033573	Unchanged
chr10	74578664	74579163	Unchanged
chr13	35915716	35916215	Unchanged
chr15	58947630	58948129	Unchanged
chr2	31568035	31568534	Unchanged
chr15	36871202	36871877	Unchanged
chr11	65760855	65761354	Unchanged
chr15	78947251	78947750	Unchanged
chr15	27575593	27576092	Unchanged
chr13	3748007	3748506	Unchanged
chr19	48876934	48877433	Unchanged
chr12	78304382	78304881	Unchanged
chr13	102010477	102010976	Unchanged
chr9	14072612	14073111	Unchanged
chr6	22396444	22396943	Unchanged
chr9	36230522	36231021	Unchanged
chr2	166422193	166422692	Unchanged
chr1	135864798	135865297	Unchanged
chr5	77194812	77195311	Unchanged
chr11	88123771	88124270	Unchanged
chr2	92140097	92140596	Unchanged
chr12	54240600	54241099	Unchanged
chr5	7880499	7880998	Unchanged
chr16	17580633	17581132	Unchanged
chr4	21979468	21979967	Unchanged
chr6	109626179	109626678	Unchanged
chr16	5029178	5029859	Unchanged
chr8	88857935	88858434	Unchanged
chr1	188948871	188949370	Unchanged
chr6	31373248	31373747	Unchanged
chr16	37372799	37373298	Unchanged
chr17	15581235	15581734	Unchanged
chr4	155121902	155122401	Unchanged
chr4	13485744	13486243	Unchanged
chr13	62659537	62660036	Unchanged
chr11	77779222	77779721	Unchanged
chr14	30956192	30956691	Unchanged
chr17	67438902	67439401	Unchanged
chr9	118484055	118484554	Unchanged
chr19	40802967	40803466	Unchanged
chr17	26233674	26234173	Unchanged
chr7	134017848	134018652	Unchanged
chr4	55054693	55055192	Unchanged
chr11	46086450	46086949	Unchanged
chr3	122811039	122811538	Unchanged
chr2	85860412	85860911	Unchanged
chr12	106925792	106926291	Unchanged
chr18	65602831	65603330	Unchanged
chr14	65066816	65067315	Unchanged
chr4	33803539	33804246	Unchanged
chr5	54345374	54345873	Unchanged
chr2	145391386	145391885	Unchanged
chr19	6406688	6407187	Unchanged
chr12	86136559	86137058	Unchanged
chr8	81981647	81982146	Unchanged
chr14	102226067	102226566	Unchanged
chr10	25364360	25365048	Unchanged
chr17	52056169	52056668	Unchanged
chr12	28935297	28935796	Unchanged
chr7	123896442	123896941	Unchanged
chr6	75037746	75038245	Unchanged
chr8	119415368	119415867	Unchanged
chr3	122741965	122742464	Unchanged
chr10	85987976	85988475	Unchanged
chr3	96814401	96814900	Unchanged
chr9	67257344	67257843	Unchanged
chr15	47352821	47353320	Unchanged
chr13	54380419	54380918	Unchanged
chr10	56903946	56904445	Unchanged
chr8	100058977	100059476	Unchanged
chr13	83428785	83429284	Unchanged
chr7	130403839	130404338	Unchanged
chr14	117680007	117680506	Unchanged
chr2	59308665	59309164	Unchanged
chr2	8499710	8500209	Unchanged
chr1	15848083	15848582	Unchanged
chr1	64313765	64314264	Unchanged
chr1	180384368	180384867	Unchanged
chr6	72531932	72532431	Unchanged
chr4	65809095	65809594	Unchanged
chr15	88753693	88754192	Unchanged
chr12	30577601	30578100	Unchanged
chr11	53683999	53684498	Unchanged
chr1	21001540	21002039	Unchanged
chr11	58736821	58737320	Unchanged
chr10	57902729	57903228	Unchanged
chr5	144963076	144963575	Unchanged
chr5	151153040	151153539	Unchanged
chr1	52347069	52347568	Unchanged
chr11	119894819	119895581	Unchanged
chr16	5083616	5084250	Unchanged
chr3	82900861	82901360	Unchanged
chr11	53616459	53617095	Unchanged
chr5	139698583	139699082	Unchanged
chr2	24711692	24712191	Unchanged
chr2	151398689	151399188	Unchanged
chr7	91917744	91918243	Unchanged
chr2	168990062	168990561	Unchanged
chr12	52852590	52853089	Unchanged
chr7	127111007	127111506	Unchanged
chr11	100640894	100641393	Unchanged
chr12	21399784	21400283	Unchanged
chr2	35800907	35801406	Unchanged
chr2	164593066	164593565	Unchanged
chr14	28761525	28762024	Unchanged
chr3	115385295	115385794	Unchanged
chr7	26016233	26016732	Unchanged
chr7	104048006	104048505	Unchanged
chr10	43018049	43018548	Unchanged
chr8	74783676	74784175	Unchanged
chr11	32399899	32400398	Unchanged
chr12	32309313	32309812	Unchanged
chr11	8458206	8458705	Unchanged
chr5	114439016	114439871	Unchanged
chr11	70731948	70732447	Unchanged
chr1	21087581	21088080	Unchanged
chr17	45558955	45559454	Unchanged
chr15	81983175	81983674	Unchanged
chr2	155018454	155018953	Unchanged
chr12	3903534	3904033	Unchanged
chr11	22763486	22763985	Unchanged
chr3	55433656	55434287	Unchanged
chr5	102265339	102265838	Unchanged
chr7	74242183	74242682	Unchanged
chr8	63973427	63973926	Unchanged
chr16	11817218	11817717	Unchanged
chr9	24300792	24301291	Unchanged
chr11	61330376	61330875	Unchanged
chr9	96477885	96478384	Unchanged
chr19	57445860	57446489	Unchanged
chr11	80672780	80673279	Unchanged
chr11	113562034	113562533	Unchanged
chr14	90348396	90348895	Unchanged
chr13	43452380	43452879	Unchanged
chr4	119041426	119041925	Unchanged
chr3	54721314	54721813	Unchanged
chr9	22403652	22404151	Unchanged
chr14	75254854	75255353	Unchanged
chr11	33611094	33611593	Unchanged
chr18	58873139	58873766	Unchanged
chr7	133742641	133743140	Unchanged
chr17	29473002	29473501	Unchanged
chr17	25385101	25385600	Unchanged
chr3	132472723	132473222	Unchanged
chr2	32256764	32257263	Unchanged
chr13	59653772	59654271	Unchanged
chr5	117826789	117827437	Unchanged
chr8	107903834	107904333	Unchanged
chr6	92130097	92130596	Unchanged
chr5	133100740	133101239	Unchanged
chr8	49887737	49888236	Unchanged
chr2	91735651	91736150	Unchanged
chr19	10918003	10918502	Unchanged
chr3	19200909	19201408	Unchanged
chr19	61173865	61174364	Unchanged
chr16	13571313	13571812	Unchanged
chr3	9716174	9716805	Unchanged
chr17	35712049	35713468	Unchanged
chr6	88241806	88242600	Unchanged
chr16	32129967	32130595	Unchanged
chr17	56338309	56338808	Unchanged
chr2	91517168	91517667	Unchanged
chr2	156844078	156844577	Unchanged
chr3	108261382	108261881	Unchanged
chr8	42408234	42408733	Unchanged
chr5	30542610	30543109	Unchanged
chr7	141861206	141861705	Unchanged
chr19	4610357	4610856	Unchanged
chr1	42953029	42953528	Unchanged
chr7	16843201	16843907	Unchanged
chr11	69549366	69549865	Unchanged
chr5	136129134	136129633	Unchanged
chr19	53799355	53799854	Unchanged
chr15	95582612	95583111	Unchanged
chr16	11090913	11091412	Unchanged
chr15	88847287	88847786	Unchanged
chr16	36802962	36803461	Unchanged
chr10	5112904	5113403	Unchanged
chr2	29770892	29771391	Unchanged
chr6	89628393	89628892	Unchanged
chr13	48347132	48347631	Unchanged
chr7	125671360	125671859	Unchanged
chr5	122857162	122857661	Unchanged
chr19	34415807	34416306	Unchanged
chr11	57064411	57064910	Unchanged
chr6	140780782	140781281	Unchanged
chr4	133623697	133624196	Unchanged
chr1	137253519	137254018	Unchanged
chr5	106563381	106563880	Unchanged
chr13	51629594	51630093	Unchanged
chr7	108018924	108019423	Unchanged
chr12	80029475	80030170	Unchanged
chr18	69681616	69682115	Unchanged
chr18	47138577	47139076	Unchanged
chr6	145635404	145635903	Unchanged
chr19	3482718	3483217	Unchanged
chr14	70090568	70091067	Unchanged
chr4	135206472	135206971	Unchanged
chr4	11657855	11658354	Unchanged
chr7	152056698	152057197	Unchanged
chr18	32585662	32586161	Unchanged
chr12	14535246	14535745	Unchanged
chr16	21121367	21121866	Unchanged
chr11	5882704	5883404	Unchanged
chr1	100438128	100438627	Unchanged
chr18	42312445	42312944	Unchanged
chr18	8501555	8502054	Unchanged
chr6	93628166	93628665	Unchanged
chr2	96927537	96928036	Unchanged
chr2	89148976	89149475	Unchanged
chr2	55490161	55490660	Unchanged
chr18	88375953	88376452	Unchanged
chr11	118308055	118308554	Unchanged
chr2	92220994	92221493	Unchanged
chr18	21377974	21378473	Unchanged
chr2	13038698	13039197	Unchanged
chr5	137159756	137160255	Unchanged
chr8	48602821	48603320	Unchanged
chr17	73621714	73622213	Unchanged
chr13	72927810	72928309	Unchanged
chr5	141158599	141159098	Unchanged
chr16	78525620	78526119	Unchanged
chr10	114662864	114663363	Unchanged
chr1	136255843	136256342	Unchanged
chr1	113748836	113749335	Unchanged
chr3	135063726	135064225	Unchanged
chr7	134145056	134145699	Unchanged
chr2	33051103	33051602	Unchanged
chr8	24830926	24831425	Unchanged
chr12	87301231	87301730	Unchanged
chr11	117103937	117104436	Unchanged
chr2	35369378	35369877	Unchanged
chr5	44575534	44576033	Unchanged
chr4	126115068	126115567	Unchanged
chr1	122074258	122074757	Unchanged
chr1	93284066	93284565	Unchanged
chr4	127565268	127565767	Unchanged
chr16	43758376	43758875	Unchanged
chr13	63728289	63729057	Unchanged
chr15	43414973	43415472	Unchanged
chr1	50929344	50929843	Unchanged
chr15	62494585	62495084	Unchanged
chr3	20602826	20603325	Unchanged
chr1	68377951	68378450	Unchanged
chr5	35269011	35269510	Unchanged
chr5	8504825	8505324	Unchanged
chr18	85383813	85384312	Unchanged
chr1	58960576	58961075	Unchanged
chr1	18773550	18774049	Unchanged
chr17	5344840	5345339	Unchanged
chr12	88822681	88823180	Unchanged
chr1	163528027	163528526	Unchanged
chr4	130315435	130315934	Unchanged
chr6	86149018	86149517	Unchanged
chr7	133250177	133250676	Unchanged
chr5	44441382	44441881	Unchanged
chr8	112460625	112461124	Unchanged
chr8	97536905	97537404	Unchanged
chr19	24097394	24097893	Unchanged
chr2	129736817	129737503	Unchanged
chr4	99728518	99729017	Unchanged
chr12	111729648	111730147	Unchanged
chr5	31256805	31257441	Unchanged
chr16	92416679	92417178	Unchanged
chr2	92939448	92939947	Unchanged
chr2	169735220	169735719	Unchanged
chr13	32573372	32573871	Unchanged
chr16	21825527	21826026	Unchanged
chr6	38259755	38260254	Unchanged
chr3	62257821	62258320	Unchanged
chr13	32784246	32784745	Unchanged
chr5	73599664	73600163	Unchanged
chr18	34790716	34791215	Unchanged
chr5	104260232	104260731	Unchanged
chr17	10009173	10009672	Unchanged
chr2	180411718	180412217	Unchanged
chr5	140279937	140280591	Unchanged
chr11	76649717	76650216	Unchanged
chr4	153367228	153367727	Unchanged
chr2	18905863	18906362	Unchanged
chr13	107893018	107893517	Unchanged
chr15	78495103	78495602	Unchanged
chr6	91736599	91737098	Unchanged
chr4	131913590	131914089	Unchanged
chr2	132409908	132410407	Unchanged
chr13	110927431	110927930	Unchanged
chr1	157357288	157357787	Unchanged
chr11	62521592	62522091	Unchanged
chr17	4724537	4725036	Unchanged
chr9	57919095	57919594	Unchanged
chr2	91558422	91559051	Unchanged
chr3	138277467	138277966	Unchanged
chr1	189684384	189684883	Unchanged
chr10	62447081	62447580	Unchanged
chr4	43693925	43694424	Unchanged
chr11	7243951	7244450	Unchanged
chr6	5989224	5989723	Unchanged
chr2	102536813	102537312	Unchanged
chr7	134703241	134703740	Unchanged
chr14	122542094	122542593	Unchanged
chr18	61491482	61491981	Unchanged
chr11	3147757	3148256	Unchanged
chr1	72234423	72234922	Unchanged
chr15	73427803	73428302	Unchanged
chr10	44792989	44793618	Unchanged
chr13	95793282	95793781	Unchanged
chr18	69833645	69834144	Unchanged
chr3	84845294	84845793	Unchanged
chr11	48961940	48962439	Unchanged
chr1	120258875	120259374	Unchanged
chr10	93942603	93943102	Unchanged
chr2	19599301	19599800	Unchanged
chr6	71920245	71920744	Unchanged
chr2	126342746	126343245	Unchanged
chr7	73200973	73201472	Unchanged
chr13	48075952	48076451	Unchanged
chr17	25538143	25538793	Unchanged
[truncated: 36,294 more rows]

## Sheet: F - HuIsletLsd1Peaks
Table S3 – Related to Figures 1, 2, 5, and 6. ChIP-seq peak coordinates.
Chr	Start	End	Group
chr1	10086	10285
chr1	713923	714122
chr1	762744	762943
chr1	767563	767762
chr1	873789	873988
chr1	878613	878812
chr1	894527	894726
chr1	895894	896093
chr1	911380	911579
chr1	937616	937815
chr1	1051497	1051696
chr1	1092951	1093150
chr1	1098220	1098419
chr1	1143475	1143674
chr1	1167243	1167442
chr1	1209094	1209293
chr1	1217438	1217637
chr1	1259875	1260074
chr1	1310868	1311067
chr1	1334574	1334773
chr1	1342616	1342815
chr1	1373374	1373573
chr1	1510270	1510469
chr1	1590336	1590535
chr1	1617708	1617907
chr1	1623771	1623970
chr1	1624545	1624744
chr1	1655687	1655886
chr1	1677833	1678032
chr1	1714022	1714221
chr1	1821647	1821846
chr1	1822412	1822611
chr1	1823014	1823213
chr1	1828635	1828834
chr1	1840399	1840598
chr1	1946386	1946585
chr1	2136822	2137021
chr1	2216572	2216771
chr1	2323188	2323387
chr1	2343925	2344124
chr1	2457593	2457792
chr1	2471033	2471232
chr1	2478130	2478329
chr1	2480309	2480508
chr1	2517022	2517221
chr1	2517700	2517899
chr1	2578359	2578558
chr1	2787880	2788079
chr1	3178615	3178814
chr1	3239883	3240082
chr1	3370761	3370960
chr1	3371328	3371527
chr1	3566512	3566711
chr1	3614560	3614759
chr1	3663783	3663982
chr1	3713002	3713201
chr1	3773639	3773838
chr1	4128689	4128888
chr1	4131708	4131907
chr1	4914016	4914215
chr1	5357529	5357728
chr1	5372865	5373064
chr1	5611441	5611640
chr1	5905331	5905530
chr1	5976069	5976268
chr1	6030856	6031055
chr1	6052345	6052544
chr1	6086193	6086392
chr1	6259536	6259735
chr1	6453646	6453845
chr1	6590894	6591093
chr1	6614459	6614658
chr1	6640016	6640215
chr1	6661403	6661602
chr1	6662787	6662986
chr1	6673036	6673235
chr1	6685206	6685405
chr1	6761762	6761961
chr1	6880600	6880799
chr1	6884878	6885077
chr1	7136993	7137192
chr1	7158402	7158601
chr1	7177991	7178190
chr1	7322813	7323012
chr1	7325825	7326024
chr1	7614911	7615110
chr1	7635005	7635204
chr1	7641336	7641535
chr1	7642589	7642788
chr1	7683903	7684102
chr1	7690513	7690712
chr1	7701098	7701297
chr1	7728655	7728854
chr1	7831320	7831519
chr1	7843442	7843641
chr1	7844399	7844598
chr1	7898907	7899106
chr1	8014239	8014438
chr1	8021410	8021609
chr1	8064945	8065144
chr1	8072371	8072570
chr1	8080206	8080405
chr1	8086317	8086516
chr1	8121402	8121601
chr1	8122244	8122443
chr1	8138356	8138555
chr1	8157654	8157853
chr1	8222281	8222480
chr1	8229825	8230024
chr1	8239601	8239800
chr1	8254729	8254928
chr1	8319031	8319230
chr1	8319748	8319947
chr1	8371495	8371694
chr1	8378071	8378270
chr1	8403589	8403788
chr1	8433715	8433914
chr1	8484271	8484470
chr1	8556033	8556232
chr1	8585947	8586146
chr1	8627350	8627549
chr1	8658254	8658453
chr1	8702330	8702529
chr1	8753320	8753519
chr1	8763362	8763561
chr1	8767103	8767302
chr1	8877592	8877791
chr1	8908818	8909017
chr1	8938610	8938809
chr1	8960218	8960417
chr1	9224295	9224494
chr1	9294442	9294641
chr1	9335748	9335947
chr1	9349175	9349374
chr1	9354641	9354840
chr1	9498571	9498770
chr1	9527041	9527240
chr1	9589329	9589528
chr1	9599485	9599684
chr1	9621637	9621836
chr1	9654767	9654966
chr1	9687129	9687328
chr1	9689613	9689812
chr1	9777754	9777953
chr1	9779295	9779494
chr1	9862062	9862261
chr1	9883866	9884065
chr1	9884903	9885102
chr1	9885608	9885807
chr1	9947209	9947408
chr1	9970662	9970861
chr1	10003441	10003640
chr1	10116400	10116599
chr1	10183116	10183315
chr1	10270548	10270747
chr1	10313199	10313398
chr1	10313808	10314007
chr1	10346406	10346605
chr1	10438588	10438787
chr1	10459040	10459239
chr1	10480764	10480963
chr1	10490378	10490577
chr1	10532495	10532694
chr1	10534924	10535123
chr1	10571111	10571310
chr1	10616840	10617039
chr1	10640766	10640965
chr1	10650571	10650770
chr1	10694567	10694766
chr1	10717466	10717665
chr1	10784333	10784532
chr1	10842994	10843193
chr1	10856641	10856840
chr1	10874523	10874722
chr1	10893709	10893908
chr1	11002683	11002882
chr1	11018826	11019025
chr1	11028707	11028906
chr1	11072655	11072854
chr1	11159814	11160013
chr1	11218727	11218926
chr1	11219417	11219616
chr1	11322455	11322654
chr1	11333233	11333432
chr1	11352705	11352904
chr1	11414807	11415006
chr1	11415388	11415587
chr1	11490100	11490299
chr1	11539130	11539329
chr1	11552229	11552428
chr1	11566078	11566277
chr1	11622813	11623012
chr1	11628896	11629095
chr1	11710412	11710611
chr1	11714623	11714822
chr1	11741071	11741270
chr1	11797039	11797238
chr1	11806284	11806483
chr1	11865836	11866035
chr1	11968305	11968504
chr1	11969744	11969943
chr1	11986371	11986570
chr1	12000498	12000697
chr1	12040421	12040620
chr1	12079167	12079366
chr1	12080163	12080362
chr1	12104692	12104891
chr1	12143090	12143289
chr1	12209138	12209337
chr1	12289984	12290183
chr1	12332959	12333158
chr1	12360941	12361140
chr1	12416154	12416353
chr1	12599768	12599967
chr1	12656564	12656763
chr1	12664421	12664620
chr1	14075798	14075997
chr1	14342813	14343012
chr1	14344462	14344661
chr1	14435536	14435735
chr1	14607370	14607569
chr1	14609309	14609508
chr1	14748704	14748903
chr1	14844092	14844291
chr1	15058536	15058735
chr1	15065145	15065344
chr1	15297382	15297581
chr1	15331217	15331416
chr1	15341367	15341566
chr1	15416918	15417117
chr1	15438676	15438875
chr1	15466179	15466378
chr1	15480663	15480862
chr1	15505140	15505339
chr1	15527378	15527577
chr1	15544929	15545128
chr1	15573489	15573688
chr1	15582166	15582365
chr1	15587666	15587865
chr1	15736348	15736547
chr1	15742232	15742431
chr1	15749962	15750161
chr1	15771409	15771608
chr1	15775499	15775698
chr1	15778898	15779097
chr1	15791269	15791468
chr1	15806343	15806542
chr1	15853297	15853496
chr1	15911110	15911309
chr1	15929922	15930121
chr1	15932008	15932207
chr1	15936719	15936918
chr1	15943954	15944153
chr1	16035417	16035616
chr1	16050553	16050752
chr1	16081558	16081757
chr1	16103384	16103583
chr1	16107357	16107556
chr1	16115064	16115263
chr1	16126487	16126686
chr1	16160733	16160932
chr1	16161422	16161621
chr1	16162537	16162736
chr1	16173881	16174080
chr1	16175772	16175971
chr1	16302422	16302621
chr1	16339903	16340102
chr1	16346112	16346311
chr1	16383023	16383222
chr1	16394121	16394320
chr1	16394843	16395042
chr1	16395450	16395649
chr1	16472270	16472469
chr1	16491182	16491381
chr1	16505487	16505686
chr1	16544197	16544396
chr1	16553853	16554052
chr1	16563670	16563869
chr1	16661215	16661414
chr1	16678809	16679008
chr1	16693646	16693845
chr1	16767156	16767355
chr1	16825111	16825310
chr1	16840473	16840672
chr1	16861655	16861854
chr1	17216015	17216214
chr1	17222636	17222835
chr1	17231739	17231938
chr1	17241000	17241199
chr1	17249338	17249537
chr1	17311675	17311874
chr1	17380418	17380617
chr1	17494332	17494531
chr1	17563803	17564002
chr1	17643287	17643486
chr1	17837787	17837986
chr1	17843547	17843746
chr1	17878241	17878440
chr1	17885968	17886167
chr1	17903805	17904004
chr1	17909775	17909974
chr1	17975479	17975678
chr1	17990197	17990396
chr1	17995878	17996077
chr1	18041809	18042008
chr1	18081635	18081834
chr1	18085624	18085823
chr1	18475932	18476131
chr1	18517567	18517766
chr1	18538326	18538525
chr1	18610682	18610881
chr1	18626394	18626593
chr1	18640133	18640332
chr1	18843131	18843330
chr1	18861451	18861650
chr1	18982433	18982632
chr1	19046468	19046667
chr1	19219642	19219841
chr1	19263199	19263398
chr1	19274667	19274866
chr1	19284091	19284290
chr1	19298688	19298887
chr1	19327728	19327927
chr1	19337652	19337851
chr1	19536640	19536839
chr1	19578004	19578203
chr1	19587299	19587498
chr1	19638775	19638974
chr1	19711161	19711360
chr1	19739255	19739454
chr1	19749677	19749876
chr1	19756731	19756930
chr1	19781249	19781448
chr1	19795945	19796144
chr1	19811831	19812030
chr1	19813275	19813474
chr1	19835755	19835954
chr1	19852571	19852770
chr1	19923441	19923640
chr1	19967564	19967763
chr1	19986383	19986582
chr1	19990907	19991106
chr1	20076833	20077032
chr1	20095168	20095367
chr1	20100127	20100326
chr1	20220722	20220921
chr1	20451009	20451208
chr1	20496593	20496792
chr1	20512542	20512741
chr1	20539414	20539613
chr1	20576959	20577158
chr1	20672713	20672912
chr1	20728771	20728970
chr1	20730882	20731081
chr1	20749786	20749985
chr1	20773254	20773453
chr1	20803272	20803471
chr1	20812597	20812796
chr1	20834506	20834705
chr1	20848463	20848662
chr1	20914369	20914568
chr1	20988134	20988333
chr1	21023184	21023383
chr1	21058842	21059041
chr1	21059659	21059858
chr1	21113005	21113204
chr1	21113911	21114110
chr1	21173560	21173759
chr1	21174116	21174315
chr1	21179215	21179414
chr1	21223437	21223636
chr1	21348944	21349143
chr1	21417621	21417820
chr1	21543309	21543508
chr1	21578524	21578723
chr1	21582109	21582308
chr1	21588284	21588483
chr1	21596657	21596856
chr1	21621670	21621869
chr1	21629829	21630028
chr1	21644911	21645110
chr1	21651136	21651335
chr1	21656450	21656649
chr1	21665079	21665278
chr1	21671858	21672057
chr1	21891132	21891331
chr1	21942757	21942956
chr1	21950165	21950364
chr1	21958836	21959035
chr1	21978690	21978889
chr1	21985618	21985817
chr1	21986237	21986436
chr1	21995933	21996132
chr1	22109684	22109883
chr1	22140722	22140921
chr1	22245981	22246180
chr1	22351943	22352142
chr1	22352411	22352610
chr1	22372151	22372350
chr1	22379151	22379350
chr1	22459396	22459595
chr1	22468428	22468627
chr1	22470268	22470467
chr1	22542931	22543130
chr1	22576812	22577011
chr1	22585385	22585584
chr1	22630438	22630637
chr1	22651195	22651394
chr1	22668288	22668487
chr1	22674958	22675157
chr1	22740705	22740904
chr1	22778334	22778533
chr1	22789540	22789739
chr1	22884081	22884280
chr1	22940089	22940288
chr1	22997500	22997699
chr1	22998551	22998750
chr1	23037229	23037428
chr1	23054509	23054708
chr1	23076888	23077087
chr1	23135967	23136166
chr1	23141002	23141201
chr1	23157953	23158152
chr1	23345886	23346085
chr1	23458634	23458833
chr1	23459088	23459287
chr1	23495222	23495421
chr1	23504599	23504798
chr1	23670659	23670858
chr1	23695376	23695575
chr1	23871004	23871203
chr1	23888821	23889020
chr1	23920458	23920657
chr1	23945803	23946002
chr1	23953559	23953758
chr1	24000077	24000276
chr1	24018228	24018427
chr1	24069891	24070090
chr1	24104612	24104811
chr1	24117432	24117631
chr1	24126145	24126344
chr1	24151780	24151979
chr1	24194632	24194831
chr1	24234186	24234385
chr1	24278259	24278458
chr1	24286243	24286442
chr1	24306679	24306878
chr1	24345406	24345605
chr1	24435652	24435851
chr1	24543402	24543601
chr1	24609785	24609984
chr1	24643919	24644118
chr1	24645803	24646002
chr1	24646528	24646727
chr1	24648292	24648491
chr1	24828818	24829017
chr1	24842127	24842326
chr1	24885677	24885876
chr1	24894530	24894729
chr1	24969267	24969466
chr1	25010216	25010415
chr1	25031717	25031916
chr1	25032354	25032553
chr1	25235881	25236080
chr1	25390082	25390281
chr1	25558908	25559107
chr1	25559568	25559767
chr1	25566224	25566423
chr1	25573812	25574011
chr1	25664827	25665026
chr1	25756768	25756967
chr1	25799038	25799237
chr1	25868040	25868239
chr1	25869722	25869921
chr1	25876103	25876302
chr1	25876659	25876858
chr1	25881485	25881684
chr1	25889260	25889459
chr1	25949193	25949392
chr1	25965611	25965810
chr1	25970450	25970649
chr1	26002937	26003136
chr1	26010970	26011169
chr1	26021351	26021550
chr1	26146346	26146545
chr1	26193759	26193958
chr1	26202175	26202374
chr1	26217351	26217550
chr1	26249082	26249281
chr1	26361963	26362162
chr1	26404090	26404289
chr1	26437404	26437603
chr1	26438271	26438470
chr1	26490634	26490833
chr1	26496375	26496574
chr1	26503888	26504087
chr1	26551729	26551928
chr1	26560631	26560830
chr1	26606509	26606708
chr1	26633020	26633219
chr1	26735120	26735319
chr1	26758753	26758952
chr1	26798931	26799130
chr1	26827543	26827742
chr1	26864396	26864595
chr1	26865053	26865252
chr1	26947208	26947407
chr1	26948035	26948234
chr1	27019431	27019630
chr1	27022022	27022221
chr1	27050074	27050273
chr1	27114271	27114470
chr1	27191918	27192117
chr1	27216649	27216848
chr1	27226874	27227073
chr1	27234251	27234450
chr1	27240448	27240647
chr1	27248193	27248392
chr1	27286785	27286984
chr1	27317033	27317232
chr1	27320106	27320305
chr1	27327224	27327423
chr1	27339771	27339970
chr1	27358645	27358844
chr1	27368349	27368548
chr1	27449240	27449439
chr1	27481500	27481699
chr1	27648602	27648801
chr1	27675956	27676155
chr1	27790453	27790652
chr1	27816518	27816717
chr1	27817175	27817374
chr1	27824147	27824346
chr1	27834938	27835137
chr1	27846496	27846695
chr1	27854673	27854872
chr1	27868954	27869153
chr1	27890057	27890256
chr1	27890656	27890855
chr1	27902476	27902675
chr1	27930535	27930734
chr1	27973929	27974128
chr1	27982899	27983098
chr1	27986583	27986782
chr1	27995820	27996019
chr1	27998658	27998857
chr1	28052484	28052683
chr1	28062856	28063055
chr1	28099678	28099877
chr1	28157249	28157448
chr1	28178006	28178205
chr1	28181759	28181958
chr1	28199045	28199244
chr1	28201676	28201875
chr1	28240937	28241136
chr1	28285785	28285984
chr1	28307619	28307818
chr1	28372503	28372702
chr1	28392525	28392724
chr1	28414996	28415195
chr1	28455720	28455919
chr1	28479844	28480043
chr1	28559393	28559592
chr1	28562581	28562780
chr1	28573513	28573712
chr1	28585954	28586153
chr1	28617632	28617831
chr1	28623153	28623352
chr1	28655517	28655716
chr1	28672736	28672935
chr1	28696158	28696357
chr1	28763969	28764168
chr1	28832446	28832645
chr1	28879411	28879610
chr1	28908255	28908454
chr1	28969433	28969632
chr1	28975118	28975317
chr1	28995640	28995839
chr1	29063400	29063599
chr1	29101958	29102157
chr1	29140566	29140765
chr1	29159585	29159784
chr1	29166197	29166396
chr1	29298949	29299148
chr1	29300528	29300727
chr1	29432526	29432725
chr1	29450937	29451136
chr1	29482943	29483142
chr1	29508368	29508567
chr1	29556824	29557023
chr1	29563891	29564090
chr1	29737103	29737302
chr1	29741069	29741268
chr1	29798586	29798785
chr1	30042979	30043178
chr1	30063630	30063829
chr1	30132355	30132554
chr1	30324567	30324766
chr1	30405871	30406070
chr1	30447256	30447455
chr1	30481966	30482165
chr1	30531914	30532113
chr1	30565401	30565600
chr1	30793110	30793309
chr1	30796645	30796844
chr1	30832536	30832735
chr1	30843944	30844143
chr1	31137239	31137438
chr1	31158435	31158634
chr1	31181281	31181480
chr1	31289642	31289841
chr1	31296780	31296979
chr1	31320632	31320831
chr1	31328879	31329078
chr1	31359720	31359919
chr1	31376652	31376851
chr1	31403642	31403841
chr1	31423372	31423571
chr1	31504216	31504415
chr1	31527379	31527578
chr1	31538423	31538622
chr1	31627561	31627760
chr1	31643721	31643920
chr1	31654397	31654596
chr1	31655306	31655505
chr1	31712133	31712332
chr1	31769806	31770005
chr1	31779214	31779413
chr1	31849662	31849861
chr1	31886097	31886296
chr1	31891703	31891902
chr1	31908552	31908751
chr1	31926532	31926731
chr1	31931245	31931444
chr1	31944583	31944782
chr1	31950452	31950651
chr1	31956309	31956508
chr1	31977608	31977807
chr1	31989107	31989306
chr1	32008139	32008338
chr1	32049889	32050088
chr1	32110313	32110512
chr1	32135374	32135573
chr1	32170252	32170451
chr1	32180194	32180393
chr1	32226620	32226819
chr1	32254398	32254597
chr1	32371347	32371546
chr1	32403801	32404000
chr1	32479398	32479597
chr1	32509954	32510153
chr1	32518365	32518564
chr1	32538558	32538757
chr1	32560579	32560778
chr1	32573573	32573772
chr1	32574597	32574796
chr1	32586958	32587157
chr1	32608342	32608541
chr1	32645247	32645446
chr1	32666059	32666258
chr1	32671199	32671398
chr1	32674628	32674827
chr1	32687949	32688148
chr1	32697684	32697883
chr1	32706077	32706276
chr1	32706945	32707144
chr1	32720791	32720990
chr1	32757743	32757942
chr1	32771052	32771251
chr1	32787401	32787600
chr1	32801738	32801937
chr1	32817215	32817414
chr1	32859894	32860093
chr1	32860326	32860525
chr1	33004853	33005052
chr1	33005595	33005794
chr1	33077933	33078132
chr1	33102710	33102909
chr1	33116014	33116213
chr1	33116737	33116936
chr1	33207834	33208033
chr1	33282850	33283049
chr1	33370319	33370518
chr1	33391259	33391458
chr1	33419231	33419430
chr1	33420002	33420201
chr1	33430305	33430504
chr1	33438634	33438833
chr1	33446700	33446899
chr1	33470410	33470609
chr1	33476968	33477167
chr1	33492046	33492245
chr1	33546686	33546885
chr1	33592728	33592927
chr1	33647535	33647734
chr1	33684227	33684426
chr1	33721156	33721355
chr1	33722504	33722703
chr1	33759767	33759966
chr1	33761373	33761572
chr1	33798202	33798401
chr1	33807943	33808142
chr1	33815620	33815819
chr1	33843713	33843912
chr1	33882170	33882369
chr1	33896895	33897094
chr1	33899491	33899690
chr1	33938207	33938406
chr1	34127575	34127774
chr1	35055978	35056177
chr1	35290521	35290720
chr1	35325240	35325439
chr1	35357658	35357857
chr1	35380701	35380900
chr1	35450776	35450975
chr1	35497173	35497372
chr1	35545060	35545259
chr1	35658615	35658814
chr1	35734236	35734435
chr1	35888593	35888792
chr1	36021803	36022002
chr1	36022859	36023058
chr1	36107059	36107258
chr1	36184255	36184454
chr1	36396584	36396783
chr1	36415824	36416023
chr1	36494886	36495085
chr1	36549347	36549546
chr1	36554419	36554618
chr1	36609227	36609426
chr1	36615337	36615536
chr1	36621710	36621909
chr1	36673026	36673225
chr1	36689967	36690166
chr1	36713925	36714124
chr1	36772661	36772860
chr1	36789472	36789671
chr1	36840161	36840360
chr1	36850719	36850918
chr1	36851359	36851558
chr1	36852140	36852339
chr1	36863366	36863565
chr1	36916142	36916341
chr1	36929925	36930124
chr1	36952083	36952282
chr1	37075345	37075544
chr1	37116071	37116270
chr1	37232034	37232233
chr1	37234489	37234688
chr1	37703217	37703416
chr1	37716195	37716394
chr1	37812801	37813000
chr1	37940093	37940292
chr1	37945344	37945543
chr1	37980423	37980622
chr1	38000153	38000352
chr1	38019761	38019960
chr1	38042323	38042522
chr1	38204962	38205161
chr1	38218744	38218943
chr1	38221179	38221378
chr1	38273747	38273946
chr1	38310877	38311076
chr1	38397275	38397474
chr1	38411790	38411989
chr1	38412571	38412770
chr1	38478318	38478517
chr1	38478999	38479198
chr1	38618501	38618700
chr1	38676460	38676659
chr1	38802183	38802382
chr1	39325625	39325824
chr1	39456888	39457087
chr1	39491938	39492137
chr1	39547374	39547573
chr1	39548976	39549175
chr1	39571007	39571206
chr1	39608361	39608560
chr1	39620383	39620582
chr1	39634254	39634453
chr1	39649477	39649676
chr1	39657859	39658058
chr1	39676412	39676611
chr1	39734031	39734230
chr1	39802788	39802987
chr1	39857898	39858097
chr1	39900765	39900964
chr1	40025220	40025419
chr1	40041382	40041581
chr1	40042346	40042545
chr1	40083555	40083754
chr1	40111373	40111572
chr1	40173331	40173530
chr1	40174828	40175027
chr1	40198924	40199123
chr1	40204507	40204706
chr1	40219412	40219611
chr1	40253230	40253429
chr1	40254385	40254584
chr1	40280476	40280675
chr1	40282418	40282617
chr1	40318304	40318503
chr1	40352630	40352829
chr1	40421808	40422007
chr1	40506374	40506573
chr1	40562814	40563013
chr1	40626966	40627165
chr1	40677518	40677717
chr1	40710879	40711078
chr1	40723466	40723665
chr1	40782393	40782592
chr1	40839326	40839525
chr1	40840187	40840386
chr1	40855803	40856002
chr1	40915789	40915988
chr1	40942813	40943012
chr1	40974376	40974575
chr1	41157612	41157811
chr1	41242985	41243184
chr1	41267763	41267962
chr1	41268409	41268608
chr1	41445125	41445324
chr1	41633380	41633579
chr1	41704199	41704398
chr1	41706995	41707194
chr1	41707605	41707804
chr1	41708069	41708268
chr1	41806368	41806567
chr1	41807788	41807987
chr1	41822581	41822780
chr1	41849612	41849811
chr1	41898350	41898549
chr1	41941539	41941738
chr1	41953217	41953416
chr1	42063117	42063316
chr1	42207956	42208155
chr1	42218990	42219189
chr1	42268260	42268459
chr1	42335840	42336039
chr1	42385693	42385892
chr1	42421326	42421525
chr1	42467938	42468137
chr1	42483611	42483810
[truncated: 29,886 more rows]

## Sheet: G - HuIsletH3K27acPeaks
Table S3 – Related to Figures 1, 2, 5, and 6. ChIP-seq peak coordinates.
[truncated: 55,083 more rows]
