# Supplementary material for: Nutrient regulation of the islet epigenome controls adaptive insulin secretion
Source: J Clin Invest. 2023 Apr 17;133(8):e165208. doi: 10.1172/JCI165208 (PMC10104905; doi:10.1172/JCI165208)
Supplement: Supplemental table 4 [file jci-133-165208-s010.xlsx]

## Sheet: A - FedvsStaticMotifs
Table S4 – Related to Figures 1, 2, 5, and 2. Enrichment of transcription factor (TF) motifs in H3K27ac peak classes.
Motif Name	Consensus	P-value	-Log P-value	# of Target Sequences with Motif(of 16463)	% of Target Sequences with Motif	# of Background Sequences with Motif(of 16175)	% of Background Sequences with Motif
ETV1(ETS)/GIST48-ETV1-ChIP-Seq(GSE22441)/Homer	AACCGGAAGT	1e-1491	1491	12077	0.7336	6714.2	0.4151
ERG(ETS)/VCaP-ERG-ChIP-Seq(GSE14097)/Homer	ACAGGAAGTG	1e-1396	1396	12428	0.7549	7245.4	0.4479
Fli1(ETS)/CD8-FLI-ChIP-Seq(GSE20898)/Homer	NRYTTCCGGH	1e-1368	1368	11256	0.6837	6116.7	0.3781
GABPA(ETS)/Jurkat-GABPa-ChIP-Seq(GSE17954)/Homer	RACCGGAAGT	1e-1366	1366	9939	0.6037	4920.5	0.3042
EHF(ETS)/LoVo-EHF-ChIP-Seq(GSE49402)/Homer	AVCAGGAAGT	1e-1336	1336	10917	0.6631	5852	0.3618
Foxo1(Forkhead)/RAW-Foxo1-ChIP-Seq(Fan et al.)/Homer	CTGTTTAC	1e-1303	1303	12209	0.7416	7187.6	0.4443
Isl1(Homeobox)/Neuron-Isl1-ChIP-Seq(GSE31456)/Homer	CTAATKGV	1e-1277	1277	11849	0.7197	6866.1	0.4245
BMYB(HTH)/Hela-BMYB-ChIP-Seq(GSE27030)/Homer	NHAACBGYYV	1e-1274	1274	11348	0.6893	6374.8	0.3941
ETS1(ETS)/Jurkat-ETS1-ChIP-Seq(GSE17954)/Homer	ACAGGAAGTG	1e-1267	1267	10226	0.6212	5337.4	0.33
MYB(HTH)/ERMYB-Myb-ChIPSeq(GSE22095)/Homer	GGCVGTTR	1e-1253	1253	12198	0.7409	7271.5	0.4495
PU.1-IRF(ETS:IRF)/Bcell-PU.1-ChIP-Seq(GSE21512)/Homer	MGGAAGTGAAAC	1e-1244	1244	10386	0.6309	5521.4	0.3413
CRX(Homeobox)/Retina-Crx-ChIP-Seq(GSE20012)/Homer	GCTAATCC	1e-1237	1237	12618	0.7664	7750.8	0.4791
Lhx3(Homeobox)/Neuron-Lhx3-ChIP-Seq(GSE31456)/Homer	ADBTAATTAR	1e-1217	1217	9951	0.6044	5177.5	0.3201
Nkx6.1(Homeobox)/Islet-Nkx6.1-ChIP-Seq(GSE40975)/Homer	GKTAATGR	1e-1206	1206	12396	0.753	7571.4	0.4681
ZFX(Zf)/mES-Zfx-ChIP-Seq(GSE11431)/Homer	AGGCCTRG	1e-1205	1205	10995	0.6679	6159.5	0.3808
SPDEF(ETS)/VCaP-SPDEF-ChIP-Seq(SRA014231)/Homer	ASWTCCTGBT	1e-1198	1198	9660	0.5868	4955.6	0.3063
AMYB(HTH)/Testes-AMYB-ChIP-Seq(GSE44588)/Homer	TGGCAGTTGG	1e-1191	1191	11323	0.6878	6504.7	0.4021
Meis1(Homeobox)/MastCells-Meis1-ChIP-Seq(GSE48085)/Homer	VGCTGWCAVB	1e-1187	1187	12109	0.7355	7307.6	0.4518
Elk1(ETS)/Hela-Elk1-ChIP-Seq(GSE31477)/Homer	HACTTCCGGY	1e-1174	1174	8316	0.5051	3878.9	0.2398
Nkx2.5(Homeobox)/HL1-Nkx2.5.biotin-ChIP-Seq(GSE21529)/Homer	RRSCACTYAA	1e-1171	1171	13036	0.7918	8345.2	0.5159
Elk4(ETS)/Hela-Elk4-ChIP-Seq(GSE31477)/Homer	NRYTTCCGGY	1e-1163	1163	8405	0.5105	3966.8	0.2452
ZNF711(Zf)/SHSY5Y-ZNF711-ChIP-Seq(GSE20673)/Homer	AGGCCTAGC	1e-1163	1163	12239	0.7434	7491.8	0.4631
Nkx3.1(Homeobox)/LNCaP-Nkx3.1-ChIP-Seq(GSE28264)/Homer	AAGCACTTAA	1e-1147	1147	13161	0.7994	8536.3	0.5277
ELF1(ETS)/Jurkat-ELF1-ChIP-Seq(SRA014231)/Homer	AVCCGGAAGT	1e-1139	1139	7833	0.4758	3555.1	0.2198
Eomes(T-box)/H9-Eomes-ChIP-Seq(GSE26097)/Homer	ATTAACACCT	1e-1135	1135	12132	0.7369	7435.5	0.4597
TATA-Box(TBP)/Promoter/Homer	CCTTTTAWAGSC	1e-1132	1132	9610	0.5837	5027.1	0.3108
ELF5(ETS)/T47D-ELF5-ChIP-Seq(GSE30407)/Homer	ACVAGGAAGT	1e-1126	1126	7773	0.4721	3528.4	0.2181
Smad2(MAD)/ES-SMAD2-ChIP-Seq(GSE29422)/Homer	CTGTCTGG	1e-1125	1125	12080	0.7338	7401.9	0.4576
Nkx2.1(Homeobox)/LungAC-Nkx2.1-ChIP-Seq(GSE43252)/Homer	RSCACTYRAG	1e-1108	1108	14311	0.8693	10022.2	0.6196
Olig2(bHLH)/Neuron-Olig2-ChIP-Seq(GSE30882)/Homer	RCCATMTGTT	1e-1107	1107	12341	0.7496	7714.5	0.4769
PR(NR)/T47D-PR-ChIP-Seq(GSE31130)/Homer	VAGRACAKNCTGTBC	1e-1098	1098	12657	0.7688	8074.7	0.4992
Rbpj1(?)/Panc1-Rbpj1-ChIP-Seq(GSE47459)/Homer	HTTTCCCASG	1e-1097	1097	11085	0.6733	6454.2	0.399
Bcl6(Zf)/Liver-Bcl6-ChIP-Seq(GSE31578)/Homer	NNNCTTTCCAGGAAA	1e-1094	1094	10172	0.6179	5599.8	0.3462
BMAL1(bHLH)/Liver-Bmal1-ChIP-Seq(GSE39860)/Homer	GNCACGTG	1e-1094	1094	11136	0.6764	6509.7	0.4024
FOXA1(Forkhead)/LNCAP-FOXA1-ChIP-Seq(GSE27824)/Homer	WAAGTAAACA	1e-1085	1085	8750	0.5315	4376.9	0.2706
Znf263(Zf)/K562-Znf263-ChIP-Seq(GSE31477)/Homer	CVGTSCTCCC	1e-1064	1062	13085	0.7948	8626.1	0.5333
GATA3(Zf)/iTreg-Gata3-ChIP-Seq(GSE20898)/Homer	AGATAASR	1e-1060	1060	9355	0.5682	4934.9	0.3051
KLF5(Zf)/LoVo-KLF5-ChIP-Seq(GSE49402)/Homer	DGGGYGKGGC	1e-1059	1059	12052	0.7321	7508.1	0.4641
MITF(bHLH)/MastCells-MITF-ChIP-Seq(GSE48085)/Homer	RTCATGTGAC	1e-1052	1052	8110	0.4926	3909.4	0.2417
STAT4(Stat)/CD4-Stat4-ChIP-Seq(GSE22104)/Homer	NYTTCCWGGAAR	1e-1049	1049	8132	0.494	3932.7	0.2431
Smad4(MAD)/ESC-SMAD4-ChIP-Seq(GSE29422)/Homer	VBSYGTCTGG	1e-1046	1046	12211	0.7417	7702.9	0.4762
NPAS2(bHLH)/Liver-NPAS2-ChIP-Seq(GSE39860)/Homer	KCCACGTGAC	1e-1040	1040	8908	0.5411	4587	0.2836
Sox10(HMG)/SciaticNerve-Sox3-ChIP-Seq(GSE35132)/Homer	CCWTTGTYYB	1e-1037	1037	10563	0.6416	6072.8	0.3754
E2A(bHLH),near_PU.1/Bcell-PU.1-ChIP-Seq(GSE21512)/Homer	NVCACCTGBN	1e-1032	1032	11260	0.684	6757.4	0.4177
Erra(NR)/HepG2-Erra-ChIP-Seq(GSE31477)/Homer	CAAAGGTCAG	1e-1031	1031	13124	0.7972	8742.8	0.5405
Sox3(HMG)/NPC-Sox3-ChIP-Seq(GSE33059)/Homer	CCWTTGTY	1e-1031	1031	10807	0.6564	6316.6	0.3905
HIF-1b(HLH)/T47D-HIF1b-ChIP-Seq(GSE59937)/Homer	RTACGTGC	1e-1030	1030	9780	0.5941	5365.9	0.3317
PPRE	AGGKCAAAGGTCAA	1e-1030	1030	14098	0.8563	9916	0.613
Atoh1(bHLH)/Cerebellum-Atoh1-ChIP-Seq(GSE22111)/Homer	VNRVCAGCTGGY	1e-1019	1019	9898	0.6012	5493.9	0.3396
Fox:Ebox(Forkhead,bHLH)/Panc1-Foxa2-ChIP-Seq(GSE47459)/Homer	NNNVCTGWGYAAACASN	1e-1018	1018	8380	0.509	4185.4	0.2587
Tbet(T-box)/CD8-Tbet-ChIP-Seq(GSE33802)/Homer	AGGTGTGAAM	1e-1007	1007	8235	0.5002	4086.5	0.2526
NF1-halfsite(CTF)/LNCaP-NF1-ChIP-Seq(Unpublished)/Homer	YTGCCAAG	1e-1006	1006	12203	0.7412	7780.2	0.481
FOXA1(Forkhead)/MCF7-FOXA1-ChIP-Seq(GSE26831)/Homer	WAAGTAAACA	1e-1004	1004	7632	0.4636	3610.4	0.2232
E2A(bHLH)/proBcell-E2A-ChIP-Seq(GSE21978)/Homer	DNRCAGCTGY	1e-992	992	11568	0.7027	7151.5	0.4421
Ascl1(bHLH)/NeuralTubes-Ascl1-ChIP-Seq(GSE55840)/Homer	NNVVCAGCTGBN	1e-986	986	12049	0.7319	7660.8	0.4736
Smad3(MAD)/NPC-Smad3-ChIP-Seq(GSE36673)/Homer	TWGTCTGV	1e-975	975	14539	0.8831	10616.6	0.6563
Stat3+il21(Stat)/CD4-Stat3-ChIP-Seq(GSE19198)/Homer	SVYTTCCNGGAARB	1e-971	971	7247	0.4402	3367.9	0.2082
RXR(NR),DR1/3T3L1-RXR-ChIP-Seq(GSE13511)/Homer	TAGGGCAAAGGTCA	1e-968	968	9650	0.5862	5369.8	0.332
Tbx5(T-box)/HL1-Tbx5.biotin-ChIP-Seq(GSE21529)/Homer	AGGTGTCA	1e-968	968	14874	0.9035	11093.9	0.6858
RUNX1(Runt)/Jurkat-RUNX1-ChIP-Seq(GSE29180)/Homer	AAACCACARM	1e-966	966	8267	0.5022	4184.4	0.2587
Sox6(HMG)/Myotubes-Sox6-ChIP-Seq(GSE32627)/Homer	CCATTGTTNY	1e-966	966	10081	0.6123	5765.7	0.3564
AP-2gamma(AP2)/MCF7-TFAP2C-ChIP-Seq(GSE21234)/Homer	SCCTSAGGSCAW	1e-963	963	10327	0.6273	6000.3	0.3709
Ap4(bHLH)/AML-Tfap4-ChIP-Seq(GSE45738)/Homer	NAHCAGCTGD	1e-955	955	10187	0.6188	5885.4	0.3638
Foxa2(Forkhead)/Liver-Foxa2-ChIP-Seq(GSE25694)/Homer	CYTGTTTACWYW	1E-954	954	7001	0.4253	3207	0.1983
Lhx2(Homeobox)/HFSC-Lhx2-ChIP-Seq(GSE48068)/Homer	TAATTAGN	1e-954	954	7489	0.4549	3582	0.2214
Maz(Zf)/HepG2-Maz-ChIP-Seq(GSE31477)/Homer	GGGGGGGG	1e-953	953	12154	0.7383	7844.5	0.4849
NeuroD1(bHLH)/Islet-NeuroD1-ChIP-Seq(GSE30298)/Homer	GCCATCTGTT	1e-949	949	8295	0.5039	4238.4	0.262
NFY(CCAAT)/Promoter/Homer	RGCCAATSRG	1e-941	941	7335	0.4455	3483.6	0.2154
HOXD13(Homeobox)/Chicken-Hoxd13-ChIP-Seq(GSE38910)/Homer	NCYAATAAAA	1e-930	930	6827	0.4147	3115.2	0.1926
GSC(Homeobox)/FrogEmbryos-GSC-ChIP-Seq(DRA000576)/Homer	RGGATTAR	1e-929	929	7804	0.474	3873.6	0.2395
EWS:FLI1-fusion(ETS)/SK_N_MC-EWS:FLI1-ChIP-Seq(SRA014231)/Homer	VACAGGAAAT	1e-924	924	6925	0.4206	3198.4	0.1977
NFAT(RHD)/Jurkat-NFATC1-ChIP-Seq(Jolma et al.)/Homer	ATTTTCCATT	1e-921	921	7242	0.4399	3445.9	0.213
Ptf1a(bHLH)/Panc1-Ptf1a-ChIP-Seq(GSE47459)/Homer	ACAGCTGTTN	1e-921	921	14335	0.8707	10467.2	0.6471
MafA(bZIP)/Islet-MafA-ChIP-Seq(GSE30298)/Homer	TGCTGACTCA	1e-918	918	7634	0.4637	3757.2	0.2323
MyoG(bHLH)/C2C12-MyoG-ChIP-Seq(GSE36024)/Homer	AACAGCTG	1e-914	914	9726	0.5908	5547.1	0.3429
Pitx1(Homeobox)/Chicken-Pitx1-ChIP-Seq(GSE38910)/Homer	TAATCCCN	1e-913	913	15163	0.921	11636.9	0.7194
Nanog(Homeobox)/mES-Nanog-ChIP-Seq(GSE11724)/Homer	RGCCATTAAC	1e-912	912	15377	0.934	11964.3	0.7396
EBF1(EBF)/Near-E2A-ChIP-Seq(GSE21512)/Homer	GTCCCCWGGGGA	1e-911	911	9892	0.6009	5703.3	0.3526
ETS(ETS)/Promoter/Homer	AACCGGAAGT	1e-897	897	5585	0.3392	2273.2	0.1405
AP-2alpha(AP2)/Hela-AP2alpha-ChIP-Seq(GSE31477)/Homer	ATGCCCTGAGGC	1e-896	896	8831	0.5364	4790.9	0.2962
Tcf12(bHLH)/GM12878-Tcf12-ChIP-Seq(GSE32465)/Homer	VCAGCTGYTG	1e-884	884	9316	0.5659	5238.3	0.3238
PPARE(NR),DR1/3T3L1-Pparg-ChIP-Seq(GSE13511)/Homer	TGACCTTTGCCCCA	1e-880	880	8509	0.5169	4546.2	0.281
MyoD(bHLH)/Myotube-MyoD-ChIP-Seq(GSE21614)/Homer	RRCAGCTGYTSY	1e-839	839	8290	0.5036	4441.5	0.2746
EWS:ERG-fusion(ETS)/CADO_ES1-EWS:ERG-ChIP-Seq(SRA014231)/Homer	ATTTCCTGTN	1e-837	837	6647	0.4038	3131.7	0.1936
n-Myc(bHLH)/mES-nMyc-ChIP-Seq(GSE11431)/Homer	VRCCACGTGG	1e-825	825	6668	0.405	3167.8	0.1958
RUNX2(Runt)/PCa-RUNX2-ChIP-Seq(GSE33889)/Homer	NWAACCACADNN	1e-825	825	6832	0.415	3292	0.2035
Nr5a2(NR)/Pancreas-LRH1-ChIP-Seq(GSE34295)/Homer	BTCAAGGTCA	1e-818	818	6754	0.4103	3245.8	0.2007
Gata4(Zf)/Heart-Gata4-ChIP-Seq(GSE35151)/Homer	NBWGATAAGR	1e-815	815	7273	0.4418	3654.4	0.2259
Myf5(bHLH)/GM-Myf5-ChIP-Seq(GSE24852)/Homer	BAACAGCTGT	1e-814	814	7467	0.4536	3811.8	0.2356
Otx2(Homeobox)/EpiLC-Otx2-ChIP-Seq(GSE56098)/Homer	NYTAATCCYB	1e-801	801	5992	0.364	2703.6	0.1671
Esrrb(NR)/mES-Esrrb-ChIP-Seq(GSE11431)/Homer	KTGACCTTGA	1e-798	798	6208	0.3771	2866.4	0.1772
FOXP1(Forkhead)/H9-FOXP1-ChIP-Seq(GSE31006)/Homer	NYYTGTTTACHN	1e-792	792	4547	0.2762	1725.3	0.1067
Arnt:Ahr(bHLH)/MCF7-Arnt-ChIP-Seq(Lo et al.)/Homer	TBGCACGCAA	1e-788	788	7081	0.4301	3552.7	0.2196
Pit1(Homeobox)/GCrat-Pit1-ChIP-Seq(GSE58009)/Homer	ATGMATATDC	1e-788	788	5875	0.3569	2639.1	0.1631
CLOCK(bHLH)/Liver-Clock-ChIP-Seq(GSE39860)/Homer	GHCACGTG	1e-787	787	5696	0.346	2511.9	0.1553
TEAD4(TEA)/Tropoblast-Tead4-ChIP-Seq(GSE37350)/Homer	CCWGGAATGY	1e-787	787	6791	0.4125	3327.3	0.2057
Rfx5(HTH)/GM12878-Rfx5-ChIP-Seq(GSE31477)/Homer	SCCTAGCAACAG	1e-783	783	4593	0.279	1766.7	0.1092
Sox4(HMG)/proB-Sox4-ChIP-Seq(GSE50066)/Homer	YCTTTGTTCC	1e-781	781	7072	0.4296	3558.7	0.22
Stat3(Stat)/mES-Stat3-ChIP-Seq(GSE11431)/Homer	CTTCCGGGAA	1e-781	781	5940	0.3608	2697.3	0.1667
RUNX-AML(Runt)/CD4+-PolII-ChIP-Seq(Barski et al.)/Homer	GCTGTGGTTW	1e-779	779	6330	0.3845	2989.8	0.1848
Egr1(Zf)/K562-Egr1-ChIP-Seq(GSE32465)/Homer	TGCGTGGGYG	1e-778	778	8169	0.4962	4461.1	0.2758
Sox2(HMG)/mES-Sox2-ChIP-Seq(GSE11431)/Homer	BCCATTGTTC	1e-775	775	7002	0.4253	3514	0.2172
CEBP:AP1(bZIP)/ThioMac-CEBPb-ChIP-Seq(GSE21512)/Homer	DRTGTTGCAA	1e-772	772	5639	0.3425	2494.2	0.1542
RUNX(Runt)/HPC7-Runx1-ChIP-Seq(GSE22178)/Homer	SAAACCACAG	1e-758	758	6418	0.3898	3092.2	0.1912
Max(bHLH)/K562-Max-ChIP-Seq(GSE31477)/Homer	RCCACGTGGYYN	1e-752	752	6134	0.3726	2889.2	0.1786
Pdx1(Homeobox)/Islet-Pdx1-ChIP-Seq(SRA008281)/Homer	YCATYAATCA	1e-743	743	6512	0.3956	3191.1	0.1973
CEBP(bZIP)/ThioMac-CEBPb-ChIP-Seq(GSE21512)/Homer	ATTGCGCAAC	1e-737	737	4920	0.2989	2046.1	0.1265
AR-halfsite(NR)/LNCaP-AR-ChIP-Seq(GSE27824)/Homer	CCAGGAACAG	1e-733	733	15453	0.9387	12498.3	0.7726
Foxh1(Forkhead)/hESC-FOXH1-ChIP-Seq(GSE29422)/Homer	NNTGTGGATTSS	1e-730	730	5066	0.3077	2156.8	0.1333
E2F6(E2F)/Hela-E2F6-ChIP-Seq(GSE31477)/Homer	GGCGGGAARN	1e-718	718	7045	0.4279	3657.2	0.2261
AP-1(bZIP)/ThioMac-PU.1-ChIP-Seq(GSE21512)/Homer	VTGACTCATC	1e-717	717	5737	0.3485	2654	0.1641
STAT6(Stat)/Macrophage-Stat6-ChIP-Seq(GSE38377)/Homer	TTCCKNAGAA	1e-713	713	5007	0.3041	2141.2	0.1324
PU.1(ETS)/ThioMac-PU.1-ChIP-Seq(GSE21512)/Homer	AGAGGAAGTG	1e-709	709	5389	0.3273	2416.1	0.1494
PRDM1(Zf)/Hela-PRDM1-ChIP-Seq(GSE31477)/Homer	ACTTTCACTTTC	1e-707	707	5160	0.3134	2257.3	0.1395
Atf1(bZIP)/K562-ATF1-ChIP-Seq(GSE31477)/Homer	GATGACGTCA	1e-702	702	6125	0.372	2969.6	0.1836
CHR(?)/Hela-CellCycle-Expression/Homer	SRGTTTCAAA	1e-702	702	5113	0.3106	2232	0.138
Gfi1b(Zf)/HPC7-Gfi1b-ChIP-Seq(GSE22178)/Homer	MAATCACTGC	1e-695	695	5570	0.3383	2569.4	0.1588
STAT6(Stat)/CD4-Stat6-ChIP-Seq(GSE22104)/Homer	ABTTCYYRRGAA	1e-691	691	4822	0.2929	2046.1	0.1265
TEAD(TEA)/Fibroblast-PU.1-ChIP-Seq(Unpublished)/Homer	YCWGGAATGY	1e-683	683	5018	0.3048	2194.3	0.1357
Atf3(bZIP)/GBM-ATF3-ChIP-Seq(GSE33912)/Homer	DATGASTCATHN	1e-678	678	5167	0.3139	2308.4	0.1427
NFkB-p65(RHD)/GM12787-p65-ChIP-Seq(GSE19485)/Homer	WGGGGATTTCCC	1e-678	678	5248	0.3188	2366.4	0.1463
Unknown(Homeobox)/Limb-p300-ChIP-Seq/Homer	SSCMATWAAA	1e-678	678	5018	0.3048	2203.3	0.1362
Cdx2(Homeobox)/mES-Cdx2-ChIP-Seq(GSE14586)/Homer	GYMATAAAAH	1e-668	668	4698	0.2854	1996.2	0.1234
Gata2(Zf)/K562-GATA2-ChIP-Seq(GSE18829)/Homer	BBCTTATCTS	1e-661	661	5230	0.3177	2380.9	0.1472
Nr5a2(NR)/mES-Nr5a2-ChIP-Seq(GSE19019)/Homer	BTCAAGGTCA	1e-657	657	5419	0.3292	2525.3	0.1561
USF1(bHLH)/GM12878-Usf1-ChIP-Seq(GSE32465)/Homer	SGTCACGTGR	1e-656	656	4991	0.3032	2218.8	0.1372
HOXA9(Homeobox)/HSC-Hoxa9-ChIP-Seq(GSE33509)/Homer	GGCCATAAATCA	1e-653	653	4944	0.3003	2190.7	0.1354
BATF(bZIP)/Th17-BATF-ChIP-Seq(GSE39756)/Homer	DATGASTCAT	1e-650	650	5126	0.3114	2324.6	0.1437
Unknown-ESC-element(?)/mES-Nanog-ChIP-Seq(GSE11724)/Homer	CACAGCAGGGGG	1e-649	649	6334	0.3847	3230.3	0.1997
E2F4(E2F)/K562-E2F4-ChIP-Seq(GSE31477)/Homer	GGCGGGAAAH	1e-644	644	6449	0.3917	3329.3	0.2058
c-Myc(bHLH)/LNCAP-cMyc-ChIP-Seq(Unpublished)/Homer	VCCACGTG	1e-634	634	5663	0.344	2746.5	0.1698
Gata1(Zf)/K562-GATA1-ChIP-Seq(GSE18829)/Homer	SAGATAAGRV	1e-621	621	4798	0.2914	2140	0.1323
HNF4a(NR),DR1/HepG2-HNF4a-ChIP-Seq(GSE25021)/Homer	CARRGKBCAAAGTYCA	1e-607	607	4850	0.2946	2200.3	0.136
Tlx?(NR)/NPC-H3K4me1-ChIP-Seq(GSE16256)/Homer	CTGGCAGSCTGCCA	1e-607	607	4930	0.2995	2257.6	0.1396
c-Myc(bHLH)/mES-cMyc-ChIP-Seq(GSE11431)/Homer	VVCCACGTGG	1e-604	604	4837	0.2938	2195.2	0.1357
Insm1-ShiqiJia	RCCASHAGGKGGCGC	1e-601	601	6041	0.3669	3097.7	0.1915
THRa(NR)/C17.2-THRa-ChIP-Seq(GSE38347)/Homer	GGTCANYTGAGGWCA	1e-591	591	4776	0.2901	2173	0.1343
Sp1(Zf)/Promoter/Homer	GGCCCCGCCCCC	1e-585	585	5880	0.3572	3004.5	0.1857
TEAD2(TEA)/Py2T-Tead2-ChIP-Seq(GSE55709)/Homer	CCWGGAATGY	1e-585	585	4399	0.2672	1919.3	0.1187
ZNF143|STAF(Zf)/CUTLL-ZNF143-ChIP-Seq(GSE29600)/Homer	ATTTCCCAGVAKSCY	1e-582	582	4383	0.2662	1913.4	0.1183
HNF6(Homeobox)/Liver-Hnf6-ChIP-Seq(ERP000394)/Homer	NTATYGATCH	1e-579	579	4116	0.25	1737.8	0.1074
PRDM9(Zf)/Testis-DMC1-ChIP-Seq(GSE35498)/Homer	ADGGYAGYAGCATCT	1e-572	572	4530	0.2752	2032.7	0.1257
Fra1(bZIP)/BT549-Fra1-ChIP-Seq(GSE46166)/Homer	NNATGASTCATH	1e-571	571	4453	0.2705	1981	0.1225
Usf2(bHLH)/C2C12-Usf2-ChIP-Seq(GSE36030)/Homer	GTCACGTGGT	1e-570	570	3583	0.2176	1400.5	0.0866
Klf4(Zf)/mES-Klf4-ChIP-Seq(GSE11431)/Homer	GCCACACCCA	1e-566	566	5599	0.3401	2827.8	0.1748
SCL(bHLH)/HPC7-Scl-ChIP-Seq(GSE13511)/Homer	AVCAGCTG	1e-561	561	15910	0.9664	13670.9	0.8451
STAT5(Stat)/mCD4+-Stat5-ChIP-Seq(GSE12346)/Homer	RTTTCTNAGAAA	1e-559	559	3650	0.2217	1458.9	0.0902
FXR(NR),IR1/Liver-FXR-ChIP-Seq(Chong et al.)/Homer	AGGTCANTGACCTB	1e-556	556	4450	0.2703	2002.7	0.1238
NF1(CTF)/LNCAP-NF1-ChIP-Seq(Unpublished)/Homer	CYTGGCABNSTGCCAR	1e-553	553	4729	0.2873	2205.8	0.1364
GRHL2(CP2)/HBE-GRHL2-ChIP-Seq(GSE46194)/Homer	AAACYKGTTWDACMRGTTTB	1e-549	549	3612	0.2194	1447.2	0.0895
Atf7(bZIP)/3T3L1-Atf7-ChIP-Seq(GSE56872)/Homer	NGRTGACGTCAY	1e-527	527	4703	0.2857	2233.6	0.1381
IRF4(IRF)/GM12878-IRF4-ChIP-Seq(GSE32465)/Homer	ACTGAAACCA	1e-520	520	4182	0.254	1875.6	0.116
Rfx1(HTH)/NPC-H3K4me1-ChIP-Seq(GSE16256)/Homer	KGTTGCCATGGCAA	1e-520	520	3228	0.1961	1242.2	0.0768
Ets1-distal(ETS)/CD4+-PolII-ChIP-Seq(Barski et al.)/Homer	MACAGGAAGT	1e-517	517	3620	0.2199	1500.7	0.0928
Hoxc9(Homeobox)/Ainv15-Hoxc9-ChIP-Seq(GSE21812)/Homer	GGCCATAAATCA	1e-516	516	3825	0.2323	1637.8	0.1012
PAX5(Paired,Homeobox)/GM12878-PAX5-ChIP-Seq(GSE32465)/Homer	GCAGCCAAGCRTGACH	1e-515	515	4549	0.2763	2144.9	0.1326
bHLHE40(bHLH)/HepG2-BHLHE40-ChIP-Seq(GSE31477)/Homer	KCACGTGMCN	1e-513	513	3720	0.226	1572.4	0.0972
Tcf4(HMG)/Hct116-Tcf4-ChIP-Seq(SRA012054)/Homer	ASATCAAAGGVA	1e-511	511	3959	0.2405	1737.7	0.1074
p63(p53)/Keratinocyte-p63-ChIP-Seq(GSE17611)/Homer	NNDRCATGYCYNRRCATGYH	1e-507	507	3677	0.2233	1552.6	0.096
RBPJ:Ebox(?,bHLH)/Panc1-Rbpj1-ChIP-Seq(GSE47459)/Homer	GGGRAARRGRMCAGMTG	1e-499	499	3901	0.237	1717.1	0.1062
STAT1(Stat)/HelaS3-STAT1-ChIP-Seq(GSE12782)/Homer	NATTTCCNGGAAAT	1e-498	498	3165	0.1922	1233.1	0.0762
Mef2c(MADS)/GM12878-Mef2c-ChIP-Seq(GSE32465)/Homer	DCYAAAAATAGM	1e-481	481	3436	0.2087	1433.7	0.0886
PRDM14(Zf)/H1-PRDM14-ChIP-Seq(GSE22767)/Homer	RGGTCTCTAACY	1e-480	480	3576	0.2172	1527.2	0.0944
bZIP:IRF(bZIP,IRF)/Th17-BatF-ChIP-Seq(GSE39756)/Homer	NAGTTTCABTHTGACTNW	1e-477	477	3529	0.2144	1502	0.0929
HIF2a(bHLH)/785_O-HIF2a-ChIP-Seq(GSE34871)/Homer	GCACGTACCC	1e-472	472	4366	0.2652	2091.3	0.1293
Mef2a(MADS)/HL1-Mef2a.biotin-ChIP-Seq(GSE21529)/Homer	CYAAAAATAG	1e-460	460	3469	0.2107	1488	0.092
Pax8(Paired,Homeobox)/Thyroid-Pax8-ChIP-Seq(GSE26938)/Homer	GTCATGCHTGRCTGS	1e-459	459	3908	0.2374	1789.3	0.1106
NRF(NRF)/Promoter/Homer	STGCGCATGCGC	1e-435	435	3267	0.1984	1393	0.0861
Oct4(POU,Homeobox)/mES-Oct4-ChIP-Seq(GSE11431)/Homer	ATTTGCATAW	1e-430	430	3236	0.1966	1379.2	0.0853
YY1(Zf)/Promoter/Homer	CAAGATGGCGGC	1e-420	420	1444	0.0877	352.5	0.0218
ARE(NR)/LNCAP-AR-ChIP-Seq(GSE27824)/Homer	RGRACASNSTGTYCYB	1e-417	417	2796	0.1698	1113.1	0.0688
Pbx3(Homeobox)/GM12878-PBX3-ChIP-Seq(GSE32465)/Homer	SCTGTCAMTCAN	1e-416	416	3072	0.1866	1293.2	0.0799
SpiB(ETS)/OCILY3-SPIB-ChIP-Seq(GSE56857)/Homer	AAAGRGGAAGTG	1e-405	405	2773	0.1684	1116.7	0.069
Fosl2(bZIP)/3T3L1-Fosl2-ChIP-Seq(GSE56872)/Homer	NATGASTCABNN	1e-403	403	3037	0.1845	1290.5	0.0798
Rfx2(HTH)/LoVo-RFX2-ChIP-Seq(GSE49402)/Homer	GTTGCCATGGCAACM	1e-401	401	2110	0.1282	718.4	0.0444
Atf2(bZIP)/3T3L1-Atf2-ChIP-Seq(GSE56872)/Homer	NRRTGACGTCAT	1e-398	398	3575	0.2172	1665.9	0.103
E2F1(E2F)/Hela-E2F1-ChIP-Seq(GSE22478)/Homer	CWGGCGGGAA	1e-394	394	3898	0.2368	1902.3	0.1176
CArG(MADS)/PUER-Srf-ChIP-Seq(Sullivan et al.)/Homer	CCATATATGGNM	1e-393	393	2834	0.1721	1172.2	0.0725
CRE(bZIP)/Promoter/Homer	CSGTGACGTCAC	1e-390	390	3267	0.1984	1467.4	0.0907
HIF-1a(bHLH)/MCF7-HIF1a-ChIP-Seq(GSE28352)/Homer	TACGTGCV	1e-382	382	3141	0.1908	1394.4	0.0862
RFX(HTH)/K562-RFX3-ChIP-Seq(SRA012198)/Homer	CGGTTGCCATGGCAAC	1e-371	371	1998	0.1214	689.7	0.0426
c-Jun-CRE(bZIP)/K562-cJun-ChIP-Seq(GSE31477)/Homer	ATGACGTCATCY	1e-369	369	3202	0.1945	1458.1	0.0901
GRE(NR),IR3/RAW264.7-GRE-ChIP-Seq(Unpublished)/Homer	VAGRACAKWCTGTYC	1e-369	369	2495	0.1516	991.8	0.0613
ERE(NR),IR3/MCF7-ERa-ChIP-Seq(Unpublished)/Homer	VAGGTCACNSTGACC	1e-361	361	2995	0.1819	1331.8	0.0823
NRF1(NRF)/MCF7-NRF1-ChIP-Seq(Unpublished)/Homer	CTGCGCATGCGC	1e-356	356	2903	0.1763	1277	0.0789
Phox2a(Homeobox)/Neuron-Phox2a-ChIP-Seq(GSE31456)/Homer	YTAATYNRATTA	1e-354	354	2480	0.1506	1004.1	0.0621
Tbx20(T-box)/Heart-Tbx20-ChIP-Seq(GSE29636)/Homer	GGTGYTGACAGS	1e-354	354	2682	0.1629	1134.1	0.0701
Brachyury(T-box)/Mesoendoderm-Brachyury-ChIP-exo(GSE54963)/Homer	ANTTMRCASBNNNGTGYKAAN	1e-353	353	2709	0.1646	1154.6	0.0714
Srebp1a(bHLH)/HepG2-Srebp1a-ChIP-Seq(GSE31477)/Homer	RTCACSCCAY	1e-352	352	2345	0.1424	921.7	0.057
Egr2(Zf)/Thymocytes-Egr2-ChIP-Seq(GSE34254)/Homer	NGCGTGGGCGGR	1e-351	351	2987	0.1814	1343.6	0.0831
EBF(EBF)/proBcell-EBF-ChIP-Seq(GSE21978)/Homer	DGTCCCYRGGGA	1e-347	347	2989	0.1816	1352	0.0836
Six1(Homeobox)/Myoblast-Six1-ChIP-Chip(GSE20150)/Homer	GKVTCADRTTWC	1e-346	346	2476	0.1504	1014.2	0.0627
Atf4(bZIP)/MEF-Atf4-ChIP-Seq(GSE35681)/Homer	MTGATGCAAT	1e-344	344	2245	0.1364	871.2	0.0539
X-box(HTH)/NPC-H3K4me1-ChIP-Seq(GSE16256)/Homer	GGTTGCCATGGCAA	1e-343	343	1966	0.1194	704.2	0.0435
Tcf3(HMG)/mES-Tcf3-ChIP-Seq(GSE11724)/Homer	ASWTCAAAGG	1e-327	327	2341	0.1422	956.2	0.0591
VDR(NR),DR3/GM10855-VDR+vitD-ChIP-Seq(GSE22484)/Homer	ARAGGTCANWGAGTTCANNN	1e-318	318	2336	0.1419	967.5	0.0598
Pit1+1bp(Homeobox)/GCrat-Pit1-ChIP-Seq(GSE58009)/Homer	ATGCATAATTCA	1e-310	310	2190	0.133	885.2	0.0547
Jun-AP1(bZIP)/K562-cJun-ChIP-Seq(GSE31477)/Homer	GATGASTCATCN	1e-303	303	2242	0.1362	930.1	0.0575
IRF1(IRF)/PBMC-IRF1-ChIP-Seq(GSE43036)/Homer	GAAAGTGAAAGT	1e-301	301	1735	0.1054	620.3	0.0383
Tcfcp2l1(CP2)/mES-Tcfcp2l1-ChIP-Seq(GSE11431)/Homer	NRAACCRGTTYRAACCRGYT	1e-299	299	2195	0.1333	905.6	0.056
EKLF(Zf)/Erythrocyte-Klf1-ChIP-Seq(GSE20478)/Homer	NWGGGTGTGGCY	1e-298	298	2792	0.1696	1306.7	0.0808
Tbox:Smad(T-box,MAD)/ESCd5-Smad2_3-ChIP-Seq(GSE29422)/Homer	AGGTGHCAGACA	1e-295	295	2266	0.1376	958.3	0.0592
MafK(bZIP)/C2C12-MafK-ChIP-Seq(GSE36030)/Homer	GCTGASTCAGCA	1e-294	294	2423	0.1472	1062	0.0657
Nur77(NR)/K562-NR4A1-ChIP-Seq(GSE31363)/Homer	TGACCTTTNCNT	1e-289	289	1889	0.1147	728.9	0.0451
HRE(HSF)/Striatum-HSF1-ChIP-Seq(GSE38000)/Homer	TTCTAGAABNTTCTA	1e-278	278	2445	0.1485	1105.4	0.0683
MafF(bZIP)/HepG2-MafF-ChIP-Seq(GSE31477)/Homer	HWWGTCAGCAWWTTT	1e-265	265	2029	0.1232	852.7	0.0527
BORIS(Zf)/K562-CTCFL-ChIP-Seq(GSE32465)/Homer	CNNBRGCGCCCCCTGSTGGC	1e-263	263	3113	0.1891	1606.6	0.0993
E-box(bHLH)/Promoter/Homer	SSGGTCACGTGA	1e-263	263	1378	0.0837	461.6	0.0285
GRE(NR),IR3/A549-GR-ChIP-Seq(GSE32465)/Homer	NRGVACABNVTGTYCY	1e-261	261	1556	0.0945	566.3	0.035
Bach2(bZIP)/OCILy7-Bach2-ChIP-Seq(GSE44420)/Homer	TGCTGAGTCA	1e-257	257	1993	0.1211	842.2	0.0521
Srebp2(bHLH)/HepG2-Srebp2-ChIP-Seq(GSE31477)/Homer	CGGTCACSCCAC	1e-255	255	1716	0.1042	670.8	0.0415
Hoxb4(Homeobox)/ES-Hoxb4-ChIP-Seq(GSE34014)/Homer	TGATTRATGGCY	1e-248	248	1830	0.1112	751.7	0.0465
PAX3:FKHR-fusion(Paired,Homeobox)/Rh4-PAX3:FKHR-ChIP-Seq(GSE19063)/Homer	ACCRTGACTAATTNN	1e-244	244	1676	0.1018	661.3	0.0409
Chop(bZIP)/MEF-Chop-ChIP-Seq(GSE35681)/Homer	ATTGCATCAT	1e-240	240	1683	0.1022	671	0.0415
IRF2(IRF)/Erythroblas-IRF2-ChIP-Seq(GSE36985)/Homer	GAAASYGAAASY	1e-234	234	1459	0.0886	543.2	0.0336
NFAT:AP1(RHD,bZIP)/Jurkat-NFATC1-ChIP-Seq(Jolma et al.)/Homer	SARTGGAAAAWRTGAGTCAB	1e-233	233	1602	0.0973	632.6	0.0391
RORgt(NR)/EL4-RORgt.Flag-ChIP-Seq(GSE56019)/Homer	AAYTAGGTCA	1e-232	232	1475	0.0896	555.1	0.0343
HRE(HSF)/HepG2-HSF1-ChIP-Seq(GSE31477)/Homer	BSTTCTRGAABVTTCYAGAA	1e-222	222	1975	0.12	889.6	0.055
Hnf1(Homeobox)/Liver-Foxa2-Chip-Seq(GSE25694)/Homer	GGTTAAWCATTAA	1e-217	217	1327	0.0806	488.1	0.0302
TR4(NR),DR1/Hela-TR4-ChIP-Seq(GSE24685)/Homer	GAGGTCAAAGGTCA	1e-217	217	1461	0.0887	568.5	0.0351
Reverb(NR),DR2/RAW-Reverba.biotin-ChIP-Seq(GSE45914)/Homer	GTRGGTCASTGGGTCA	1e-213	213	1649	0.1002	692	0.0428
NFkB-p50,p52(RHD)/Monocyte-p50-ChIP-Chip(Schreiber et al.)/Homer	GGGGGAATCCCC	1e-209	209	1667	0.1013	709.2	0.0438
ETS:RUNX(ETS,Runt)/Jurkat-RUNX1-ChIP-Seq(GSE17954)/Homer	RCAGGATGTGGT	1e-205	205	1329	0.0807	505.2	0.0312
ZBTB33(Zf)/GM12878-ZBTB33-ChIP-Seq(GSE32465)/Homer	GGVTCTCGCGAGAAC	1e-203	203	906	0.055	269	0.0166
GLI3(Zf)/Limb-GLI3-ChIP-Chip(GSE11077)/Homer	CGTGGGTGGTCC	1e-202	202	1623	0.0986	693.5	0.0429
E2F7(E2F)/Hela-E2F7-ChIP-Seq(GSE32673)/Homer	VDTTTCCCGCCA	1e-199	199	2159	0.1311	1062	0.0657
GATA:SCL(Zf,bHLH)/Ter119-SCL-ChIP-Seq(GSE18720)/Homer	CRGCTGBNGNSNNSAGATAA	1e-199	199	1346	0.0818	524.2	0.0324
GATA(Zf),IR3/iTreg-Gata3-ChIP-Seq(GSE20898)/Homer	NNNNNBAGATAWYATCTVHN	1e-193	193	1145	0.0695	412.9	0.0255
CEBP:CEBP(bZIP)/MEF-Chop-ChIP-Seq(GSE35681)/Homer	NTNATGCAAYMNNHTGMAAY	1e-183	183	1126	0.0684	414.1	0.0256
Oct4:Sox17(POU,Homeobox,HMG)/F9-Sox17-ChIP-Seq(GSE44553)/Homer	CCATTGTATGCAAAT	1e-180	180	1132	0.0688	421.3	0.026
PAX5(Paired,Homeobox),condensed/GM12878-PAX5-ChIP-Seq(GSE32465)/Homer	GTCACGCTCSCTGM	1e-175	175	1423	0.0864	609.4	0.0377
ETS:E-box(ETS,bHLH)/HPC7-Scl-ChIP-Seq(GSE22178)/Homer	AGGAARCAGCTG	1e-175	175	1186	0.072	460.7	0.0285
GFY(?)/Promoter/Homer	ACTACAATTCCC	1e-172	172	1189	0.0722	467.1	0.0289
CTCF(Zf)/CD4+-CTCF-ChIP-Seq(Barski et al.)/Homer	AYAGTGCCMYCTRGTGGCCA	1e-166	166	1741	0.1058	839	0.0519
OCT4-SOX2-TCF-NANOG(POU,Homeobox,HMG)/mES-Oct4-ChIP-Seq(GSE11431)/Homer	ATTTGCATAACAATG	1e-165	165	1168	0.0709	465	0.0287
ISRE(IRF)/ThioMac-LPS-Expression(GSE23622)/Homer	AGTTTCASTTTC	1e-161	161	812	0.0493	262.4	0.0162
NFkB-p65-Rel(RHD)/ThioMac-LPS-Expression(GSE23622)/Homer	GGAAATTCCC	1e-160	160	733	0.0445	222	0.0137
PBX1(Homeobox)/MCF7-PBX1-ChIP-Seq(GSE28007)/Homer	GSCTGTCACTCA	1e-159	159	1190	0.0723	487.4	0.0301
p53(p53)/Saos-p53-ChIP-Seq(GSE15780)/Homer	RRCATGYCYRGRCATGYYYN	1e-154	154	929	0.0564	336.9	0.0208
p53(p53)/Saos-p53-ChIP-Seq/Homer	RRCATGYCYRGRCATGYYYN	1e-154	154	929	0.0564	336.9	0.0208
GATA(Zf),IR4/iTreg-Gata3-ChIP-Seq(GSE20898)/Homer	NAGATWNBNATCTNN	1e-132	132	675	0.041	219.1	0.0135
GFY-Staf(?,Zf)/Promoter/Homer	RACTACAATTCCCAGAAKGC	1e-124	124	972	0.059	406.3	0.0251
TCFL2(HMG)/K562-TCF7L2-ChIP-Seq(GSE29196)/Homer	ACWTCAAAGG	1e-121	121	814	0.0494	313.8	0.0194
HOXA2(Homeobox)/mES-Hoxa2-ChIP-Seq(Donaldson et al.)/Homer	GYCATCMATCAT	1e-118	118	868	0.0527	351.7	0.0217
JunD(bZIP)/K562-JunD-ChIP-Seq/Homer	ATGACGTCATCN	1e-118	118	1292	0.0785	630.8	0.039
LXRE(NR),DR4/RAW-LXRb.biotin-ChIP-Seq(GSE21512)/Homer	RGGTTACTANAGGTCA	1e-112	112	617	0.0375	210.5	0.013
Pax7(Paired,Homeobox)/Myoblast-Pax7-ChIP-Seq(GSE25064)/Homer	TAATCAATTA	1e-104	104	650	0.0395	239.9	0.0148
NF-E2(bZIP)/K562-NFE2-ChIP-Seq(GSE31477)/Homer	GATGACTCAGCA	1e-103	103	633	0.0384	231.2	0.0143
Mouse_Recombination_Hotspot(Zf)/Testis-DMC1-ChIP-Seq(GSE24438)/Homer	ACTYKNATTCGTGNTACTTC	1e-99	99	585	0.0355	208.7	0.0129
GFX(?)/Promoter/Homer	ATTCTCGCGAGA	1e-98	98	326	0.0198	76.9	0.0048
Bach1(bZIP)/K562-Bach1-ChIP-Seq(GSE31477)/Homer	AWWNTGCTGAGTCAT	1e-97	97	567	0.0344	200.4	0.0124
FOXA1:AR(Forkhead,NR)/LNCAP-AR-ChIP-Seq(GSE27824)/Homer	AGTAAACAAAAAAGAACAND	1e-95	95	590	0.0358	216.9	0.0134
GATA3(Zf),DR4/iTreg-Gata3-ChIP-Seq(GSE20898)/Homer	AGATGKDGAGATAAG	1e-94	94	588	0.0357	216.9	0.0134
NF1:FOXA1(CTF,Forkhead)/LNCAP-FOXA1-ChIP-Seq(GSE27824)/Homer	WNTGTTTRYTTTGGCA	1e-91	91	558	0.0339	203.8	0.0126
Nrf2(bZIP)/Lymphoblast-Nrf2-ChIP-Seq(GSE37589)/Homer	HTGCTGAGTCAT	1e-88	88	523	0.0318	186.1	0.0115
E2F(E2F)/Hela-CellCycle-Expression/Homer	TTSGCGCGAAAA	1e-87	87	999	0.0607	495	0.0306
RARg(NR)/ES-RARg-ChIP-Seq(GSE30538)/Homer	AGGTCAAGGTCA	1e-79	79	400	0.0243	129.6	0.008
GATA3(Zf),DR8/iTreg-Gata3-ChIP-Seq(GSE20898)/Homer	AGATSTNDNNDSAGATAASN	1e-63	63	554	0.0337	244.2	0.0151
p53(p53)/mES-cMyc-ChIP-Seq(GSE11431)/Homer	ACATGCCCGGGCAT	1e-45	45	254	0.0154	88.6	0.0055
EBNA1(EBV virus)/Raji-EBNA1-ChIP-Seq(GSE30709)/Homer	GGYAGCAYDTGCTDCCCNNN	1e-38	38	230	0.014	83	0.0051
Pax7(Paired,Homeobox),longest/Myoblast-Pax7-ChIP-Seq(GSE25064)/Homer	NTAATTDGCYAATTANNWWD	1e-31	31	182	0.0111	65.6	0.0041
Pax7(Paired,Homeobox),long/Myoblast-Pax7-ChIP-Seq(GSE25064)/Homer	TAATCHGATTAC	1e-27	27	171	0.0104	64.7	0.004
T1ISRE(IRF)/ThioMac-Ifnb-Expression/Homer	ACTTTCGTTTCT	1e-22	22	131	0.008	47.1	0.0029
CTCF-SatelliteElement(Zf?)/CD4+-CTCF-ChIP-Seq(Barski et al.)/Homer	TGCAGTTCCMVNWRTGGCCA	1e-18	18	159	0.0097	71.8	0.0044
REST-NRSF(Zf)/Jurkat-NRSF-ChIP-Seq/Homer	GGMGCTGTCCATGGTGCTGA	1e-12	12	144	0.0087	73.6	0.0045
Oct2(POU,Homeobox)/Bcell-Oct2-ChIP-Seq(GSE21512)/Homer	ATATGCAAAT	0	#NUM!	2027	0.1231	786.5	0.0486

## Sheet: B - Lsd1BoundFedvsUnboundFed
Table S4 – Related to Figures 1, 2, 5, and 2. Enrichment of transcription factor (TF) motifs in H3K27ac peak classes.
Motif Name	Consensus	P-value	-Log P-value	# of Target Sequences with Motif(of 7842)	% of Target Sequences with Motif	# of Background Sequences with Motif(of 7849)	% of Background Sequences with Motif
Elk1(ETS)/Hela-Elk1-ChIP-Seq(GSE31477)/Homer	HACTTCCGGY	1e-133	133	4863	0.6201	3780.8	0.4817
ELF1(ETS)/Jurkat-ELF1-ChIP-Seq(SRA014231)/Homer	AVCCGGAAGT	1e-127	127	4572	0.583	3510.6	0.4472
Elk4(ETS)/Hela-Elk4-ChIP-Seq(GSE31477)/Homer	NRYTTCCGGY	1e-126	126	4926	0.6282	3874	0.4935
HIF-1b(HLH)/T47D-HIF1b-ChIP-Seq(GSE59937)/Homer	RTACGTGC	1e-125	125	5416	0.6906	4386.1	0.5588
Fli1(ETS)/CD8-FLI-ChIP-Seq(GSE20898)/Homer	NRYTTCCGGH	1e-122	122	6035	0.7696	5076.2	0.6467
GABPA(ETS)/Jurkat-GABPa-ChIP-Seq(GSE17954)/Homer	RACCGGAAGT	1e-117	117	5346	0.6817	4350.7	0.5542
ETS1(ETS)/Jurkat-ETS1-ChIP-Seq(GSE17954)/Homer	ACAGGAAGTG	1e-112	112	5417	0.6908	4444.1	0.5661
ETV1(ETS)/GIST48-ETV1-ChIP-Seq(GSE22441)/Homer	AACCGGAAGT	1e-107	107	6258	0.798	5390.1	0.6867
Sp1(Zf)/Promoter/Homer	GGCCCCGCCCCC	1e-104	104	3774	0.4813	2835.3	0.3612
BMYB(HTH)/Hela-BMYB-ChIP-Seq(GSE27030)/Homer	NHAACBGYYV	1e-103	103	5845	0.7453	4949.5	0.6305
Atf1(bZIP)/K562-ATF1-ChIP-Seq(GSE31477)/Homer	GATGACGTCA	1e-100	100	3282	0.4185	2391.7	0.3047
ETS(ETS)/Promoter/Homer	AACCGGAAGT	1e-100	100	3336	0.4254	2441.6	0.311
MYB(HTH)/ERMYB-Myb-ChIPSeq(GSE22095)/Homer	GGCVGTTR	1e-100	100	6284	0.8013	5453.1	0.6947
TATA-Box(TBP)/Promoter/Homer	CCTTTTAWAGSC	1e-99	99	5000	0.6376	4070.7	0.5186
Maz(Zf)/HepG2-Maz-ChIP-Seq(GSE31477)/Homer	GGGGGGGG	1e-96	96	6475	0.8257	5692.6	0.7252
AMYB(HTH)/Testes-AMYB-ChIP-Seq(GSE44588)/Homer	TGGCAGTTGG	1e-91	91	5797	0.7392	4953.9	0.6311
CRX(Homeobox)/Retina-Crx-ChIP-Seq(GSE20012)/Homer	GCTAATCC	1e-89	89	6336	0.808	5563.8	0.7088
CRE(bZIP)/Promoter/Homer	CSGTGACGTCAC	1e-87	87	1951	0.2488	1264.6	0.1611
NFY(CCAAT)/Promoter/Homer	RGCCAATSRG	1e-87	87	4034	0.5144	3165.6	0.4033
ERG(ETS)/VCaP-ERG-ChIP-Seq(GSE14097)/Homer	ACAGGAAGTG	1e-85	85	6298	0.8031	5540.5	0.7058
Arnt:Ahr(bHLH)/MCF7-Arnt-ChIP-Seq(Lo et al.)/Homer	TBGCACGCAA	1e-81	81	4007	0.511	3169	0.4037
KLF5(Zf)/LoVo-KLF5-ChIP-Seq(GSE49402)/Homer	DGGGYGKGGC	1e-80	80	6435	0.8206	5722.8	0.729
ELF5(ETS)/T47D-ELF5-ChIP-Seq(GSE30407)/Homer	ACVAGGAAGT	1e-79	79	4137	0.5275	3306.6	0.4212
EHF(ETS)/LoVo-EHF-ChIP-Seq(GSE49402)/Homer	AVCAGGAAGT	1e-78	78	5602	0.7144	4811.9	0.613
Nkx3.1(Homeobox)/LNCaP-Nkx3.1-ChIP-Seq(GSE28264)/Homer	AAGCACTTAA	1e-78	78	6555	0.8359	5870.6	0.7479
Eomes(T-box)/H9-Eomes-ChIP-Seq(GSE26097)/Homer	ATTAACACCT	1e-76	76	6029	0.7688	5286.7	0.6735
BATF(bZIP)/Th17-BATF-ChIP-Seq(GSE39756)/Homer	DATGASTCAT	1e-75	75	2625	0.3347	1902.5	0.2424
Nkx6.1(Homeobox)/Islet-Nkx6.1-ChIP-Seq(GSE40975)/Homer	GKTAATGR	1e-74	74	6139	0.7828	5419.2	0.6904
HOXD13(Homeobox)/Chicken-Hoxd13-ChIP-Seq(GSE38910)/Homer	NCYAATAAAA	1e-73	73	3591	0.4579	2807.6	0.3577
Klf4(Zf)/mES-Klf4-ChIP-Seq(GSE11431)/Homer	GCCACACCCA	1e-73	73	3180	0.4055	2421.1	0.3084
MITF(bHLH)/MastCells-MITF-ChIP-Seq(GSE48085)/Homer	RTCATGTGAC	1e-73	73	4137	0.5275	3338.8	0.4253
AP-2gamma(AP2)/MCF7-TFAP2C-ChIP-Seq(GSE21234)/Homer	SCCTSAGGSCAW	1e-72	72	5488	0.6998	4721.5	0.6015
Egr1(Zf)/K562-Egr1-ChIP-Seq(GSE32465)/Homer	TGCGTGGGYG	1e-72	72	4562	0.5817	3768.2	0.48
AP-1(bZIP)/ThioMac-PU.1-ChIP-Seq(GSE21512)/Homer	VTGACTCATC	1e-71	71	2897	0.3694	2165.9	0.2759
Atf3(bZIP)/GBM-ATF3-ChIP-Seq(GSE33912)/Homer	DATGASTCATHN	1e-71	71	2633	0.3358	1926.7	0.2455
Isl1(Homeobox)/Neuron-Isl1-ChIP-Seq(GSE31456)/Homer	CTAATKGV	1e-71	71	5906	0.7531	5178.8	0.6597
NFAT(RHD)/Jurkat-NFATC1-ChIP-Seq(Jolma et al.)/Homer	ATTTTCCATT	1e-71	71	3760	0.4795	2983.1	0.38
Tbet(T-box)/CD8-Tbet-ChIP-Seq(GSE33802)/Homer	AGGTGTGAAM	1e-70	70	4161	0.5306	3380.1	0.4306
RUNX1(Runt)/Jurkat-RUNX1-ChIP-Seq(GSE29180)/Homer	AAACCACARM	1e-69	69	4186	0.5338	3406.4	0.434
CEBP:AP1(bZIP)/ThioMac-CEBPb-ChIP-Seq(GSE21512)/Homer	DRTGTTGCAA	1e-68	68	2951	0.3763	2230.6	0.2842
Fra1(bZIP)/BT549-Fra1-ChIP-Seq(GSE46166)/Homer	NNATGASTCATH	1e-68	68	2285	0.2914	1630.4	0.2077
AP-2alpha(AP2)/Hela-AP2alpha-ChIP-Seq(GSE31477)/Homer	ATGCCCTGAGGC	1e-67	67	4752	0.606	3991	0.5084
EWS:FLI1-fusion(ETS)/SK_N_MC-EWS:FLI1-ChIP-Seq(SRA014231)/Homer	VACAGGAAAT	1e-67	67	3700	0.4718	2945.5	0.3752
PU.1-IRF(ETS:IRF)/Bcell-PU.1-ChIP-Seq(GSE21512)/Homer	MGGAAGTGAAAC	1e-67	67	5276	0.6728	4530.3	0.5771
Stat3+il21(Stat)/CD4-Stat3-ChIP-Seq(GSE19198)/Homer	SVYTTCCNGGAARB	1e-67	67	3768	0.4805	3010.7	0.3835
Atf7(bZIP)/3T3L1-Atf7-ChIP-Seq(GSE56872)/Homer	NGRTGACGTCAY	1e-66	66	2499	0.3187	1827.1	0.2328
Smad2(MAD)/ES-SMAD2-ChIP-Seq(GSE29422)/Homer	CTGTCTGG	1e-66	66	6076	0.7748	5392.3	0.6869
Stat3(Stat)/mES-Stat3-ChIP-Seq(GSE11431)/Homer	CTTCCGGGAA	1e-65	65	3235	0.4125	2511.8	0.32
E2F4(E2F)/K562-E2F4-ChIP-Seq(GSE31477)/Homer	GGCGGGAAAH	1e-64	64	4037	0.5148	3291	0.4192
E2F6(E2F)/Hela-E2F6-ChIP-Seq(GSE31477)/Homer	GGCGGGAARN	1e-64	64	4227	0.539	3479.8	0.4433
STAT4(Stat)/CD4-Stat4-ChIP-Seq(GSE22104)/Homer	NYTTCCWGGAAR	1e-64	64	4170	0.5318	3422.4	0.436
Smad4(MAD)/ESC-SMAD4-ChIP-Seq(GSE29422)/Homer	VBSYGTCTGG	1e-63	63	6141	0.7831	5483.5	0.6986
GSC(Homeobox)/FrogEmbryos-GSC-ChIP-Seq(DRA000576)/Homer	RGGATTAR	1e-62	62	4024	0.5131	3290.9	0.4192
HIF2a(bHLH)/785_O-HIF2a-ChIP-Seq(GSE34871)/Homer	GCACGTACCC	1e-62	62	2561	0.3266	1904.7	0.2426
Meis1(Homeobox)/MastCells-Meis1-ChIP-Seq(GSE48085)/Homer	VGCTGWCAVB	1e-62	62	5991	0.764	5320.6	0.6778
Lhx3(Homeobox)/Neuron-Lhx3-ChIP-Seq(GSE31456)/Homer	ADBTAATTAR	1e-58	58	4963	0.6329	4259.9	0.5427
Pitx1(Homeobox)/Chicken-Pitx1-ChIP-Seq(GSE38910)/Homer	TAATCCCN	1e-57	57	7413	0.9453	7017.9	0.894
Sox3(HMG)/NPC-Sox3-ChIP-Seq(GSE33059)/Homer	CCWTTGTY	1e-57	57	5357	0.6831	4673.4	0.5954
SPDEF(ETS)/VCaP-SPDEF-ChIP-Seq(SRA014231)/Homer	ASWTCCTGBT	1e-57	57	4992	0.6366	4295.4	0.5472
TEAD(TEA)/Fibroblast-PU.1-ChIP-Seq(Unpublished)/Homer	YCWGGAATGY	1e-57	57	2638	0.3364	1999.8	0.2548
ZFX(Zf)/mES-Zfx-ChIP-Seq(GSE11431)/Homer	AGGCCTRG	1e-57	57	5599	0.714	4927.9	0.6278
Insm1-ShiqiJia	RCCASHAGGKGGCGC	1e-56	56	3463	0.4416	2779.4	0.3541
Nanog(Homeobox)/mES-Nanog-ChIP-Seq(GSE11724)/Homer	RGCCATTAAC	1e-55	55	7488	0.9549	7126.9	0.9079
NFkB-p65(RHD)/GM12787-p65-ChIP-Seq(GSE19485)/Homer	WGGGGATTTCCC	1e-55	55	2793	0.3562	2153.3	0.2743
Nkx2.5(Homeobox)/HL1-Nkx2.5.biotin-ChIP-Seq(GSE21529)/Homer	RRSCACTYAA	1e-55	55	6442	0.8215	5862.1	0.7468
Pit1(Homeobox)/GCrat-Pit1-ChIP-Seq(GSE58009)/Homer	ATGMATATDC	1e-55	55	2998	0.3823	2348.5	0.2992
Smad3(MAD)/NPC-Smad3-ChIP-Seq(GSE36673)/Homer	TWGTCTGV	1e-55	55	7093	0.9045	6622.5	0.8437
E2A(bHLH),near_PU.1/Bcell-PU.1-ChIP-Seq(GSE21512)/Homer	NVCACCTGBN	1e-54	54	5646	0.72	5000.7	0.637
Foxo1(Forkhead)/RAW-Foxo1-ChIP-Seq(Fan et al.)/Homer	CTGTTTAC	1e-54	54	5956	0.7595	5332.1	0.6793
HIF-1a(bHLH)/MCF7-HIF1a-ChIP-Seq(GSE28352)/Homer	TACGTGCV	1e-53	53	1865	0.2378	1330.1	0.1694
Mef2a(MADS)/HL1-Mef2a.biotin-ChIP-Seq(GSE21529)/Homer	CYAAAAATAG	1e-53	53	1834	0.2339	1300.9	0.1657
Nkx2.1(Homeobox)/LungAC-Nkx2.1-ChIP-Seq(GSE43252)/Homer	RSCACTYRAG	1e-53	53	7027	0.8961	6554.2	0.835
PR(NR)/T47D-PR-ChIP-Seq(GSE31130)/Homer	VAGRACAKNCTGTBC	1e-53	53	6204	0.7911	5609.2	0.7146
SpiB(ETS)/OCILY3-SPIB-ChIP-Seq(GSE56857)/Homer	AAAGRGGAAGTG	1e-53	53	1548	0.1974	1054.2	0.1343
Foxh1(Forkhead)/hESC-FOXH1-ChIP-Seq(GSE29422)/Homer	NNTGTGGATTSS	1e-52	52	2640	0.3366	2029.5	0.2585
GATA3(Zf)/iTreg-Gata3-ChIP-Seq(GSE20898)/Homer	AGATAASR	1e-52	52	4646	0.5925	3975.6	0.5065
PPRE	AGGKCAAAGGTCAA	1e-52	52	6929	0.8836	6440	0.8204
USF1(bHLH)/GM12878-Usf1-ChIP-Seq(GSE32465)/Homer	SGTCACGTGR	1e-52	52	2708	0.3453	2096	0.267
PPARE(NR),DR1/3T3L1-Pparg-ChIP-Seq(GSE13511)/Homer	TGACCTTTGCCCCA	1e-51	51	4273	0.5449	3604.8	0.4592
Sox6(HMG)/Myotubes-Sox6-ChIP-Seq(GSE32627)/Homer	CCATTGTTNY	1e-51	51	5015	0.6395	4358.8	0.5553
IRF4(IRF)/GM12878-IRF4-ChIP-Seq(GSE32465)/Homer	ACTGAAACCA	1e-50	50	2222	0.2833	1662.3	0.2118
Olig2(bHLH)/Neuron-Olig2-ChIP-Seq(GSE30882)/Homer	RCCATMTGTT	1e-50	50	5928	0.7559	5329.2	0.6789
Znf263(Zf)/K562-Znf263-ChIP-Seq(GSE31477)/Homer	CVGTSCTCCC	1e-50	50	6611	0.843	6086.1	0.7753
c-Myc(bHLH)/LNCAP-cMyc-ChIP-Seq(Unpublished)/Homer	VCCACGTG	1e-49	49	3250	0.4144	2623.3	0.3342
Egr2(Zf)/Thymocytes-Egr2-ChIP-Seq(GSE34254)/Homer	NGCGTGGGCGGR	1e-49	49	1849	0.2358	1331	0.1696
Fosl2(bZIP)/3T3L1-Fosl2-ChIP-Seq(GSE56872)/Homer	NATGASTCABNN	1e-49	49	1553	0.198	1075.2	0.137
NF1-halfsite(CTF)/LNCaP-NF1-ChIP-Seq(Unpublished)/Homer	YTGCCAAG	1e-49	49	5985	0.7632	5396.9	0.6875
NPAS2(bHLH)/Liver-NPAS2-ChIP-Seq(GSE39860)/Homer	KCCACGTGAC	1e-49	49	4482	0.5715	3831	0.488
Tbx5(T-box)/HL1-Tbx5.biotin-ChIP-Seq(GSE21529)/Homer	AGGTGTCA	1e-49	49	7248	0.9243	6841.9	0.8716
Unknown(Homeobox)/Limb-p300-ChIP-Seq/Homer	SSCMATWAAA	1e-49	49	2650	0.3379	2057.9	0.2622
Atf2(bZIP)/3T3L1-Atf2-ChIP-Seq(GSE56872)/Homer	NRRTGACGTCAT	1e-48	48	1895	0.2416	1380.3	0.1758
Otx2(Homeobox)/EpiLC-Otx2-ChIP-Seq(GSE56098)/Homer	NYTAATCCYB	1e-48	48	3111	0.3967	2498.3	0.3183
TEAD4(TEA)/Tropoblast-Tead4-ChIP-Seq(GSE37350)/Homer	CCWGGAATGY	1e-48	48	3505	0.447	2872.9	0.366
Esrrb(NR)/mES-Esrrb-ChIP-Seq(GSE11431)/Homer	KTGACCTTGA	1e-47	47	3174	0.4047	2563.5	0.3266
JunD(bZIP)/K562-JunD-ChIP-Seq/Homer	ATGACGTCATCN	1e-47	47	765	0.0976	441.5	0.0562
RXR(NR),DR1/3T3L1-RXR-ChIP-Seq(GSE13511)/Homer	TAGGGCAAAGGTCA	1e-47	47	4817	0.6143	4183.4	0.5329
THRa(NR)/C17.2-THRa-ChIP-Seq(GSE38347)/Homer	GGTCANYTGAGGWCA	1e-47	47	2486	0.317	1915.7	0.244
YY1(Zf)/Promoter/Homer	CAAGATGGCGGC	1e-47	47	982	0.1252	611.3	0.0779
CHR(?)/Hela-CellCycle-Expression/Homer	SRGTTTCAAA	1e-46	46	2762	0.3522	2176.3	0.2772
EBF1(EBF)/Near-E2A-ChIP-Seq(GSE21512)/Homer	GTCCCCWGGGGA	1e-46	46	5036	0.6422	4410.4	0.5618
RUNX2(Runt)/PCa-RUNX2-ChIP-Seq(GSE33889)/Homer	NWAACCACADNN	1e-46	46	3378	0.4308	2764.9	0.3522
Sox10(HMG)/SciaticNerve-Sox3-ChIP-Seq(GSE35132)/Homer	CCWTTGTYYB	1e-46	46	5210	0.6644	4591.7	0.5849
Nr5a2(NR)/Pancreas-LRH1-ChIP-Seq(GSE34295)/Homer	BTCAAGGTCA	1e-45	45	3441	0.4388	2831	0.3606
RUNX(Runt)/HPC7-Runx1-ChIP-Seq(GSE22178)/Homer	SAAACCACAG	1e-45	45	3240	0.4132	2634	0.3356
STAT6(Stat)/Macrophage-Stat6-ChIP-Seq(GSE38377)/Homer	TTCCKNAGAA	1e-45	45	2598	0.3313	2031.1	0.2588
ZNF711(Zf)/SHSY5Y-ZNF711-ChIP-Seq(GSE20673)/Homer	AGGCCTAGC	1e-45	45	6349	0.8096	5823.2	0.7418
c-Jun-CRE(bZIP)/K562-cJun-ChIP-Seq(GSE31477)/Homer	ATGACGTCATCY	1e-44	44	1689	0.2154	1219	0.1553
CEBP(bZIP)/ThioMac-CEBPb-ChIP-Seq(GSE21512)/Homer	ATTGCGCAAC	1e-44	44	2600	0.3315	2042.4	0.2602
CLOCK(bHLH)/Liver-Clock-ChIP-Seq(GSE39860)/Homer	GHCACGTG	1e-44	44	3023	0.3855	2438.3	0.3106
EKLF(Zf)/Erythrocyte-Klf1-ChIP-Seq(GSE20478)/Homer	NWGGGTGTGGCY	1e-44	44	1523	0.1942	1076	0.1371
Oct4(POU,Homeobox)/mES-Oct4-ChIP-Seq(GSE11431)/Homer	ATTTGCATAW	1e-44	44	1716	0.2188	1240.5	0.158
PU.1(ETS)/ThioMac-PU.1-ChIP-Seq(GSE21512)/Homer	AGAGGAAGTG	1e-44	44	2774	0.3537	2205.4	0.2809
Sox4(HMG)/proB-Sox4-ChIP-Seq(GSE50066)/Homer	YCTTTGTTCC	1e-44	44	3541	0.4515	2933.5	0.3737
STAT6(Stat)/CD4-Stat6-ChIP-Seq(GSE22104)/Homer	ABTTCYYRRGAA	1e-44	44	2500	0.3188	1951.3	0.2486
E2A(bHLH)/proBcell-E2A-ChIP-Seq(GSE21978)/Homer	DNRCAGCTGY	1e-43	43	5681	0.7244	5111.6	0.6512
HNF6(Homeobox)/Liver-Hnf6-ChIP-Seq(ERP000394)/Homer	NTATYGATCH	1e-43	43	2193	0.2796	1672.4	0.213
Lhx2(Homeobox)/HFSC-Lhx2-ChIP-Seq(GSE48068)/Homer	TAATTAGN	1e-43	43	3708	0.4728	3102.9	0.3953
MyoG(bHLH)/C2C12-MyoG-ChIP-Seq(GSE36024)/Homer	AACAGCTG	1e-43	43	4767	0.6079	4160.9	0.5301
Bcl6(Zf)/Liver-Bcl6-ChIP-Seq(GSE31578)/Homer	NNNCTTTCCAGGAAA	1e-42	42	5067	0.6461	4474.7	0.57
HOXA9(Homeobox)/HSC-Hoxa9-ChIP-Seq(GSE33509)/Homer	GGCCATAAATCA	1e-42	42	2493	0.3179	1956.3	0.2492
RUNX-AML(Runt)/CD4+-PolII-ChIP-Seq(Barski et al.)/Homer	GCTGTGGTTW	1e-42	42	3121	0.398	2547.7	0.3246
Sox2(HMG)/mES-Sox2-ChIP-Seq(GSE11431)/Homer	BCCATTGTTC	1e-42	42	3526	0.4496	2931.2	0.3734
Cdx2(Homeobox)/mES-Cdx2-ChIP-Seq(GSE14586)/Homer	GYMATAAAAH	1e-41	41	2456	0.3132	1924.4	0.2452
MafA(bZIP)/Islet-MafA-ChIP-Seq(GSE30298)/Homer	TGCTGACTCA	1e-41	41	3738	0.4767	3147.8	0.401
MyoD(bHLH)/Myotube-MyoD-ChIP-Seq(GSE21614)/Homer	RRCAGCTGYTSY	1e-41	41	4122	0.5256	3523.5	0.4489
Nr5a2(NR)/mES-Nr5a2-ChIP-Seq(GSE19019)/Homer	BTCAAGGTCA	1e-41	41	2806	0.3578	2255.6	0.2873
NRF(NRF)/Promoter/Homer	STGCGCATGCGC	1e-41	41	2082	0.2655	1583.2	0.2017
PRDM1(Zf)/Hela-PRDM1-ChIP-Seq(GSE31477)/Homer	ACTTTCACTTTC	1e-41	41	2666	0.34	2120.8	0.2702
Ptf1a(bHLH)/Panc1-Ptf1a-ChIP-Seq(GSE47459)/Homer	ACAGCTGTTN	1e-41	41	6948	0.886	6528.5	0.8317
Rbpj1(?)/Panc1-Rbpj1-ChIP-Seq(GSE47459)/Homer	HTTTCCCASG	1e-41	41	5511	0.7028	4944.7	0.6299
TEAD2(TEA)/Py2T-Tead2-ChIP-Seq(GSE55709)/Homer	CCWGGAATGY	1e-41	41	2302	0.2935	1782.5	0.2271
Usf2(bHLH)/C2C12-Usf2-ChIP-Seq(GSE36030)/Homer	GTCACGTGGT	1e-41	41	1923	0.2452	1441.1	0.1836
Ascl1(bHLH)/NeuralTubes-Ascl1-ChIP-Seq(GSE55840)/Homer	NNVVCAGCTGBN	1e-40	40	5852	0.7462	5316.2	0.6772
bZIP:IRF(bZIP,IRF)/Th17-BatF-ChIP-Seq(GSE39756)/Homer	NAGTTTCABTHTGACTNW	1e-40	40	1825	0.2327	1358.9	0.1731
Gata4(Zf)/Heart-Gata4-ChIP-Seq(GSE35151)/Homer	NBWGATAAGR	1e-40	40	3619	0.4615	3036.4	0.3868
Gfi1b(Zf)/HPC7-Gfi1b-ChIP-Seq(GSE22178)/Homer	MAATCACTGC	1e-40	40	2842	0.3624	2296.2	0.2925
Myf5(bHLH)/GM-Myf5-ChIP-Seq(GSE24852)/Homer	BAACAGCTGT	1e-40	40	3661	0.4668	3081.8	0.3926
PAX5(Paired,Homeobox)/GM12878-PAX5-ChIP-Seq(GSE32465)/Homer	GCAGCCAAGCRTGACH	1e-40	40	2439	0.311	1914.9	0.2439
STAT1(Stat)/HelaS3-STAT1-ChIP-Seq(GSE12782)/Homer	NATTTCCNGGAAAT	1e-40	40	1705	0.2174	1252.1	0.1595
BMAL1(bHLH)/Liver-Bmal1-ChIP-Seq(GSE39860)/Homer	GNCACGTG	1e-39	39	5477	0.6984	4920.1	0.6268
FOXA1(Forkhead)/LNCAP-FOXA1-ChIP-Seq(GSE27824)/Homer	WAAGTAAACA	1e-39	39	4218	0.5379	3633.6	0.4629
AR-halfsite(NR)/LNCaP-AR-ChIP-Seq(GSE27824)/Homer	CCAGGAACAG	1e-38	38	7457	0.9509	7163.5	0.9126
bHLHE40(bHLH)/HepG2-BHLHE40-ChIP-Seq(GSE31477)/Homer	KCACGTGMCN	1e-38	38	2077	0.2649	1597.1	0.2035
Erra(NR)/HepG2-Erra-ChIP-Seq(GSE31477)/Homer	CAAAGGTCAG	1e-38	38	6444	0.8217	5974.7	0.7611
Pdx1(Homeobox)/Islet-Pdx1-ChIP-Seq(SRA008281)/Homer	YCATYAATCA	1e-38	38	3199	0.4079	2647.5	0.3373
CArG(MADS)/PUER-Srf-ChIP-Seq(Sullivan et al.)/Homer	CCATATATGGNM	1e-37	37	1516	0.1933	1101.1	0.1403
Gata2(Zf)/K562-GATA2-ChIP-Seq(GSE18829)/Homer	BBCTTATCTS	1e-37	37	2631	0.3355	2112.9	0.2692
NRF1(NRF)/MCF7-NRF1-ChIP-Seq(Unpublished)/Homer	CTGCGCATGCGC	1e-37	37	1936	0.2469	1475.6	0.188
Ap4(bHLH)/AML-Tfap4-ChIP-Seq(GSE45738)/Homer	NAHCAGCTGD	1e-36	36	4930	0.6287	4381.8	0.5582
EWS:ERG-fusion(ETS)/CADO_ES1-EWS:ERG-ChIP-Seq(SRA014231)/Homer	ATTTCCTGTN	1e-36	36	3325	0.424	2780.7	0.3542
Gata1(Zf)/K562-GATA1-ChIP-Seq(GSE18829)/Homer	SAGATAAGRV	1e-36	36	2417	0.3082	1921.1	0.2447
PRDM9(Zf)/Testis-DMC1-ChIP-Seq(GSE35498)/Homer	ADGGYAGYAGCATCT	1e-36	36	2302	0.2935	1814.9	0.2312
E2F1(E2F)/Hela-E2F1-ChIP-Seq(GSE22478)/Homer	CWGGCGGGAA	1e-35	35	2505	0.3194	2011.4	0.2562
FOXA1(Forkhead)/MCF7-FOXA1-ChIP-Seq(GSE26831)/Homer	WAAGTAAACA	1e-35	35	3677	0.4689	3135.4	0.3994
Max(bHLH)/K562-Max-ChIP-Seq(GSE31477)/Homer	RCCACGTGGYYN	1e-34	34	3122	0.3981	2599.5	0.3312
Mef2c(MADS)/GM12878-Mef2c-ChIP-Seq(GSE32465)/Homer	DCYAAAAATAGM	1e-34	34	1764	0.2249	1336.7	0.1703
STAT5(Stat)/mCD4+-Stat5-ChIP-Seq(GSE12346)/Homer	RTTTCTNAGAAA	1e-34	34	1926	0.2456	1483.5	0.189
FOXP1(Forkhead)/H9-FOXP1-ChIP-Seq(GSE31006)/Homer	NYYTGTTTACHN	1e-33	33	2271	0.2896	1811	0.2307
PRDM14(Zf)/H1-PRDM14-ChIP-Seq(GSE22767)/Homer	RGGTCTCTAACY	1e-33	33	1862	0.2374	1430.7	0.1823
Atoh1(bHLH)/Cerebellum-Atoh1-ChIP-Seq(GSE22111)/Homer	VNRVCAGCTGGY	1e-32	32	4706	0.6001	4181.1	0.5326
Chop(bZIP)/MEF-Chop-ChIP-Seq(GSE35681)/Homer	ATTGCATCAT	1e-32	32	917	0.1169	617	0.0786
Foxa2(Forkhead)/Liver-Foxa2-ChIP-Seq(GSE25694)/Homer	CYTGTTTACWYW	1e-32	32	3390	0.4323	2873.5	0.3661
HNF4a(NR),DR1/HepG2-HNF4a-ChIP-Seq(GSE25021)/Homer	CARRGKBCAAAGTYCA	1e-32	32	2415	0.308	1949.5	0.2484
Hoxc9(Homeobox)/Ainv15-Hoxc9-ChIP-Seq(GSE21812)/Homer	GGCCATAAATCA	1e-32	32	1954	0.2492	1524.6	0.1942
NeuroD1(bHLH)/Islet-NeuroD1-ChIP-Seq(GSE30298)/Homer	GCCATCTGTT	1e-32	32	3915	0.4992	3393.2	0.4323
Atf4(bZIP)/MEF-Atf4-ChIP-Seq(GSE35681)/Homer	MTGATGCAAT	1e-31	31	1200	0.153	859.7	0.1095
Tcf12(bHLH)/GM12878-Tcf12-ChIP-Seq(GSE32465)/Homer	VCAGCTGYTG	1e-31	31	4540	0.5789	4023.8	0.5126
Jun-AP1(bZIP)/K562-cJun-ChIP-Seq(GSE31477)/Homer	GATGASTCATCN	1e-30	30	1133	0.1445	806.5	0.1027
n-Myc(bHLH)/mES-nMyc-ChIP-Seq(GSE11431)/Homer	VRCCACGTGG	1e-30	30	3442	0.4389	2945.2	0.3752
HRE(HSF)/Striatum-HSF1-ChIP-Seq(GSE38000)/Homer	TTCTAGAABNTTCTA	1e-29	29	1279	0.1631	940.1	0.1198
Oct2(POU,Homeobox)/Bcell-Oct2-ChIP-Seq(GSE21512)/Homer	ATATGCAAAT	1e-29	29	1096	0.1398	777.3	0.099
Srebp1a(bHLH)/HepG2-Srebp1a-ChIP-Seq(GSE31477)/Homer	RTCACSCCAY	1e-29	29	1221	0.1557	889.2	0.1133
Bach2(bZIP)/OCILy7-Bach2-ChIP-Seq(GSE44420)/Homer	TGCTGAGTCA	1e-28	28	998	0.1273	700.8	0.0893
MafK(bZIP)/C2C12-MafK-ChIP-Seq(GSE36030)/Homer	GCTGASTCAGCA	1e-28	28	1211	0.1544	884.4	0.1127
BORIS(Zf)/K562-CTCFL-ChIP-Seq(GSE32465)/Homer	CNNBRGCGCCCCCTGSTGGC	1e-27	27	1811	0.2309	1424	0.1814
Ets1-distal(ETS)/CD4+-PolII-ChIP-Seq(Barski et al.)/Homer	MACAGGAAGT	1e-27	27	1814	0.2313	1430.5	0.1822
Phox2a(Homeobox)/Neuron-Phox2a-ChIP-Seq(GSE31456)/Homer	YTAATYNRATTA	1e-27	27	1315	0.1677	978.2	0.1246
Rfx5(HTH)/GM12878-Rfx5-ChIP-Seq(GSE31477)/Homer	SCCTAGCAACAG	1e-27	27	2282	0.291	1858.7	0.2368
ERE(NR),IR3/MCF7-ERa-ChIP-Seq(Unpublished)/Homer	VAGGTCACNSTGACC	1e-26	26	1518	0.1936	1165.4	0.1485
Six1(Homeobox)/Myoblast-Six1-ChIP-Chip(GSE20150)/Homer	GKVTCADRTTWC	1e-26	26	1293	0.1649	965.5	0.123
Fox:Ebox(Forkhead,bHLH)/Panc1-Foxa2-ChIP-Seq(GSE47459)/Homer	NNNVCTGWGYAAACASN	1e-25	25	3942	0.5027	3476.6	0.4429
Nur77(NR)/K562-NR4A1-ChIP-Seq(GSE31363)/Homer	TGACCTTTNCNT	1e-25	25	984	0.1255	706.6	0.09
RBPJ:Ebox(?,bHLH)/Panc1-Rbpj1-ChIP-Seq(GSE47459)/Homer	GGGRAARRGRMCAGMTG	1e-25	25	1942	0.2476	1560.4	0.1988
Tcfcp2l1(CP2)/mES-Tcfcp2l1-ChIP-Seq(GSE11431)/Homer	NRAACCRGTTYRAACCRGYT	1e-25	25	1181	0.1506	875.6	0.1115
ZNF143|STAF(Zf)/CUTLL-ZNF143-ChIP-Seq(GSE29600)/Homer	ATTTCCCAGVAKSCY	1e-25	25	2235	0.285	1831.2	0.2333
Tcf4(HMG)/Hct116-Tcf4-ChIP-Seq(SRA012054)/Homer	ASATCAAAGGVA	1e-24	24	1994	0.2543	1616.8	0.206
GRE(NR),IR3/RAW264.7-GRE-ChIP-Seq(Unpublished)/Homer	VAGRACAKWCTGTYC	1e-23	23	1248	0.1591	944	0.1203
GRHL2(CP2)/HBE-GRHL2-ChIP-Seq(GSE46194)/Homer	AAACYKGTTWDACMRGTTTB	1e-23	23	1825	0.2327	1468	0.187
PAX5(Paired,Homeobox),condensed/GM12878-PAX5-ChIP-Seq(GSE32465)/Homer	GTCACGCTCSCTGM	1e-23	23	786	0.1002	543.5	0.0692
Pit1+1bp(Homeobox)/GCrat-Pit1-ChIP-Seq(GSE58009)/Homer	ATGCATAATTCA	1e-23	23	1128	0.1438	842.6	0.1073
Rfx1(HTH)/NPC-H3K4me1-ChIP-Seq(GSE16256)/Homer	KGTTGCCATGGCAA	1e-23	23	1640	0.2091	1300.9	0.1657
Tlx?(NR)/NPC-H3K4me1-ChIP-Seq(GSE16256)/Homer	CTGGCAGSCTGCCA	1e-23	23	2377	0.3031	1981.1	0.2524
E-box(bHLH)/Promoter/Homer	SSGGTCACGTGA	1e-22	22	808	0.103	570	0.0726
NF1(CTF)/LNCAP-NF1-ChIP-Seq(Unpublished)/Homer	CYTGGCABNSTGCCAR	1e-22	22	2326	0.2966	1940.2	0.2472
p63(p53)/Keratinocyte-p63-ChIP-Seq(GSE17611)/Homer	NNDRCATGYCYNRRCATGYH	1e-22	22	1838	0.2344	1488.1	0.1896
GFX(?)/Promoter/Homer	ATTCTCGCGAGA	1e-21	21	254	0.0324	130.5	0.0166
NFAT:AP1(RHD,bZIP)/Jurkat-NFATC1-ChIP-Seq(Jolma et al.)/Homer	SARTGGAAAAWRTGAGTCAB	1e-21	21	839	0.107	602.6	0.0768
HRE(HSF)/HepG2-HSF1-ChIP-Seq(GSE31477)/Homer	BSTTCTRGAABVTTCYAGAA	1e-20	20	1040	0.1326	783.2	0.0998
IRF2(IRF)/Erythroblas-IRF2-ChIP-Seq(GSE36985)/Homer	GAAASYGAAASY	1e-20	20	798	0.1018	573.9	0.0731
Pbx3(Homeobox)/GM12878-PBX3-ChIP-Seq(GSE32465)/Homer	SCTGTCAMTCAN	1e-20	20	1563	0.1993	1250.8	0.1593
GLI3(Zf)/Limb-GLI3-ChIP-Chip(GSE11077)/Homer	CGTGGGTGGTCC	1e-19	19	866	0.1104	633.2	0.0807
Pax8(Paired,Homeobox)/Thyroid-Pax8-ChIP-Seq(GSE26938)/Homer	GTCATGCHTGRCTGS	1e-19	19	1948	0.2484	1617.5	0.2061
Tbx20(T-box)/Heart-Tbx20-ChIP-Seq(GSE29636)/Homer	GGTGYTGACAGS	1e-19	19	1359	0.1733	1075.1	0.137
X-box(HTH)/NPC-H3K4me1-ChIP-Seq(GSE16256)/Homer	GGTTGCCATGGCAA	1e-19	19	995	0.1269	746.5	0.0951
ARE(NR)/LNCAP-AR-ChIP-Seq(GSE27824)/Homer	RGRACASNSTGTYCYB	1e-18	18	1359	0.1733	1081.1	0.1377
Brachyury(T-box)/Mesoendoderm-Brachyury-ChIP-exo(GSE54963)/Homer	ANTTMRCASBNNNGTGYKAAN	1e-18	18	1340	0.1709	1063.7	0.1355
EBF(EBF)/proBcell-EBF-ChIP-Seq(GSE21978)/Homer	DGTCCCYRGGGA	1e-18	18	1536	0.1959	1240.4	0.158
FXR(NR),IR1/Liver-FXR-ChIP-Seq(Chong et al.)/Homer	AGGTCANTGACCTB	1e-18	18	2266	0.289	1922.4	0.2449
NFkB-p50,p52(RHD)/Monocyte-p50-ChIP-Chip(Schreiber et al.)/Homer	GGGGGAATCCCC	1e-18	18	962	0.1227	726	0.0925
PAX3:FKHR-fusion(Paired,Homeobox)/Rh4-PAX3:FKHR-ChIP-Seq(GSE19063)/Homer	ACCRTGACTAATTNN	1e-18	18	865	0.1103	642.5	0.0818
CTCF(Zf)/CD4+-CTCF-ChIP-Seq(Barski et al.)/Homer	AYAGTGCCMYCTRGTGGCCA	1e-17	17	969	0.1236	741	0.0944
ETS:RUNX(ETS,Runt)/Jurkat-RUNX1-ChIP-Seq(GSE17954)/Homer	RCAGGATGTGGT	1e-17	17	755	0.0963	548.5	0.0699
IRF1(IRF)/PBMC-IRF1-ChIP-Seq(GSE43036)/Homer	GAAAGTGAAAGT	1e-17	17	923	0.1177	697.2	0.0888
SCL(bHLH)/HPC7-Scl-ChIP-Seq(GSE13511)/Homer	AVCAGCTG	1e-17	17	7627	0.9726	7486.3	0.9537
Unknown-ESC-element(?)/mES-Nanog-ChIP-Seq(GSE11724)/Homer	CACAGCAGGGGG	1e-17	17	3065	0.3908	2698.9	0.3438
VDR(NR),DR3/GM10855-VDR+vitD-ChIP-Seq(GSE22484)/Homer	ARAGGTCANWGAGTTCANNN	1e-17	17	1197	0.1526	939.4	0.1197
CEBP:CEBP(bZIP)/MEF-Chop-ChIP-Seq(GSE35681)/Homer	NTNATGCAAYMNNHTGMAAY	1e-16	16	601	0.0766	423.4	0.0539
Hoxb4(Homeobox)/ES-Hoxb4-ChIP-Seq(GSE34014)/Homer	TGATTRATGGCY	1e-16	16	911	0.1162	693.7	0.0884
Tbox:Smad(T-box,MAD)/ESCd5-Smad2_3-ChIP-Seq(GSE29422)/Homer	AGGTGHCAGACA	1e-16	16	1104	0.1408	863.2	0.11
E2F7(E2F)/Hela-E2F7-ChIP-Seq(GSE32673)/Homer	VDTTTCCCGCCA	1e-15	15	1394	0.1778	1132.7	0.1443
MafF(bZIP)/HepG2-MafF-ChIP-Seq(GSE31477)/Homer	HWWGTCAGCAWWTTT	1e-15	15	989	0.1261	771.6	0.0983
ETS:E-box(ETS,bHLH)/HPC7-Scl-ChIP-Seq(GSE22178)/Homer	AGGAARCAGCTG	1e-14	14	592	0.0755	428.2	0.0545
Tcf3(HMG)/mES-Tcf3-ChIP-Seq(GSE11724)/Homer	ASWTCAAAGG	1e-14	14	1193	0.1521	963.8	0.1228
c-Myc(bHLH)/mES-cMyc-ChIP-Seq(GSE11431)/Homer	VVCCACGTGG	1e-13	13	2420	0.3086	2117.3	0.2697
Pax7(Paired,Homeobox)/Myoblast-Pax7-ChIP-Seq(GSE25064)/Homer	TAATCAATTA	1e-13	13	353	0.045	234.8	0.0299
ISRE(IRF)/ThioMac-LPS-Expression(GSE23622)/Homer	AGTTTCASTTTC	1e-12	12	429	0.0547	299.7	0.0382
LXRE(NR),DR4/RAW-LXRb.biotin-ChIP-Seq(GSE21512)/Homer	RGGTTACTANAGGTCA	1e-12	12	327	0.0417	217.6	0.0277
NFkB-p65-Rel(RHD)/ThioMac-LPS-Expression(GSE23622)/Homer	GGAAATTCCC	1e-12	12	388	0.0495	264.5	0.0337
E2F(E2F)/Hela-CellCycle-Expression/Homer	TTSGCGCGAAAA	1e-11	11	655	0.0835	497.7	0.0634
RFX(HTH)/K562-RFX3-ChIP-Seq(SRA012198)/Homer	CGGTTGCCATGGCAAC	1e-11	11	1023	0.1305	829.7	0.1057
FOXA1:AR(Forkhead,NR)/LNCAP-AR-ChIP-Seq(GSE27824)/Homer	AGTAAACAAAAAAGAACAND	1e-10	10	320	0.0408	220.6	0.0281
Oct4:Sox17(POU,Homeobox,HMG)/F9-Sox17-ChIP-Seq(GSE44553)/Homer	CCATTGTATGCAAAT	1e-10	10	576	0.0735	435.7	0.0555
ZBTB33(Zf)/GM12878-ZBTB33-ChIP-Seq(GSE32465)/Homer	GGVTCTCGCGAGAAC	1e-10	10	626	0.0798	479.8	0.0611
GRE(NR),IR3/A549-GR-ChIP-Seq(GSE32465)/Homer	NRGVACABNVTGTYCY	1e-09	9	766	0.0977	612	0.078
Hnf1(Homeobox)/Liver-Foxa2-Chip-Seq(GSE25694)/Homer	GGTTAAWCATTAA	1e-09	9	647	0.0825	506.3	0.0645
OCT4-SOX2-TCF-NANOG(POU,Homeobox,HMG)/mES-Oct4-ChIP-Seq(GSE11431)/Homer	ATTTGCATAACAATG	1e-09	9	612	0.078	474.7	0.0605
Rfx2(HTH)/LoVo-RFX2-ChIP-Seq(GSE49402)/Homer	GTTGCCATGGCAACM	1e-09	9	1059	0.135	879.6	0.1121
Srebp2(bHLH)/HepG2-Srebp2-ChIP-Seq(GSE31477)/Homer	CGGTCACSCCAC	1e-09	9	880	0.1122	716.7	0.0913
TR4(NR),DR1/Hela-TR4-ChIP-Seq(GSE24685)/Homer	GAGGTCAAAGGTCA	1e-09	9	745	0.095	597.2	0.0761
GATA:SCL(Zf,bHLH)/Ter119-SCL-ChIP-Seq(GSE18720)/Homer	CRGCTGBNGNSNNSAGATAA	1e-08	8	655	0.0835	521.6	0.0664
Nrf2(bZIP)/Lymphoblast-Nrf2-ChIP-Seq(GSE37589)/Homer	HTGCTGAGTCAT	1e-08	8	259	0.033	180	0.0229
RORgt(NR)/EL4-RORgt.Flag-ChIP-Seq(GSE56019)/Homer	AAYTAGGTCA	1e-08	8	687	0.0876	554.9	0.0707
Bach1(bZIP)/K562-Bach1-ChIP-Seq(GSE31477)/Homer	AWWNTGCTGAGTCAT	1e-07	7	276	0.0352	195.2	0.0249
GATA(Zf),IR3/iTreg-Gata3-ChIP-Seq(GSE20898)/Homer	NNNNNBAGATAWYATCTVHN	1e-07	7	551	0.0703	439.2	0.0559
Reverb(NR),DR2/RAW-Reverba.biotin-ChIP-Seq(GSE45914)/Homer	GTRGGTCASTGGGTCA	1e-07	7	799	0.1019	667.2	0.085
PBX1(Homeobox)/MCF7-PBX1-ChIP-Seq(GSE28007)/Homer	GSCTGTCACTCA	1e-06	6	605	0.0771	494.8	0.063
EBNA1(EBV virus)/Raji-EBNA1-ChIP-Seq(GSE30709)/Homer	GGYAGCAYDTGCTDCCCNNN	1e-05	5	123	0.0157	81.5	0.0104
GATA(Zf),IR4/iTreg-Gata3-ChIP-Seq(GSE20898)/Homer	NAGATWNBNATCTNN	1e-05	5	341	0.0435	269.5	0.0343
Mouse_Recombination_Hotspot(Zf)/Testis-DMC1-ChIP-Seq(GSE24438)/Homer	ACTYKNATTCGTGNTACTTC	1e-05	5	304	0.0388	235.9	0.0301
NF-E2(bZIP)/K562-NFE2-ChIP-Seq(GSE31477)/Homer	GATGACTCAGCA	1e-05	5	298	0.038	229	0.0292
p53(p53)/Saos-p53-ChIP-Seq(GSE15780)/Homer	RRCATGYCYRGRCATGYYYN	1e-05	5	458	0.0584	368.6	0.047
p53(p53)/Saos-p53-ChIP-Seq/Homer	RRCATGYCYRGRCATGYYYN	1e-05	5	458	0.0584	368.6	0.047
TCFL2(HMG)/K562-TCF7L2-ChIP-Seq(GSE29196)/Homer	ACWTCAAAGG	1e-05	5	424	0.0541	336.1	0.0428
HOXA2(Homeobox)/mES-Hoxa2-ChIP-Seq(Donaldson et al.)/Homer	GYCATCMATCAT	0.0001	4	416	0.053	337.7	0.043
NF1:FOXA1(CTF,Forkhead)/LNCAP-FOXA1-ChIP-Seq(GSE27824)/Homer	WNTGTTTRYTTTGGCA	0.0001	4	273	0.0348	212.6	0.0271
RARg(NR)/ES-RARg-ChIP-Seq(GSE30538)/Homer	AGGTCAAGGTCA	0.0001	4	204	0.026	155.6	0.0198
REST-NRSF(Zf)/Jurkat-NRSF-ChIP-Seq/Homer	GGMGCTGTCCATGGTGCTGA	0.0001	4	85	0.0108	52.5	0.0067
T1ISRE(IRF)/ThioMac-Ifnb-Expression/Homer	ACTTTCGTTTCT	0.0001	4	75	0.0096	44.4	0.0057
GATA3(Zf),DR4/iTreg-Gata3-ChIP-Seq(GSE20898)/Homer	AGATGKDGAGATAAG	0.001	3	285	0.0363	233	0.0297
GFY-Staf(?,Zf)/Promoter/Homer	RACTACAATTCCCAGAAKGC	0.01	2	578	0.0737	520.7	0.0663
GFY(?)/Promoter/Homer	ACTACAATTCCC	0.01	2	667	0.0851	603.2	0.0768
Pax7(Paired,Homeobox),long/Myoblast-Pax7-ChIP-Seq(GSE25064)/Homer	TAATCHGATTAC	0.01	2	94	0.012	69.7	0.0089
Pax7(Paired,Homeobox),longest/Myoblast-Pax7-ChIP-Seq(GSE25064)/Homer	NTAATTDGCYAATTANNWWD	0.01	2	100	0.0128	76.6	0.0098
GATA3(Zf),DR8/iTreg-Gata3-ChIP-Seq(GSE20898)/Homer	AGATSTNDNNDSAGATAASN	0.1	1	267	0.034	232.2	0.0296
p53(p53)/mES-cMyc-ChIP-Seq(GSE11431)/Homer	ACATGCCCGGGCAT	0.1	1	126	0.0161	111.8	0.0142
CTCF-SatelliteElement(Zf?)/CD4+-CTCF-ChIP-Seq(Barski et al.)/Homer	TGCAGTTCCMVNWRTGGCCA	1	0	76	0.0097	66.7	0.0085

## Sheet: C - Lsd1BoundFedvsBoundStatic
Table S4 – Related to Figures 1, 2, 5, and 2. Enrichment of transcription factor (TF) motifs in H3K27ac peak classes.
Motif Name	Consensus	P-value	-Log P-value	# of Target Sequences with Motif(of 7843)	% of Target Sequences with Motif	# of Background Sequences with Motif(of 1552)	% of Background Sequences with Motif
ETV1(ETS)/GIST48-ETV1-ChIP-Seq(GSE22441)/Homer	AACCGGAAGT	1e-350	350	6258	0.7979	907.8	0.585
GABPA(ETS)/Jurkat-GABPa-ChIP-Seq(GSE17954)/Homer	RACCGGAAGT	1e-325	325	5346	0.6816	722.7	0.4658
ERG(ETS)/VCaP-ERG-ChIP-Seq(GSE14097)/Homer	ACAGGAAGTG	1e-324	324	6298	0.803	930.5	0.5997
MITF(bHLH)/MastCells-MITF-ChIP-Seq(GSE48085)/Homer	RTCATGTGAC	1e-316	316	4137	0.5275	495.6	0.3194
EHF(ETS)/LoVo-EHF-ChIP-Seq(GSE49402)/Homer	AVCAGGAAGT	1e-310	310	5602	0.7143	783	0.5046
NPAS2(bHLH)/Liver-NPAS2-ChIP-Seq(GSE39860)/Homer	KCCACGTGAC	1e-300	300	4482	0.5715	566.1	0.3649
ZFX(Zf)/mES-Zfx-ChIP-Seq(GSE11431)/Homer	AGGCCTRG	1e-297	297	5599	0.7139	790.3	0.5093
CRX(Homeobox)/Retina-Crx-ChIP-Seq(GSE20012)/Homer	GCTAATCC	1e-290	290	6336	0.8079	958.6	0.6178
Erra(NR)/HepG2-Erra-ChIP-Seq(GSE31477)/Homer	CAAAGGTCAG	1e-289	289	6444	0.8216	984.9	0.6348
SPDEF(ETS)/VCaP-SPDEF-ChIP-Seq(SRA014231)/Homer	ASWTCCTGBT	1e-283	283	4992	0.6365	673	0.4337
Lhx3(Homeobox)/Neuron-Lhx3-ChIP-Seq(GSE31456)/Homer	ADBTAATTAR	1e-282	282	4963	0.6328	668.4	0.4308
Fli1(ETS)/CD8-FLI-ChIP-Seq(GSE20898)/Homer	NRYTTCCGGH	1e-281	281	6035	0.7695	894.8	0.5767
Foxo1(Forkhead)/RAW-Foxo1-ChIP-Seq(Fan et al.)/Homer	CTGTTTAC	1e-280	280	5956	0.7594	877.4	0.5655
Olig2(bHLH)/Neuron-Olig2-ChIP-Seq(GSE30882)/Homer	RCCATMTGTT	1e-276	276	5928	0.7558	873.9	0.5632
Atoh1(bHLH)/Cerebellum-Atoh1-ChIP-Seq(GSE22111)/Homer	VNRVCAGCTGGY	1e-273	273	4706	0.6	623.4	0.4018
Znf263(Zf)/K562-Znf263-ChIP-Seq(GSE31477)/Homer	CVGTSCTCCC	1e-269	269	6611	0.8429	1036.3	0.6679
MyoG(bHLH)/C2C12-MyoG-ChIP-Seq(GSE36024)/Homer	AACAGCTG	1e-267	267	4767	0.6078	638.4	0.4114
BMAL1(bHLH)/Liver-Bmal1-ChIP-Seq(GSE39860)/Homer	GNCACGTG	1e-266	266	5477	0.6983	782.9	0.5045
Meis1(Homeobox)/MastCells-Meis1-ChIP-Seq(GSE48085)/Homer	VGCTGWCAVB	1e-266	266	5991	0.7639	893.3	0.5757
NeuroD1(bHLH)/Islet-NeuroD1-ChIP-Seq(GSE30298)/Homer	GCCATCTGTT	1e-266	266	3915	0.4992	481	0.31
MyoD(bHLH)/Myotube-MyoD-ChIP-Seq(GSE21614)/Homer	RRCAGCTGYTSY	1e-263	263	4122	0.5256	519.5	0.3348
Sox3(HMG)/NPC-Sox3-ChIP-Seq(GSE33059)/Homer	CCWTTGTY	1e-262	262	5357	0.683	759.8	0.4897
STAT4(Stat)/CD4-Stat4-ChIP-Seq(GSE22104)/Homer	NYTTCCWGGAAR	1e-262	262	4170	0.5317	528.3	0.3405
Myf5(bHLH)/GM-Myf5-ChIP-Seq(GSE24852)/Homer	BAACAGCTGT	1e-259	259	3661	0.4668	439.4	0.2832
Ap4(bHLH)/AML-Tfap4-ChIP-Seq(GSE45738)/Homer	NAHCAGCTGD	1e-258	258	4930	0.6286	675.4	0.4353
Esrrb(NR)/mES-Esrrb-ChIP-Seq(GSE11431)/Homer	KTGACCTTGA	1e-258	258	3174	0.4047	357.9	0.2306
ETS1(ETS)/Jurkat-ETS1-ChIP-Seq(GSE17954)/Homer	ACAGGAAGTG	1e-258	258	5417	0.6907	774.2	0.4989
RUNX1(Runt)/Jurkat-RUNX1-ChIP-Seq(GSE29180)/Homer	AAACCACARM	1e-255	255	4186	0.5337	535.6	0.3452
Nr5a2(NR)/Pancreas-LRH1-ChIP-Seq(GSE34295)/Homer	BTCAAGGTCA	1e-253	253	3441	0.4387	404.5	0.2607
HIF-1b(HLH)/T47D-HIF1b-ChIP-Seq(GSE59937)/Homer	RTACGTGC	1e-252	252	5416	0.6906	777.5	0.5011
Smad2(MAD)/ES-SMAD2-ChIP-Seq(GSE29422)/Homer	CTGTCTGG	1e-251	251	6076	0.7747	921.1	0.5937
Stat3+il21(Stat)/CD4-Stat3-ChIP-Seq(GSE19198)/Homer	SVYTTCCNGGAARB	1e-251	251	3768	0.4804	462.3	0.298
EBF1(EBF)/Near-E2A-ChIP-Seq(GSE21512)/Homer	GTCCCCWGGGGA	1e-250	250	5036	0.6421	701.5	0.4521
Lhx2(Homeobox)/HFSC-Lhx2-ChIP-Seq(GSE48068)/Homer	TAATTAGN	1e-250	250	3708	0.4728	452.1	0.2914
Sox10(HMG)/SciaticNerve-Sox3-ChIP-Seq(GSE35132)/Homer	CCWTTGTYYB	1e-248	248	5210	0.6643	737.8	0.4755
E2A(bHLH),near_PU.1/Bcell-PU.1-ChIP-Seq(GSE21512)/Homer	NVCACCTGBN	1e-247	247	5646	0.7199	829.1	0.5343
ELF5(ETS)/T47D-ELF5-ChIP-Seq(GSE30407)/Homer	ACVAGGAAGT	1e-246	246	4137	0.5275	531.5	0.3426
Isl1(Homeobox)/Neuron-Isl1-ChIP-Seq(GSE31456)/Homer	CTAATKGV	1e-246	246	5907	0.7532	887	0.5716
NFkB-p65(RHD)/GM12787-p65-ChIP-Seq(GSE19485)/Homer	WGGGGATTTCCC	1e-245	245	2793	0.3561	301.9	0.1945
E2A(bHLH)/proBcell-E2A-ChIP-Seq(GSE21978)/Homer	DNRCAGCTGY	1e-244	244	5681	0.7243	838.2	0.5402
Rfx5(HTH)/GM12878-Rfx5-ChIP-Seq(GSE31477)/Homer	SCCTAGCAACAG	1e-244	244	2282	0.291	223.9	0.1443
Eomes(T-box)/H9-Eomes-ChIP-Seq(GSE26097)/Homer	ATTAACACCT	1e-242	242	6029	0.7687	916.7	0.5908
MYB(HTH)/ERMYB-Myb-ChIPSeq(GSE22095)/Homer	GGCVGTTR	1e-240	240	6284	0.8012	975.9	0.629
Tcf12(bHLH)/GM12878-Tcf12-ChIP-Seq(GSE32465)/Homer	VCAGCTGYTG	1e-240	240	4540	0.5789	610.9	0.3937
PPARE(NR),DR1/3T3L1-Pparg-ChIP-Seq(GSE13511)/Homer	TGACCTTTGCCCCA	1e-239	239	4273	0.5448	560.9	0.3615
FOXP1(Forkhead)/H9-FOXP1-ChIP-Seq(GSE31006)/Homer	NYYTGTTTACHN	1e-238	238	2271	0.2896	224.8	0.1449
Smad3(MAD)/NPC-Smad3-ChIP-Seq(GSE36673)/Homer	TWGTCTGV	1e-237	237	7093	0.9044	1179.3	0.76
n-Myc(bHLH)/mES-nMyc-ChIP-Seq(GSE11431)/Homer	VRCCACGTGG	1e-236	236	3442	0.4389	413.8	0.2667
AP-2gamma(AP2)/MCF7-TFAP2C-ChIP-Seq(GSE21234)/Homer	SCCTSAGGSCAW	1e-235	235	5488	0.6997	803.3	0.5177
PPRE	AGGKCAAAGGTCAA	1e-235	235	6929	0.8835	1137	0.7328
HOXD13(Homeobox)/Chicken-Hoxd13-ChIP-Seq(GSE38910)/Homer	NCYAATAAAA	1e-233	233	3591	0.4579	440.2	0.2837
Pitx1(Homeobox)/Chicken-Pitx1-ChIP-Seq(GSE38910)/Homer	TAATCCCN	1e-233	233	7414	0.9453	1274.6	0.8215
RXR(NR),DR1/3T3L1-RXR-ChIP-Seq(GSE13511)/Homer	TAGGGCAAAGGTCA	1e-232	232	4817	0.6142	668.1	0.4306
BMYB(HTH)/Hela-BMYB-ChIP-Seq(GSE27030)/Homer	NHAACBGYYV	1e-231	231	5845	0.7453	883	0.5691
Smad4(MAD)/ESC-SMAD4-ChIP-Seq(GSE29422)/Homer	VBSYGTCTGG	1e-231	231	6141	0.783	948.9	0.6116
ZNF711(Zf)/SHSY5Y-ZNF711-ChIP-Seq(GSE20673)/Homer	AGGCCTAGC	1e-231	231	6349	0.8095	996.5	0.6422
Rbpj1(?)/Panc1-Rbpj1-ChIP-Seq(GSE47459)/Homer	HTTTCCCASG	1e-230	230	5511	0.7027	811.6	0.5231
Ascl1(bHLH)/NeuralTubes-Ascl1-ChIP-Seq(GSE55840)/Homer	NNVVCAGCTGBN	1e-228	228	5852	0.7461	885.4	0.5706
NFAT(RHD)/Jurkat-NFATC1-ChIP-Seq(Jolma et al.)/Homer	ATTTTCCATT	1e-228	228	3761	0.4795	473.9	0.3054
Sox2(HMG)/mES-Sox2-ChIP-Seq(GSE11431)/Homer	BCCATTGTTC	1e-225	225	3526	0.4496	433.7	0.2795
TATA-Box(TBP)/Promoter/Homer	CCTTTTAWAGSC	1e-225	225	5000	0.6375	709.9	0.4575
AP-2alpha(AP2)/Hela-AP2alpha-ChIP-Seq(GSE31477)/Homer	ATGCCCTGAGGC	1e-217	217	4752	0.6059	665	0.4286
NF1-halfsite(CTF)/LNCaP-NF1-ChIP-Seq(Unpublished)/Homer	YTGCCAAG	1e-217	217	5985	0.7631	922.7	0.5946
PU.1-IRF(ETS:IRF)/Bcell-PU.1-ChIP-Seq(GSE21512)/Homer	MGGAAGTGAAAC	1e-217	217	5276	0.6727	770.4	0.4965
Nkx2.5(Homeobox)/HL1-Nkx2.5.biotin-ChIP-Seq(GSE21529)/Homer	RRSCACTYAA	1e-216	216	6442	0.8214	1027.7	0.6623
Tbet(T-box)/CD8-Tbet-ChIP-Seq(GSE33802)/Homer	AGGTGTGAAM	1e-215	215	4161	0.5305	553.3	0.3566
FOXA1(Forkhead)/MCF7-FOXA1-ChIP-Seq(GSE26831)/Homer	WAAGTAAACA	1e-214	214	3677	0.4688	466.9	0.3009
Sox6(HMG)/Myotubes-Sox6-ChIP-Seq(GSE32627)/Homer	CCATTGTTNY	1e-214	214	5016	0.6396	719.2	0.4635
AMYB(HTH)/Testes-AMYB-ChIP-Seq(GSE44588)/Homer	TGGCAGTTGG	1e-213	213	5797	0.7391	883.7	0.5695
Foxa2(Forkhead)/Liver-Foxa2-ChIP-Seq(GSE25694)/Homer	CYTGTTTACWYW	1e-213	213	3390	0.4322	416.7	0.2686
Nkx6.1(Homeobox)/Islet-Nkx6.1-ChIP-Seq(GSE40975)/Homer	GKTAATGR	1e-212	212	6140	0.7829	960.5	0.619
PR(NR)/T47D-PR-ChIP-Seq(GSE31130)/Homer	VAGRACAKNCTGTBC	1e-211	211	6204	0.791	976	0.629
Elk1(ETS)/Hela-Elk1-ChIP-Seq(GSE31477)/Homer	HACTTCCGGY	1e-209	209	4863	0.62	692.3	0.4462
Ptf1a(bHLH)/Panc1-Ptf1a-ChIP-Seq(GSE47459)/Homer	ACAGCTGTTN	1e-207	207	6948	0.8859	1158.3	0.7465
RUNX2(Runt)/PCa-RUNX2-ChIP-Seq(GSE33889)/Homer	NWAACCACADNN	1e-207	207	3378	0.4307	417.2	0.2689
Nr5a2(NR)/mES-Nr5a2-ChIP-Seq(GSE19019)/Homer	BTCAAGGTCA	1e-205	205	2806	0.3578	322.5	0.2079
Sox4(HMG)/proB-Sox4-ChIP-Seq(GSE50066)/Homer	YCTTTGTTCC	1e-203	203	3541	0.4515	448.6	0.2891
Tlx?(NR)/NPC-H3K4me1-ChIP-Seq(GSE16256)/Homer	CTGGCAGSCTGCCA	1e-202	202	2377	0.3031	255.6	0.1647
Foxh1(Forkhead)/hESC-FOXH1-ChIP-Seq(GSE29422)/Homer	NNTGTGGATTSS	1e-201	201	2640	0.3366	297.1	0.1915
MafA(bZIP)/Islet-MafA-ChIP-Seq(GSE30298)/Homer	TGCTGACTCA	1e-200	200	3738	0.4766	485.4	0.3129
Nkx2.1(Homeobox)/LungAC-Nkx2.1-ChIP-Seq(GSE43252)/Homer	RSCACTYRAG	1e-200	200	7027	0.896	1183.5	0.7627
CLOCK(bHLH)/Liver-Clock-ChIP-Seq(GSE39860)/Homer	GHCACGTG	1e-199	199	3023	0.3854	361.3	0.2329
ELF1(ETS)/Jurkat-ELF1-ChIP-Seq(SRA014231)/Homer	AVCCGGAAGT	1e-199	199	4572	0.5829	641.9	0.4137
Tbx5(T-box)/HL1-Tbx5.biotin-ChIP-Seq(GSE21529)/Homer	AGGTGTCA	1e-199	199	7248	0.9241	1244.7	0.8022
GSC(Homeobox)/FrogEmbryos-GSC-ChIP-Seq(DRA000576)/Homer	RGGATTAR	1e-198	198	4024	0.5131	538.9	0.3473
FOXA1(Forkhead)/LNCAP-FOXA1-ChIP-Seq(GSE27824)/Homer	WAAGTAAACA	1e-197	197	4218	0.5378	575.5	0.3709
Nkx3.1(Homeobox)/LNCaP-Nkx3.1-ChIP-Seq(GSE28264)/Homer	AAGCACTTAA	1e-197	197	6556	0.8359	1067.5	0.688
Fox:Ebox(Forkhead,bHLH)/Panc1-Foxa2-ChIP-Seq(GSE47459)/Homer	NNNVCTGWGYAAACASN	1e-195	195	3942	0.5026	525.5	0.3387
AR-halfsite(NR)/LNCaP-AR-ChIP-Seq(GSE27824)/Homer	CCAGGAACAG	1e-194	194	7457	0.9508	1310	0.8443
GATA3(Zf)/iTreg-Gata3-ChIP-Seq(GSE20898)/Homer	AGATAASR	1e-188	188	4646	0.5924	663.9	0.4279
Elk4(ETS)/Hela-Elk4-ChIP-Seq(GSE31477)/Homer	NRYTTCCGGY	1e-187	187	4926	0.6281	719.8	0.4639
Rfx1(HTH)/NPC-H3K4me1-ChIP-Seq(GSE16256)/Homer	KGTTGCCATGGCAA	1e-187	187	1640	0.2091	152.7	0.0984
RUNX-AML(Runt)/CD4+-PolII-ChIP-Seq(Barski et al.)/Homer	GCTGTGGTTW	1e-187	187	3121	0.3979	384.9	0.2481
RUNX(Runt)/HPC7-Runx1-ChIP-Seq(GSE22178)/Homer	SAAACCACAG	1e-186	186	3240	0.4131	405.9	0.2616
THRa(NR)/C17.2-THRa-ChIP-Seq(GSE38347)/Homer	GGTCANYTGAGGWCA	1e-185	185	2486	0.317	280.9	0.181
Bcl6(Zf)/Liver-Bcl6-ChIP-Seq(GSE31578)/Homer	NNNCTTTCCAGGAAA	1e-183	183	5067	0.6461	750.8	0.4839
Otx2(Homeobox)/EpiLC-Otx2-ChIP-Seq(GSE56098)/Homer	NYTAATCCYB	1e-183	183	3111	0.3967	385.5	0.2484
STAT6(Stat)/CD4-Stat6-ChIP-Seq(GSE22104)/Homer	ABTTCYYRRGAA	1e-182	182	2500	0.3188	284.9	0.1836
EWS:FLI1-fusion(ETS)/SK_N_MC-EWS:FLI1-ChIP-Seq(SRA014231)/Homer	VACAGGAAAT	1e-180	180	3700	0.4718	490.1	0.3159
STAT6(Stat)/Macrophage-Stat6-ChIP-Seq(GSE38377)/Homer	TTCCKNAGAA	1e-179	179	2598	0.3313	301.6	0.1944
Stat3(Stat)/mES-Stat3-ChIP-Seq(GSE11431)/Homer	CTTCCGGGAA	1e-178	178	3235	0.4125	409.7	0.2641
c-Myc(bHLH)/LNCAP-cMyc-ChIP-Seq(Unpublished)/Homer	VCCACGTG	1e-177	177	3250	0.4144	413	0.2662
Pdx1(Homeobox)/Islet-Pdx1-ChIP-Seq(SRA008281)/Homer	YCATYAATCA	1e-171	171	3199	0.4079	407.6	0.2627
EWS:ERG-fusion(ETS)/CADO_ES1-EWS:ERG-ChIP-Seq(SRA014231)/Homer	ATTTCCTGTN	1e-169	169	3325	0.4239	430.3	0.2773
PRDM9(Zf)/Testis-DMC1-ChIP-Seq(GSE35498)/Homer	ADGGYAGYAGCATCT	1e-169	169	2302	0.2935	259.3	0.1671
Pit1(Homeobox)/GCrat-Pit1-ChIP-Seq(GSE58009)/Homer	ATGMATATDC	1e-168	168	2998	0.3823	374.7	0.2415
Nanog(Homeobox)/mES-Nanog-ChIP-Seq(GSE11724)/Homer	RGCCATTAAC	1e-167	167	7489	0.9549	1334.9	0.8603
c-Myc(bHLH)/mES-cMyc-ChIP-Seq(GSE11431)/Homer	VVCCACGTGG	1e-166	166	2420	0.3086	279.1	0.1799
E2F6(E2F)/Hela-E2F6-ChIP-Seq(GSE31477)/Homer	GGCGGGAARN	1e-166	166	4227	0.539	597.9	0.3854
USF1(bHLH)/GM12878-Usf1-ChIP-Seq(GSE32465)/Homer	SGTCACGTGR	1e-163	163	2708	0.3453	328.5	0.2117
CEBP:AP1(bZIP)/ThioMac-CEBPb-ChIP-Seq(GSE21512)/Homer	DRTGTTGCAA	1e-160	160	2952	0.3764	371.8	0.2396
NF1(CTF)/LNCAP-NF1-ChIP-Seq(Unpublished)/Homer	CYTGGCABNSTGCCAR	1e-159	159	2326	0.2966	268.4	0.173
HNF4a(NR),DR1/HepG2-HNF4a-ChIP-Seq(GSE25021)/Homer	CARRGKBCAAAGTYCA	1e-154	154	2415	0.3079	285.1	0.1837
KLF5(Zf)/LoVo-KLF5-ChIP-Seq(GSE49402)/Homer	DGGGYGKGGC	1e-154	154	6435	0.8205	1068.5	0.6886
p63(p53)/Keratinocyte-p63-ChIP-Seq(GSE17611)/Homer	NNDRCATGYCYNRRCATGYH	1e-154	154	1838	0.2343	194.6	0.1254
Egr1(Zf)/K562-Egr1-ChIP-Seq(GSE32465)/Homer	TGCGTGGGYG	1e-153	153	4562	0.5817	672	0.4331
PU.1(ETS)/ThioMac-PU.1-ChIP-Seq(GSE21512)/Homer	AGAGGAAGTG	1e-153	153	2774	0.3537	345.7	0.2228
bHLHE40(bHLH)/HepG2-BHLHE40-ChIP-Seq(GSE31477)/Homer	KCACGTGMCN	1e-152	152	2077	0.2648	232.7	0.15
HOXA9(Homeobox)/HSC-Hoxa9-ChIP-Seq(GSE33509)/Homer	GGCCATAAATCA	1e-150	150	2493	0.3179	300.3	0.1935
RBPJ:Ebox(?,bHLH)/Panc1-Rbpj1-ChIP-Seq(GSE47459)/Homer	GGGRAARRGRMCAGMTG	1e-150	150	1942	0.2476	212.9	0.1372
bZIP:IRF(bZIP,IRF)/Th17-BatF-ChIP-Seq(GSE39756)/Homer	NAGTTTCABTHTGACTNW	1e-148	148	1825	0.2327	196	0.1263
Unknown-ESC-element(?)/mES-Nanog-ChIP-Seq(GSE11724)/Homer	CACAGCAGGGGG	1e-148	148	3065	0.3908	398.1	0.2566
Usf2(bHLH)/C2C12-Usf2-ChIP-Seq(GSE36030)/Homer	GTCACGTGGT	1e-148	148	1923	0.2452	210.9	0.1359
HNF6(Homeobox)/Liver-Hnf6-ChIP-Seq(ERP000394)/Homer	NTATYGATCH	1e-147	147	2193	0.2796	253.9	0.1636
TEAD4(TEA)/Tropoblast-Tead4-ChIP-Seq(GSE37350)/Homer	CCWGGAATGY	1e-145	145	3505	0.4469	478.5	0.3084
YY1(Zf)/Promoter/Homer	CAAGATGGCGGC	1e-145	145	982	0.1252	78.6	0.0507
Arnt:Ahr(bHLH)/MCF7-Arnt-ChIP-Seq(Lo et al.)/Homer	TBGCACGCAA	1e-142	142	4007	0.5109	573.3	0.3695
Unknown(Homeobox)/Limb-p300-ChIP-Seq/Homer	SSCMATWAAA	1e-141	141	2650	0.3379	331.1	0.2134
Cdx2(Homeobox)/mES-Cdx2-ChIP-Seq(GSE14586)/Homer	GYMATAAAAH	1e-139	139	2456	0.3131	301	0.194
FXR(NR),IR1/Liver-FXR-ChIP-Seq(Chong et al.)/Homer	AGGTCANTGACCTB	1e-139	139	2266	0.2889	269.2	0.1735
PRDM14(Zf)/H1-PRDM14-ChIP-Seq(GSE22767)/Homer	RGGTCTCTAACY	1e-139	139	1862	0.2374	205	0.1321
Gfi1b(Zf)/HPC7-Gfi1b-ChIP-Seq(GSE22178)/Homer	MAATCACTGC	1e-136	136	2842	0.3624	368	0.2371
ETS(ETS)/Promoter/Homer	AACCGGAAGT	1e-135	135	3336	0.4253	455.1	0.2933
CHR(?)/Hela-CellCycle-Expression/Homer	SRGTTTCAAA	1e-134	134	2762	0.3522	356	0.2294
Ets1-distal(ETS)/CD4+-PolII-ChIP-Seq(Barski et al.)/Homer	MACAGGAAGT	1e-134	134	1814	0.2313	200.8	0.1294
X-box(HTH)/NPC-H3K4me1-ChIP-Seq(GSE16256)/Homer	GGTTGCCATGGCAA	1e-134	134	995	0.1269	83.6	0.0539
CEBP(bZIP)/ThioMac-CEBPb-ChIP-Seq(GSE21512)/Homer	ATTGCGCAAC	1e-133	133	2600	0.3315	329	0.212
STAT5(Stat)/mCD4+-Stat5-ChIP-Seq(GSE12346)/Homer	RTTTCTNAGAAA	1e-133	133	1926	0.2456	219	0.1411
Gata4(Zf)/Heart-Gata4-ChIP-Seq(GSE35151)/Homer	NBWGATAAGR	1e-131	131	3619	0.4614	509.5	0.3284
Insm1-ShiqiJia	RCCASHAGGKGGCGC	1e-129	129	3463	0.4415	482.9	0.3112
PAX5(Paired,Homeobox)/GM12878-PAX5-ChIP-Seq(GSE32465)/Homer	GCAGCCAAGCRTGACH	1e-128	128	2439	0.311	304.1	0.196
AP-1(bZIP)/ThioMac-PU.1-ChIP-Seq(GSE21512)/Homer	VTGACTCATC	1e-127	127	2897	0.3694	383.9	0.2474
TEAD(TEA)/Fibroblast-PU.1-ChIP-Seq(Unpublished)/Homer	YCWGGAATGY	1e-127	127	2638	0.3364	338.1	0.2179
ZNF143|STAF(Zf)/CUTLL-ZNF143-ChIP-Seq(GSE29600)/Homer	ATTTCCCAGVAKSCY	1e-127	127	2235	0.285	271.9	0.1752
NFY(CCAAT)/Promoter/Homer	RGCCAATSRG	1e-126	126	4034	0.5143	591.1	0.3809
ARE(NR)/LNCAP-AR-ChIP-Seq(GSE27824)/Homer	RGRACASNSTGTYCYB	1e-123	123	1359	0.1733	137.3	0.0885
Tcf4(HMG)/Hct116-Tcf4-ChIP-Seq(SRA012054)/Homer	ASATCAAAGGVA	1e-123	123	1994	0.2542	235	0.1514
SCL(bHLH)/HPC7-Scl-ChIP-Seq(GSE13511)/Homer	AVCAGCTG	1e-121	121	7628	0.9726	1405.9	0.9061
GRHL2(CP2)/HBE-GRHL2-ChIP-Seq(GSE46194)/Homer	AAACYKGTTWDACMRGTTTB	1e-120	120	1825	0.2327	210	0.1353
TEAD2(TEA)/Py2T-Tead2-ChIP-Seq(GSE55709)/Homer	CCWGGAATGY	1e-120	120	2302	0.2935	286.1	0.1844
VDR(NR),DR3/GM10855-VDR+vitD-ChIP-Seq(GSE22484)/Homer	ARAGGTCANWGAGTTCANNN	1e-116	116	1197	0.1526	117.1	0.0754
Hoxc9(Homeobox)/Ainv15-Hoxc9-ChIP-Seq(GSE21812)/Homer	GGCCATAAATCA	1e-114	114	1954	0.2491	233.7	0.1506
PRDM1(Zf)/Hela-PRDM1-ChIP-Seq(GSE31477)/Homer	ACTTTCACTTTC	1e-112	112	2666	0.3399	353.2	0.2277
ERE(NR),IR3/MCF7-ERa-ChIP-Seq(Unpublished)/Homer	VAGGTCACNSTGACC	1e-108	108	1518	0.1935	168.1	0.1083
Gata2(Zf)/K562-GATA2-ChIP-Seq(GSE18829)/Homer	BBCTTATCTS	1e-105	105	2631	0.3355	352.9	0.2274
SpiB(ETS)/OCILY3-SPIB-ChIP-Seq(GSE56857)/Homer	AAAGRGGAAGTG	1e-105	105	1548	0.1974	174.4	0.1124
Tbx20(T-box)/Heart-Tbx20-ChIP-Seq(GSE29636)/Homer	GGTGYTGACAGS	1e-100	100	1359	0.1733	148.6	0.0958
Nur77(NR)/K562-NR4A1-ChIP-Seq(GSE31363)/Homer	TGACCTTTNCNT	1e-99	99	984	0.1255	94.6	0.0609
Srebp1a(bHLH)/HepG2-Srebp1a-ChIP-Seq(GSE31477)/Homer	RTCACSCCAY	1e-99	99	1221	0.1557	128.7	0.083
Egr2(Zf)/Thymocytes-Egr2-ChIP-Seq(GSE34254)/Homer	NGCGTGGGCGGR	1e-98	98	1849	0.2358	226.8	0.1462
Gata1(Zf)/K562-GATA1-ChIP-Seq(GSE18829)/Homer	SAGATAAGRV	1e-97	97	2417	0.3082	321.1	0.2069
Oct2(POU,Homeobox)/Bcell-Oct2-ChIP-Seq(GSE21512)/Homer	ATATGCAAAT	1e-96	96	1096	0.1397	111.6	0.072
GRE(NR),IR3/A549-GR-ChIP-Seq(GSE32465)/Homer	NRGVACABNVTGTYCY	1e-95	95	766	0.0977	66.9	0.0431
HIF2a(bHLH)/785_O-HIF2a-ChIP-Seq(GSE34871)/Homer	GCACGTACCC	1e-94	94	2561	0.3265	348.8	0.2248
EBF(EBF)/proBcell-EBF-ChIP-Seq(GSE21978)/Homer	DGTCCCYRGGGA	1e-93	93	1536	0.1958	179.7	0.1158
Pax8(Paired,Homeobox)/Thyroid-Pax8-ChIP-Seq(GSE26938)/Homer	GTCATGCHTGRCTGS	1e-93	93	1948	0.2484	245.7	0.1584
Rfx2(HTH)/LoVo-RFX2-ChIP-Seq(GSE49402)/Homer	GTTGCCATGGCAACM	1e-93	93	1059	0.135	107.1	0.069
STAT1(Stat)/HelaS3-STAT1-ChIP-Seq(GSE12782)/Homer	NATTTCCNGGAAAT	1e-92	92	1705	0.2174	206.3	0.133
E-box(bHLH)/Promoter/Homer	SSGGTCACGTGA	1e-91	91	808	0.103	73.2	0.0472
GRE(NR),IR3/RAW264.7-GRE-ChIP-Seq(Unpublished)/Homer	VAGRACAKWCTGTYC	1e-91	91	1248	0.1591	136.9	0.0882
Mef2a(MADS)/HL1-Mef2a.biotin-ChIP-Seq(GSE21529)/Homer	CYAAAAATAG	1e-91	91	1834	0.2338	229	0.1476
RFX(HTH)/K562-RFX3-ChIP-Seq(SRA012198)/Homer	CGGTTGCCATGGCAAC	1e-91	91	1023	0.1304	103.8	0.0669
Mef2c(MADS)/GM12878-Mef2c-ChIP-Seq(GSE32465)/Homer	DCYAAAAATAGM	1e-89	89	1764	0.2249	218.3	0.1407
BATF(bZIP)/Th17-BATF-ChIP-Seq(GSE39756)/Homer	DATGASTCAT	1e-85	85	2625	0.3347	367.6	0.2369
E2F4(E2F)/K562-E2F4-ChIP-Seq(GSE31477)/Homer	GGCGGGAAAH	1e-84	84	4037	0.5147	629.3	0.4056
IRF1(IRF)/PBMC-IRF1-ChIP-Seq(GSE43036)/Homer	GAAAGTGAAAGT	1e-81	81	923	0.1177	93.9	0.0605
Oct4(POU,Homeobox)/mES-Oct4-ChIP-Seq(GSE11431)/Homer	ATTTGCATAW	1e-80	80	1716	0.2188	216	0.1392
Atf3(bZIP)/GBM-ATF3-ChIP-Seq(GSE33912)/Homer	DATGASTCATHN	1e-79	79	2633	0.3357	373.4	0.2407
E2F1(E2F)/Hela-E2F1-ChIP-Seq(GSE22478)/Homer	CWGGCGGGAA	1e-78	78	2505	0.3194	352.3	0.227
Fra1(bZIP)/BT549-Fra1-ChIP-Seq(GSE46166)/Homer	NNATGASTCATH	1e-76	76	2285	0.2913	316	0.2036
Six1(Homeobox)/Myoblast-Six1-ChIP-Chip(GSE20150)/Homer	GKVTCADRTTWC	1e-76	76	1293	0.1649	151.5	0.0976
NRF(NRF)/Promoter/Homer	STGCGCATGCGC	1e-75	75	2082	0.2655	281.4	0.1814
Tcf3(HMG)/mES-Tcf3-ChIP-Seq(GSE11724)/Homer	ASWTCAAAGG	1e-75	75	1193	0.1521	136.5	0.088
ISRE(IRF)/ThioMac-LPS-Expression(GSE23622)/Homer	AGTTTCASTTTC	1e-72	72	429	0.0547	32	0.0206
NFkB-p50,p52(RHD)/Monocyte-p50-ChIP-Chip(Schreiber et al.)/Homer	GGGGGAATCCCC	1e-72	72	962	0.1227	103.8	0.0669
Brachyury(T-box)/Mesoendoderm-Brachyury-ChIP-exo(GSE54963)/Homer	ANTTMRCASBNNNGTGYKAAN	1e-71	71	1340	0.1709	162	0.1044
Tcfcp2l1(CP2)/mES-Tcfcp2l1-ChIP-Seq(GSE11431)/Homer	NRAACCRGTTYRAACCRGYT	1e-70	70	1181	0.1506	138	0.0889
CArG(MADS)/PUER-Srf-ChIP-Seq(Sullivan et al.)/Homer	CCATATATGGNM	1e-67	67	1516	0.1933	192.9	0.1243
Klf4(Zf)/mES-Klf4-ChIP-Seq(GSE11431)/Homer	GCCACACCCA	1e-67	67	3180	0.4055	484.1	0.312
PAX3:FKHR-fusion(Paired,Homeobox)/Rh4-PAX3:FKHR-ChIP-Seq(GSE19063)/Homer	ACCRTGACTAATTNN	1e-65	65	865	0.1103	92.4	0.0596
Phox2a(Homeobox)/Neuron-Phox2a-ChIP-Seq(GSE31456)/Homer	YTAATYNRATTA	1e-65	65	1315	0.1677	161.9	0.1043
EKLF(Zf)/Erythrocyte-Klf1-ChIP-Seq(GSE20478)/Homer	NWGGGTGTGGCY	1e-63	63	1523	0.1942	196.4	0.1266
Pbx3(Homeobox)/GM12878-PBX3-ChIP-Seq(GSE32465)/Homer	SCTGTCAMTCAN	1e-62	62	1563	0.1993	204.8	0.132
Hoxb4(Homeobox)/ES-Hoxb4-ChIP-Seq(GSE34014)/Homer	TGATTRATGGCY	1e-61	61	911	0.1162	101	0.0651
IRF4(IRF)/GM12878-IRF4-ChIP-Seq(GSE32465)/Homer	ACTGAAACCA	1e-61	61	2222	0.2833	318	0.2049
Oct4:Sox17(POU,Homeobox,HMG)/F9-Sox17-ChIP-Seq(GSE44553)/Homer	CCATTGTATGCAAAT	1e-61	61	576	0.0734	53.3	0.0344
GATA(Zf),IR4/iTreg-Gata3-ChIP-Seq(GSE20898)/Homer	NAGATWNBNATCTNN	1e-60	60	341	0.0435	24.5	0.0158
Atf4(bZIP)/MEF-Atf4-ChIP-Seq(GSE35681)/Homer	MTGATGCAAT	1e-59	59	1200	0.153	147	0.0947
Pit1+1bp(Homeobox)/GCrat-Pit1-ChIP-Seq(GSE58009)/Homer	ATGCATAATTCA	1e-58	58	1128	0.1438	136.4	0.0879
ZBTB33(Zf)/GM12878-ZBTB33-ChIP-Seq(GSE32465)/Homer	GGVTCTCGCGAGAAC	1e-58	58	626	0.0798	61.6	0.0397
HIF-1a(bHLH)/MCF7-HIF1a-ChIP-Seq(GSE28352)/Homer	TACGTGCV	1e-57	57	1865	0.2378	259.3	0.1671
NRF1(NRF)/MCF7-NRF1-ChIP-Seq(Unpublished)/Homer	CTGCGCATGCGC	1e-56	56	1936	0.2468	272.9	0.1759
Reverb(NR),DR2/RAW-Reverba.biotin-ChIP-Seq(GSE45914)/Homer	GTRGGTCASTGGGTCA	1e-56	56	799	0.1019	87.5	0.0564
TR4(NR),DR1/Hela-TR4-ChIP-Seq(GSE24685)/Homer	GAGGTCAAAGGTCA	1e-56	56	745	0.095	79.4	0.0512
Tbox:Smad(T-box,MAD)/ESCd5-Smad2_3-ChIP-Seq(GSE29422)/Homer	AGGTGHCAGACA	1e-55	55	1104	0.1408	134.4	0.0866
Fosl2(bZIP)/3T3L1-Fosl2-ChIP-Seq(GSE56872)/Homer	NATGASTCABNN	1e-54	54	1553	0.198	208.2	0.1342
HRE(HSF)/Striatum-HSF1-ChIP-Seq(GSE38000)/Homer	TTCTAGAABNTTCTA	1e-54	54	1279	0.1631	163.7	0.1055
NFAT:AP1(RHD,bZIP)/Jurkat-NFATC1-ChIP-Seq(Jolma et al.)/Homer	SARTGGAAAAWRTGAGTCAB	1e-54	54	839	0.107	94.9	0.0612
BORIS(Zf)/K562-CTCFL-ChIP-Seq(GSE32465)/Homer	CNNBRGCGCCCCCTGSTGGC	1e-53	53	1811	0.2309	253.9	0.1636
Srebp2(bHLH)/HepG2-Srebp2-ChIP-Seq(GSE31477)/Homer	CGGTCACSCCAC	1e-53	53	880	0.1122	101.7	0.0656
NFkB-p65-Rel(RHD)/ThioMac-LPS-Expression(GSE23622)/Homer	GGAAATTCCC	1e-52	52	388	0.0495	32.3	0.0208
Atf1(bZIP)/K562-ATF1-ChIP-Seq(GSE31477)/Homer	GATGACGTCA	1e-50	50	3282	0.4185	523	0.3371
IRF2(IRF)/Erythroblas-IRF2-ChIP-Seq(GSE36985)/Homer	GAAASYGAAASY	1e-50	50	798	0.1017	90	0.058
OCT4-SOX2-TCF-NANOG(POU,Homeobox,HMG)/mES-Oct4-ChIP-Seq(GSE11431)/Homer	ATTTGCATAACAATG	1e-48	48	612	0.078	64.6	0.0416
HRE(HSF)/HepG2-HSF1-ChIP-Seq(GSE31477)/Homer	BSTTCTRGAABVTTCYAGAA	1e-45	45	1040	0.1326	131.2	0.0846
CEBP:CEBP(bZIP)/MEF-Chop-ChIP-Seq(GSE35681)/Homer	NTNATGCAAYMNNHTGMAAY	1e-44	44	601	0.0766	64.1	0.0413
Chop(bZIP)/MEF-Chop-ChIP-Seq(GSE35681)/Homer	ATTGCATCAT	1e-44	44	917	0.1169	112.9	0.0727
c-Jun-CRE(bZIP)/K562-cJun-ChIP-Seq(GSE31477)/Homer	ATGACGTCATCY	1e-41	41	1689	0.2154	244.8	0.1577
p53(p53)/Saos-p53-ChIP-Seq(GSE15780)/Homer	RRCATGYCYRGRCATGYYYN	1e-39	39	458	0.0584	46.8	0.0302
p53(p53)/Saos-p53-ChIP-Seq/Homer	RRCATGYCYRGRCATGYYYN	1e-39	39	458	0.0584	46.8	0.0302
GATA(Zf),IR3/iTreg-Gata3-ChIP-Seq(GSE20898)/Homer	NNNNNBAGATAWYATCTVHN	1e-38	38	551	0.0703	60.3	0.0389
TCFL2(HMG)/K562-TCF7L2-ChIP-Seq(GSE29196)/Homer	ACWTCAAAGG	1e-38	38	424	0.0541	42.6	0.0275
RARg(NR)/ES-RARg-ChIP-Seq(GSE30538)/Homer	AGGTCAAGGTCA	1e-37	37	204	0.026	14	0.009
Atf7(bZIP)/3T3L1-Atf7-ChIP-Seq(GSE56872)/Homer	NGRTGACGTCAY	1e-36	36	2499	0.3186	395.5	0.2549
GLI3(Zf)/Limb-GLI3-ChIP-Chip(GSE11077)/Homer	CGTGGGTGGTCC	1e-36	36	866	0.1104	110.7	0.0713
Hnf1(Homeobox)/Liver-Foxa2-Chip-Seq(GSE25694)/Homer	GGTTAAWCATTAA	1e-35	35	647	0.0825	76.9	0.0496
PAX5(Paired,Homeobox),condensed/GM12878-PAX5-ChIP-Seq(GSE32465)/Homer	GTCACGCTCSCTGM	1e-35	35	786	0.1002	98.4	0.0634
Jun-AP1(bZIP)/K562-cJun-ChIP-Seq(GSE31477)/Homer	GATGASTCATCN	1e-34	34	1133	0.1445	155	0.0999
Sp1(Zf)/Promoter/Homer	GGCCCCGCCCCC	1e-34	34	3774	0.4812	640.9	0.413
Atf2(bZIP)/3T3L1-Atf2-ChIP-Seq(GSE56872)/Homer	NRRTGACGTCAT	1e-33	33	1895	0.2416	289.9	0.1868
GATA:SCL(Zf,bHLH)/Ter119-SCL-ChIP-Seq(GSE18720)/Homer	CRGCTGBNGNSNNSAGATAA	1e-33	33	655	0.0835	79.4	0.0512
Pax7(Paired,Homeobox)/Myoblast-Pax7-ChIP-Seq(GSE25064)/Homer	TAATCAATTA	1e-33	33	353	0.045	34.4	0.0222
PBX1(Homeobox)/MCF7-PBX1-ChIP-Seq(GSE28007)/Homer	GSCTGTCACTCA	1e-33	33	605	0.0771	71.4	0.046
RORgt(NR)/EL4-RORgt.Flag-ChIP-Seq(GSE56019)/Homer	AAYTAGGTCA	1e-33	33	687	0.0876	84.1	0.0542
E2F7(E2F)/Hela-E2F7-ChIP-Seq(GSE32673)/Homer	VDTTTCCCGCCA	1e-31	31	1394	0.1777	204	0.1315
ETS:E-box(ETS,bHLH)/HPC7-Scl-ChIP-Seq(GSE22178)/Homer	AGGAARCAGCTG	1e-31	31	592	0.0755	70.4	0.0454
NF1:FOXA1(CTF,Forkhead)/LNCAP-FOXA1-ChIP-Seq(GSE27824)/Homer	WNTGTTTRYTTTGGCA	1e-29	29	273	0.0348	25.1	0.0162
LXRE(NR),DR4/RAW-LXRb.biotin-ChIP-Seq(GSE21512)/Homer	RGGTTACTANAGGTCA	1e-28	28	327	0.0417	33.2	0.0214
HOXA2(Homeobox)/mES-Hoxa2-ChIP-Seq(Donaldson et al.)/Homer	GYCATCMATCAT	1e-27	27	416	0.053	46.4	0.0299
EBNA1(EBV virus)/Raji-EBNA1-ChIP-Seq(GSE30709)/Homer	GGYAGCAYDTGCTDCCCNNN	1e-25	25	123	0.0157	8.5	0.0055
FOXA1:AR(Forkhead,NR)/LNCAP-AR-ChIP-Seq(GSE27824)/Homer	AGTAAACAAAAAAGAACAND	1e-24	24	321	0.0409	34.1	0.022
CTCF(Zf)/CD4+-CTCF-ChIP-Seq(Barski et al.)/Homer	AYAGTGCCMYCTRGTGGCCA	1e-23	23	969	0.1235	139.2	0.0897
GFX(?)/Promoter/Homer	ATTCTCGCGAGA	1e-23	23	254	0.0324	25.5	0.0165
p53(p53)/mES-cMyc-ChIP-Seq(GSE11431)/Homer	ACATGCCCGGGCAT	1e-22	22	126	0.0161	9.6	0.0062
Bach2(bZIP)/OCILy7-Bach2-ChIP-Seq(GSE44420)/Homer	TGCTGAGTCA	1e-20	20	998	0.1272	147.7	0.0952
GATA3(Zf),DR4/iTreg-Gata3-ChIP-Seq(GSE20898)/Homer	AGATGKDGAGATAAG	1e-20	20	285	0.0363	31.8	0.0205
Mouse_Recombination_Hotspot(Zf)/Testis-DMC1-ChIP-Seq(GSE24438)/Homer	ACTYKNATTCGTGNTACTTC	1e-19	19	304	0.0388	34.2	0.022
ETS:RUNX(ETS,Runt)/Jurkat-RUNX1-ChIP-Seq(GSE17954)/Homer	RCAGGATGTGGT	1e-17	17	755	0.0963	109.6	0.0706
GFY(?)/Promoter/Homer	ACTACAATTCCC	1e-17	17	667	0.085	94.4	0.0608
NF-E2(bZIP)/K562-NFE2-ChIP-Seq(GSE31477)/Homer	GATGACTCAGCA	1e-16	16	298	0.038	36	0.0232
CRE(bZIP)/Promoter/Homer	CSGTGACGTCAC	1e-15	15	1951	0.2488	327.6	0.2111
Pax7(Paired,Homeobox),longest/Myoblast-Pax7-ChIP-Seq(GSE25064)/Homer	NTAATTDGCYAATTANNWWD	1e-14	14	100	0.0128	8.1	0.0052
Nrf2(bZIP)/Lymphoblast-Nrf2-ChIP-Seq(GSE37589)/Homer	HTGCTGAGTCAT	1e-12	12	259	0.033	32.8	0.0211
Bach1(bZIP)/K562-Bach1-ChIP-Seq(GSE31477)/Homer	AWWNTGCTGAGTCAT	1e-11	11	276	0.0352	35.8	0.0231
GATA3(Zf),DR8/iTreg-Gata3-ChIP-Seq(GSE20898)/Homer	AGATSTNDNNDSAGATAASN	1e-09	9	267	0.034	35.5	0.0229
E2F(E2F)/Hela-CellCycle-Expression/Homer	TTSGCGCGAAAA	1e-08	8	655	0.0835	103.6	0.0667
GFY-Staf(?,Zf)/Promoter/Homer	RACTACAATTCCCAGAAKGC	1e-08	8	578	0.0737	90.5	0.0583
T1ISRE(IRF)/ThioMac-Ifnb-Expression/Homer	ACTTTCGTTTCT	1e-08	8	75	0.0096	7.6	0.0049
Pax7(Paired,Homeobox),long/Myoblast-Pax7-ChIP-Seq(GSE25064)/Homer	TAATCHGATTAC	0.0001	4	94	0.012	12.1	0.0078
JunD(bZIP)/K562-JunD-ChIP-Seq/Homer	ATGACGTCATCN	0.01	2	765	0.0975	136.2	0.0878
CTCF-SatelliteElement(Zf?)/CD4+-CTCF-ChIP-Seq(Barski et al.)/Homer	TGCAGTTCCMVNWRTGGCCA	1	0	76	0.0097	13.7	0.0088
REST-NRSF(Zf)/Jurkat-NRSF-ChIP-Seq/Homer	GGMGCTGTCCATGGTGCTGA	1	0	85	0.0108	15.1	0.0097
