# Supplementary material for: Nutrient regulation of the islet epigenome controls adaptive insulin secretion
Source: J Clin Invest. 2023 Apr 17;133(8):e165208. doi: 10.1172/JCI165208 (PMC10104905; doi:10.1172/JCI165208)
Supplement: Supplemental table 5 [file jci-133-165208-s011.xlsx]

## Sheet: A - T2D_LSD1bound_pcHiCgenes
Table S5 – Related to Figure 6. Promoters interacting with sites containing T2D-associated variants.
Gene
ABCB10
ABCC3
ABCC8
ABCF3
ABHD16A
ABHD16B
ABHD4
AC007421.1
AC011484.1
AC022498.1
AC127496.1
AC174470.1
ACADS
ACAP1
ACAP2
ACAT1
ACIN1
ACO1
ACOX2
ACTR2
ADAD2
ADAMTS2
ADAMTSL3
ADAMTSL4
ADAMTSL4-AS1
ADAR
ADC
ADORA3
AE000662.92
AES
AGTRAP
AHR
AJUBA
AK9
AKIP1
AL356356.1
AL590714.1
ALG1
ALG3
ALOXE3
ALYREF
ANAPC11
ANKH
ANKRD31
ANKRD39
ANKRD40
ANKRD46
ANKRD55
ANP32D
ANPEP
AP000295.9
AP3B2
AP3S2
APIP
APOA2
APOLD1
APTX
ARFGEF1
ARHGAP19
ARHGAP19-SLIT1
ARHGDIA
ARHGDIB
ARID1A
ARID3B
ARID5A
ARID5B
ARL15
ARL16
ASAP1
ASB8
ASCL3
ASPSCR1
ATF7IP
ATL2
ATM
ATN1
ATP2A3
ATP5F1
ATP5SL
ATP6V1C1
ATP6V1G2
ATPAF2
ATRIP
AZGP1
B3GNT8
B4GALNT1
B4GALT4
B4GALT6
BAG4
BAIAP2
BAZ1B
BCKDHB
BCL2L14
BCL6
BCL7B
BCL9
BCS1L
BDH2
BEST1
BLK
BLVRA
BOLA1
BRD7
BRPF1
BRSK1
BSND
BTAF1
BTBD1
BTNL2
C10orf11
C11orf16
C11orf65
C11orf91
C12orf54
C12orf61
C12orf68
C14orf119
C14orf164
C14orf28
C15orf38
C15orf38-AP3S2
C15orf40
C15orf53
C15orf54
C17orf72
C17orf97
C1orf162
C1orf192
C1orf64
C1QL4
C1R
C1RL
C1S
C2
C20ORF135
C20orf195
C20orf196
C20orf62
C21orf49
C21orf54
C21orf62
C2orf50
C2orf62
C2orf73
C2orf82
C2orf88
C5orf34
C5orf64
C6orf100
C6orf15
C6orf48
C7orf61
C8orf12
C8orf37
C8orf44
C8orf44-SGK3
C9orf173
C9orf24
C9orf3
CA14
CACNA1D
CAGE1
CALM1
CAMK1
CAMK2N2
CAPG
CAPN5
CBLN3
CBX7
CCDC121
CCDC34
CCDC61
CCDC82
CCL14
CCL16
CCM2
CCT3
CD302
CD44
CD52
CD59
CD68
CD79B
CD9
CDC25A
CDC37
CDCA3
CDH15
CDH24
CDIP1
CDK14
CDK17
CDK5RAP3
CDKL3
CDKN1B
CDKN2AIPNL
CENPP
CEP44
CEP57L1
CEP85
CETN3
CFB
CHCHD5
CHFR
CHI3L2
CHMP2B
CHMP4A
CHMP6
CHRNA2
CHTOP
CIAO1
CISD2
CISH
CKAP5
CLASP1
CLASRP
CLCNKA
CLDN4
CLHC1
CLINT1
CLIP2
CLK2
CLPX
CLSTN3
CLU
CMIP
CNEP1R1
CNP
COA1
COG6
COL27A1
COL7A1
COLCA1
COLCA2
COMMD9
COPS5
COPS7A
COX17
COX20
COX7A2
CPEB1
CPEB3
CRABP2
CSK
CSNK1E
CSPP1
CSRNP3
CTB-186H2.3
CTC-236F12.4
CTD-2203A3.1
CTDSP1
CTSB
CUL5
CUL9
CYB5RL
CYLD
CYP3A4
CYP3A43
DAD1
DAGLA
DAPK2
DCAF11
DCAF12
DCAF16
DCDC1
DCP1A
DCP2
DDC
DDX18
DDX39B
DDX56
DEFB134
DEFB135
DEFB136
DESI2
DFFA
DIEXF
DIP2B
DKKL1
DLEU1
DMKN
DNAI1
DNAJA1
DNAJB11
DNAJB6
DNAJC22
DNAJC24
DNAJC28
DNAJC30
DOC2A
DOC2B
DOCK9
DOK2
DOT1L
DSEL
DSP
DUSP12
DUSP16
DYNLL1
DZIP3
ECE2
ECM1
EEF1A1
EFCAB12
EHMT2
EIF2AK1
EIF2B4
EIF3M
EIF4A1
EIF4A2
EIF5
ELF5
ELL2
ELMOD3
ELP4
EMB
EMG1
EML6
ENDOD1
ENHO
ENO2
EOMES
EPHB3
EPS8L1
ERCC1
ERCC6L2
ERI1
ESRP1
ETV5
FAM103A1
FAM107A
FAM110D
FAM134C
FAM166A
FAM179B
FAM187B
FAM195B
FAM208B
FAM219A
FAM219B
FAM47E
FAM47E-STBD1
FAM69B
FANCM
FARP1
FBLN7
FBXL18
FBXO11
FBXO2
FBXO24
FBXO33
FBXO40
FBXO44
FBXO6
FBXO8
FGF17
FGFR1
FGGY
FIG4
FKBP3
FMNL3
FNDC4
FOXN2
FRYL
FSD2
FXR2
FXYD3
FZD3
FZD6
GADD45G
GAPDH
GCGR
GCKR
GGA1
GID4
GIGYF2
GIN1
GJA8
GJC3
GLIS3
GLS
GMCL1
GPCPD1
GPN1
GPR182
GPR19
GPR22
GRAMD4
GREB1
GTF3A
GTF3C2
H1FNT
HAPLN2
HAX1
HBCBP
HBP1
HCN3
HCRT
HDAC4
HDAC9
HDGFRP2
HDGFRP3
HES7
HGS
HIF3A
HIPK1
HIRIP3
HIST1H1B
HIST1H1E
HIST1H1T
HIST1H2AB
HIST1H2AE
HIST1H2AG
HIST1H2AH
HIST1H2AI
HIST1H2AJ
HIST1H2AL
HIST1H2AM
HIST1H2BB
HIST1H2BD
HIST1H2BG
HIST1H2BJ
HIST1H2BK
HIST1H2BL
HIST1H2BM
HIST1H2BO
HIST1H3B
HIST1H3C
HIST1H3D
HIST1H3H
HIST1H3I
HIST1H4D
HIST1H4H
HIST1H4I
HIST1H4J
HIST1H4K
HIST1H4L
HIST2H2AB
HIST2H2AC
HIST2H2BE
HIVEP2
HLA-DMA
HLA-DOA
HLA-DQA1
HMCES
HMGCS1
HMGN4
HMOX2
HNRNPLL
HOMER2
HORMAD2
HOXB13
HSPA1A
HSPA1L
HSPB7
HSPBP1
ICAM1
ICAM2
IDH2
IFFO1
IFNAR2
IFT122
IFT172
IGF1R
IGFL4
IL17RD
IL17REL
IL20RB
IL4
IL5
ILF2
IMMP1L
INCENP
INO80E
INSRR
INTS3
INTS8
IPPK
IRF1
IRX5
ISL1
ITGB7
ITPRIPL1
IVD
JRKL
JUN
KARS
KAT2B
KBTBD4
KCND3
KCNH4
KCNJ13
KCTD11
KDM1B
KHNYN
KIAA1161
KIAA1841
KIF12
KIRREL3
KLF7
KLHL28
KRT15
KRT19
KRT31
KRTAP16-1
KRTAP17-1
KRTAP29-1
KRTCAP3
KRTDAP
LALBA
LEAP2
LHFP
LMO1
LNX2
LPAR5
LPIN1
LPP
LRCH4
LRRC23
LRRC46
LRRC59
LSM1
LTBR
LUC7L3
LY6G6F
LYPD6
LYZL6
MAATS1
MACROD1
MAML3
MANBA
MAP3K12
MAPK6
MAPKAPK3
MARCH5
MBD4
MCC
MCF2L2
MDM1
MDP1
MEGT1
MERTK
MESP1
METTL13
MFHAS1
MFSD1
MICAL3
MICB
MIS18BP1
MKI67IP
MLC1
MLEC
MLLT4
MLXIPL
MMADHC
MMP14
MOV10L1
MPDU1
MPZ
MRPL10
MRPL32
MRPL37
MRPL4
MRPL47
MRPL51
MRPS30
MSH6
MSL2
MTFR1
MTIF2
MTIF3
MTMR11
MYBL1
MYEOV
MYO1A
MYO1B
MYO1G
MYO3A
MYRF
MYSM1
NAA60
NAB1
NAGPA
NAIF1
NAT14
NCAPD2
NCAPG
NCK1
NCOA7
NCOR2
NDUFAF6
NDUFB5
NDUFS3
NEK10
NELFB
NELFE
NES
NEU1
NFKB1
NFKBIL1
NHLRC1
NIPAL3
NLGN2
NNMT
NNT
NPAT
NPB
NPFF
NPHP3
NPR1
NRBP1
NRL
NT5DC4
NTPCR
NTRK1
NUDCD3
NUDT6
NUP98
NXN
NYAP1
OGDH
OLFM2
OR10AD1
OR2AE1
ORMDL1
OSCP1
OSGEPL1
OTUD3
OXA1L
P2RX1
P4HA2
P4HB
PAIP1
PAK6
PAM
PARL
PAX6
PAXBP1
PCCB
PCYT2
PDCD7
PDE11A
PDE3B
PDE4D
PDE6H
PDE7A
PDE8B
PDGFB
PDHB
PDHX
PDIK1L
PDLIM4
PEAR1
PEBP4
PEX13
PEX14
PEX26
PFKFB4
PFKM
PGAP1
PGAP2
PGLYRP1
PGRMC2
PHB2
PHF17
PI4KA
PIEZO1
PIK3CA
PIK3R3
PKIG
PLA2G1B
PLCD4
PLEKHF2
PLEKHG6
PLEKHJ1
PLN
PLXNC1
PLXND1
PMS1
PNMA1
PNMAL2
PNPO
POGLUT1
POLR1B
POLR1D
POLR2A
POP5
POPDC2
POR
POU1F1
POU5F1
PPARA
PPFIA2
PPIP5K2
PPL
PPM1G
PPM1N
PPP1R12C
PPP1R2
PPP1R27
PPP1R42
PPP4R1
PPP4R1L
PPP6R1
PRAC1
PRCC
PRICKLE2
PRLHR
PRMT5
PRPF39
PRR5L
PSMA1
PSMA2
PSMC3IP
PSMC4
PSMD12
PSMD6
PSORS1C1
PTK2B
PTK6
PTPN1
PTRF
PUS10
PXN
QARS
QRICH1
QSER1
RAB13
RAD18
RAD50
RAD54L2
RAI1
RASA1
RBBP8
RBM15B
RBM4
RBM45
RBM4B
RBP5
RCN1
RDH11
RDH12
RDH13
REL
RERG
RETSAT
REV3L
RFC4
RFX2
RHBDD2
RHOG
RIC3
RIMS2
RIN1
RIOK1
RNF150
RNF181
RNF25
RNF38
RNF7
ROS1
RP11-1012A1.4
RP11-152F13.10
RP11-17M16.1
RP11-211G3.3
RP11-298I3.5
RP11-379H8.1
RPL27A
RPL28
RPP25L
RPS13
RPS17L
RPS27
RPS27A
RPS6KA1
RPTOR
RQCD1
RSPH6A
RSPO3
RTN2
RTP2
RTTN
RUSC1
S100A2
SAP25
SART1
SCAMP2
SCARB2
SCG3
SCN2A
SCNN1A
SCRN2
SDHC
SEC14L5
SEC24D
SEMA4C
SEMA5B
SENP1
SENP3
SERINC3
SESN1
SESN3
SETMAR
SEZ6L
SF3A2
SGK3
SGPL1
SH2D2A
SH2D6
SH3BP1
SHBG
SKIV2L
SLC11A1
SLC16A13
SLC17A5
SLC17A6
SLC1A2
SLC20A1
SLC22A4
SLC22A5
SLC22A7
SLC25A25
SLC27A3
SLC35G2
SLC35G6
SLC38A8
SLC38A9
SLC44A1
SLC44A4
SLC45A1
SLC45A4
SLC4A7
SLC51A
SLC6A6
SLC7A8
SLC9B1
SLC9B2
SLMAP
SMARCA4
SMARCA5
SMCO4
SMNDC1
SMTN
SNAI1
SNAP29
SNRNP48
SNX17
SOCS6
SOWAHA
SOX15
SOX4
SPATA5
SPATS2
SPECC1
SPSB2
SPTBN1
SPTLC3
SREBF1
SRMS
SRP19
SRRM3
SRSF9
SSBP3
SSC5D
ST5
STAG1
STAT5B
STIM1
STK24
STK36
STPG1
STX16
STX1A
STXBP2
STXBP6
SUMF2
SYNPO2
SYT7
TAF1C
TAOK2
TARBP2
TBCCD1
TBRG4
TCEANC2
TCP11
TEAD1
TEAD2
TERF2IP
TEX2
TGOLN2
THADA
THAP2
TIGD3
TIMM22
TLDC1
TM6SF1
TM9SF1
TMBIM6
TMCC1
TMED4
TMEM108
TMEM127
TMEM161B
TMEM194B
TMEM214
TMEM222
TMEM238
TMEM256
TMEM256-PLSCR3
TMEM30A
TMEM39A
TMEM59
TMEM65
TMEM95
TMEM9B
TMPRSS13
TNFRSF1A
TNIP1
TNNT1
TNNT3
TOM1L2
TOMM20
TOMM40L
TOP2B
TP53INP1
TPD52L1
TPD52L2
TPMT
TRA2B
TRAPPC8
TRIM27
TRIM35
TRIM4
TRIM7
TRIO
TROAP
TSC22D4
TSN
TSPAN1
TSSK4
TTC14
TTL
TTLL3
TTLL6
TTPAL
TUB
TUBG1
UBAP2L
UBE2B
UBE2D3
UBE2I
UBE2Q1
UBE3C
UBL7
UBLCP1
UBR5
UBXN11
UBXN6
UCN2
UGGT2
UNC119B
UNC5B
USP37
USP5
VAMP1
VAMP4
VASP
VCPIP1
VEGFA
VEPH1
VOPP1
VPRBP
VPS37D
VPS45
VTI1B
WASF3
WBSCR22
WBSCR28
WDR77
WFIKKN2
WHAMM
WIPI1
WWC1
XPO7
XXbac-BPG181M17.5
XXYLT1
YTHDC2
Z97053.1
ZBTB26
ZBTB39
ZBTB4
ZC3H8
ZDHHC18
ZDHHC19
ZFC3H1
ZKSCAN1
ZKSCAN3
ZMAT3
ZNF142
ZNF155
ZNF213
ZNF225
ZNF263
ZNF3
ZNF345
ZNF365
ZNF384
ZNF516
ZNF597
ZNF628
ZNF710
ZNF778
ZNF786
ZNF790
ZNF827
ZRANB2
ZSCAN21
ZSCAN31

## Sheet: B - T2D_LSD1unbound_pcHiCgenes
Table S5 – Related to Figure 6. Promoters interacting with sites containing T2D-associated variants.
Gene
A1CF
A2ML1
A3GALT2
AAAS
AADACL4
AAGAB
AAMP
AAR2
ABCA10
ABCA2
ABCB5
ABCB6
ABCB8
ABCB9
ABCC1
ABCC10
ABCC5
ABCC9
ABHD10
ABHD15
ABL1
ABLIM1
ABR
ABTB2
AC004076.9
AC004528.1
AC005609.1
AC006132.1
AC007557.1
AC008372.1
AC010327.2
AC017028.1
AC017104.2
AC018470.1
AC018755.1
AC020907.1
AC020922.1
AC021860.1
AC025262.1
AC027763.2
AC040160.1
AC040977.1
AC062017.1
AC073342.1
AC092384.1
AC092964.1
AC096677.1
AC097381.1
AC104794.4
AC117395.1
AC124890.1
AC135048.1
ACAP3
ACBD4
ACBD6
ACCS
ACCSL
ACLY
ACMSD
ACOXL
ACP5
ACP6
ACRBP
ACSL1
ACTL6A
ACTL6B
ACTN4
ACTR3
ACTR3C
ACTR8
ACVR1
ACYP2
ADAM10
ADAM12
ADAM15
ADAM30
ADAMTS6
ADAMTS8
ADAMTSL1
ADAMTSL5
ADCY2
ADCY3
ADCY4
ADCY5
ADCY7
ADCY9
ADD1
ADGB
ADIPOQ
ADIRF
ADK
ADO
ADORA2A
ADPGK
ADSL
AEBP1
AFAP1
AFTPH
AGBL3
AGBL4
AGMAT
AGPAT1
AGPAT6
AGPS
AGRN
AHCY
AHCYL1
AHCYL2
AHDC1
AHI1
AHNAK
AIP
AJAP1
AK1
AKAP1
AKAP13
AKAP2
AKAP3
AKAP7
AKAP8
AKIRIN1
AKR1C1
AKR1C2
AKR1E2
AL021546.6
AL049840.1
AL136218.1
AL139147.1
AL139333.1
AL160274.1
AL162431.1
AL163636.6
AL441883.1
AL583828.1
AL590452.1
AL590867.1
ALAS1
ALCAM
ALDH3B1
ALDH8A1
ALDOA
ALG11
ALG12
ALG14
ALK
ALKBH3
ALOX15B
ALOX5
ALPK3
ALS2CR12
AMN
AMPD2
AMZ2
ANAPC13
ANAPC2
ANG
ANGPT2
ANGPTL6
ANKHD1
ANKHD1-EIF4EBP3
ANKLE2
ANKRD13D
ANKRD34A
ANKRD35
ANKRD37
ANKRD44
ANKRD60
ANKRD63
ANKZF1
ANP32E
AOX1
AP000322.53
AP000322.54
AP000721.4
AP000769.1
AP001816.1
AP1G2
AP1M2
AP1S3
AP2A2
AP2S1
AP3M1
AP3M2
APBB2
APCDD1
APEH
APEX1
APH1B
APLNR
APOBEC4
APOC1
APOL3
APOL6
APOM
APP
APPL1
APPL2
APRT
AQP11
AQP2
AQP6
ARAP1
ARAP3
ARF4
ARFIP2
ARHGAP20
ARHGAP22
ARHGAP42
ARHGAP9
ARHGEF1
ARHGEF10L
ARHGEF19
ARHGEF28
ARHGEF37
ARHGEF40
ARHGEF7
ARID1B
ARID4B
ARL3
ARL6IP4
ARMC10
ARMC12
ARMC2
ARMC5
ARPC1A
ARPC4
ARPC4-TTLL3
ARPC5
ARPP19
ARRDC3
ARSG
ARSI
ART4
ASAP2
ASCC2
ASCL2
ASIC1
ASNSD1
ASPHD1
ASPN
ASTE1
ASTL
ASXL1
ASXL3
ATF1
ATF2
ATF6B
ATG13
ATG16L2
ATG7
ATG9A
ATG9B
ATL1
ATOH8
ATP1B1
ATP5D
ATP5E
ATP5G1
ATP5G2
ATP6V0A1
ATP6V0A2
ATP6V0D2
ATP6V1A
ATP7B
ATP8B4
ATPIF1
ATXN1
ATXN2L
ATXN7
ATXN7L2
ATXN7L3
AUH
AVPR1B
AXDND1
B3GNT5
B3GNT9
B4GALNT3
B4GALT1
B4GALT7
BACE1
BACH2
BAG2
BAG6
BAHD1
BAIAP2L2
BAIAP3
BANF1
BANP
BARX1
BASP1
BAZ2B
BBC3
BCAR1
BCAS4
BCL2L11
BCL2L2
BCL2L2-PABPN1
BCL3
BCL6B
BDKRB2
BECN1
BEND6
BET1L
BFSP1
BFSP2
BHLHE40
BICD1
BIN3
BIRC2
BIRC8
BLOC1S4
BLOC1S6
BMF
BMP1
BMP5
BMP6
BMP8B
BNIP3L
BOD1
BOD1L1
BPGM
BPIFC
BPTF
BRD2
BRD4
BRF1
BRPF3
BRWD1
BSCL2
BSDC1
BSG
BSN
BSPRY
BTBD19
BTF3L4
BTG1
BUB1B
BZW1
C10orf10
C10orf76
C10orf90
C11orf1
C11orf21
C11orf24
C11orf30
C11orf48
C11orf57
C11orf70
C11orf73
C11orf83
C11orf89
C12orf10
C12orf23
C12orf4
C12orf42
C12orf43
C12orf45
C12orf55
C12orf57
C12orf60
C12orf65
C12orf74
C12orf79
C14orf132
C14orf178
C14orf182
C14orf183
C14orf39
C15orf39
C15orf48
C15orf52
C15orf56
C16orf62
C16orf70
C16orf93
C16orf98
C17orf100
C17orf105
C17orf49
C17orf64
C17orf96
C19orf26
C19orf44
C19orf47
C19orf55
C19orf60
C19orf81
C1orf109
C1orf110
C1orf115
C1orf134
C1orf147
C1orf159
C1orf168
C1orf170
C1orf177
C1orf194
C1orf21
C1orf220
C1ORF220
C1orf54
C1QA
C1QB
C1QC
C20orf26
C22orf24
C2CD2L
C2CD4D
C2orf74
C3orf36
C3orf80
C4BPA
C4BPB
C4orf27
C4orf33
C5orf24
C5orf27
C5orf28
C5orf56
C6orf136
C6orf25
C6orf47
C6orf52
C6orf57
C6orf62
C7
C7orf33
C7orf49
C7orf50
C7orf65
C7orf69
C7orf71
C7orf72
C8G
C8orf49
C8orf58
C9orf139
C9orf141
C9orf147
C9orf156
C9orf163
C9orf172
C9orf40
C9orf50
C9orf69
C9orf84
CA2
CA5A
CABLES1
CABLES2
CACNA1G
CACNA1I
CADM4
CADPS
CALCB
CALD1
CALM2
CALR3
CAMK1G
CAMK2D
CAMKMT
CAMTA1
CAPN11
CAPRIN2
CARD9
CARNS1
CASD1
CASKIN2
CASP8
CAT
CBLC
CBR4
CBX1
CBX3
CCAR2
CCDC103
CCDC106
CCDC109B
CCDC115
CCDC12
CCDC163P
CCDC174
CCDC177
CCDC25
CCDC3
CCDC30
CCDC33
CCDC59
CCDC60
CCDC85C
CCDC86
CCDC9
CCDC90B
CCDC91
CCDC96
CCL24
CCL26
CCNB1
CCND2
CCNE2
CCNI2
CCNT2
CCNYL1
CCR7
CCT2
CD164
CD19
CD22
CD36
CD3EAP
CD47
CD55
CD6
CD7
CD79A
CD81
CDADC1
CDC20
CDC26
CDC42BPA
CDC42BPB
CDC42BPG
CDC42EP1
CDC42EP2
CDC45
CDC6
CDCA5
CDCA8
CDCP1
CDCP2
CDH1
CDH17
CDH22
CDH23
CDK2
CDK2AP2
CDK5R1
CDK6
CDKN1C
CDKN2A
CDKN2B
CDKN2D
CDON
CDT1
CDV3
CDX2
CDYL2
CELA1
CELF3
CELF4
CELSR2
CEND1
CENPO
CEP164
CEP290
CEP57
CEP63
CEP68
CERS6
CES2
CES3
CES4A
CES5A
CFI
CGN
CH25H
CHCHD6
CHD3
CHD4
CHD7
CHGA
CHGB
CHID1
CHN1
CHP1
CHRAC1
CHRM4
CHRNB1
CHRNB2
CHST13
CHSY1
CHTF8
CIDEB
CIRBP
CIRH1A
CKM
CKS1B
CLASP2
CLDN23
CLEC14A
CLEC3B
CLK3
CLPSL1
CLPSL2
CLPTM1
CLUH
CMSS1
CMTM5
CMTM8
CNBD2
CNBP
CNKSR3
CNN2
CNN3
CNNM2
CNNM3
CNNM4
CNPPD1
CNTD1
CNTD2
CNTNAP5
COA3
COBL
COBLL1
COG2
COL14A1
COL1A2
COL4A3BP
COMMD2
COPG2
COPRS
COPS6
COQ5
CORO6
COTL1
COX6A1
COX6A2
COX7A2L
COX8A
COX8C
CPA2
CPA4
CPEB2
CPEB4
CPN1
CPSF3
CPSF3L
CR1
CR1L
CR2
CRB2
CREB3L1
CREB3L2
CREB3L4
CREB5
CREBBP
CRELD2
CRIPT
CRK
CRLF1
CRNKL1
CRTAP
CRYBA2
CRYGS
CSF1
CSF3
CSGALNACT1
CSNK1A1
CSNK2B
CSNK2B-LY6G5B-1181
CSRP1
CST6
CSTF2T
CTAGE5
CTB-129P6.11
CTBP1
CTC-360G5.1
CTCFL
CTD-2140B24.4
CTD-2410N18.5
CTHRC1
CTNNA2
CTRB1
CTRC
CTRL
CTSE
CTSK
CTXN1
CUL1
CWC27
CX3CR1
CXCL1
CXCL16
CXCL2
CXCL3
CXCL6
CXXC4
CXXC5
CYB561D1
CYB561D2
CYB5R3
CYFIP1
CYGB
CYP17A1
CYP2D6
CYP2R1
CYR61
CYTH1
DACH1
DAG1
DAPK1
DAZAP2
DCAF7
DCAF8
DCAKD
DCK
DCLK3
DCTD
DCTN6
DCTPP1
DCUN1D4
DCXR
DDAH1
DDAH2
DDI2
DDR1
DDX46
DDX55
DECR1
DENND3
DENND4B
DENND5B
DEPDC5
DEPTOR
DGKA
DHFRL1
DHRS1
DHRS13
DHRS3
DHX36
DHX58
DICER1
DIP2C
DIRC3
DISP2
DKFZP434E1119
DKFZP434O1614
DLAT
DLG1
DLK2
DLL1
DMAP1
DMRTA1
DMWD
DMXL2
DNAAF1
DNAAF3
DNAH8
DNAJB2
DNAJB9
DNAJC5G
DNAJC7
DNAJC8
DNASE2B
DND1
DNLZ
DNMBP
DNMT3A
DNPEP
DNPH1
DNTTIP1
DOCK4
DOK3
DOPEY1
DPAGT1
DPCD
DPCR1
DPF2
DPH1
DPH3
DPYSL5
DRD4
DRG1
DSC2
DSCAML1
DSCC1
DST
DTNA
DTWD2
DUOX1
DUOX2
DUOXA1
DUOXA2
DUPD1
DUSP1
DUSP11
DUSP13
DUSP2
DUSP3
DUSP5
DUSP6
DUSP7
DYNC1H1
DYNC1I1
DYNC1LI2
DYNLRB1
DYNLT1
DYRK1A
DYRK3
E2F4
EBAG9
ECHDC3
EDARADD
EDIL3
EDN1
EDN3
EED
EEF1G
EFCAB2
EFCAB5
EFCAB9
EFCC1
EFHC1
EFNA3
EFNA4
EFR3B
EGF
EGFL7
EGFR
EHF
EID1
EID2
EID2B
EIF1AD
EIF2A
EIF2AK4
EIF2B3
EIF2B5
EIF2D
EIF3G
EIF3K
EIF4H
ELAVL4
ELFN2
ELMO2
ELMO3
ELOVL1
ELOVL3
ELOVL6
EMC10
EMC4
EMC9
EMILIN1
EML2
ENDOV
ENTPD2
ENTPD7
ENTPD8
ENY2
EPAS1
EPB41L2
EPB41L4B
EPHA2
EPHB2
EPHX1
EPN3
EPS15
EPS8L3
ERBB2
ERCC4
ERGIC2
ERLIN1
ERLIN2
ERMN
ERO1LB
ERP27
ESCO2
ESF1
ESYT1
ETNK2
ETS1
ETS2
ETV1
EVA1B
EVI5L
EXD1
EXD3
EXOC3L2
EXOC7
EXOSC2
EXPH5
EXT1
EYA3
F3
FABP2
FAH
FAIM3
FAM105A
FAM105B
FAM110B
FAM111A
FAM118B
FAM120B
FAM129A
FAM129B
FAM131C
FAM134A
FAM135B
FAM155A
FAM174B
FAM181A
FAM184A
FAM187A
FAM189B
FAM198B
FAM19A5
FAM20A
FAM20B
FAM214A
FAM214B
FAM222A
FAM222B
FAM35A
FAM43A
FAM46A
FAM46C
FAM53B
FAM63A
FAM69A
FAM71E1
FAM73B
FAM76B
FAM81A
FAM83E
FAM83F
FAM89A
FAM96A
FAM96B
FAM98B
FAN1
FANCD2
FARS2
FASTKD2
FAU
FBLIM1
FBP1
FBRS
FBXL12
FBXL13
FBXL22
FBXL8
FBXO21
FBXO31
FBXO42
FBXO7
FBXW11
FBXW5
FBXW7
FBXW9
FCAMR
FCHSD1
FCHSD2
FDPS
FDX1
FDXACB1
FEM1B
FER
FEV
FFAR2
FGF11
FGF18
FGF22
FGL1
FIGNL1
FILIP1
FILIP1L
FJX1
FKBP1A
FKBPL
FLI1
FLJ00418
FLOT1
FLOT2
FMNL1
FNDC1
FNDC5
FNDC9
FNTB
FOLR1
FOPNL
FOSL2
FOXA2
FOXA3
FOXC1
FOXD2
FOXE3
FOXJ3
FOXO1
FOXP2
FRAS1
FRS3
FSIP1
FST
FSTL4
FTL
FUS
FUT9
FXYD2
FYN
G0S2
GAB1
GABARAPL2
GABARAPL3
GABRP
GADD45A
GALNT15
GALNT2
GALNT4
GALNTL5
GALR2
GAP43
GAR1
GATA6
GATAD2A
GATAD2B
GATC
GATM
GATSL3
GCK
GDAP2
GDF9
GEM
GFAP
GFM2
GFOD1
GGCX
GGNBP1
GGPS1
GGT6
GHRL
GIGYF1
GIMAP8
GIPR
GJA9
GJD2
GLB1L
GLCCI1
GLOD4
GLRX5
GLTPD1
GLTPD2
GLTSCR1
GLUD1
GLYR1
GMDS
GMNN
GMPPA
GNA14
GNAI1
GNAI3
GNAO1
GNAQ
GNAS
GNB2
GNB2L1
GNPTG
GOLGA4
GOLT1A
GON4L
GOPC
GOT1L1
GP9
GPANK1
GPATCH3
GPN2
GPR124
GPR137B
GPR148
GPR162
GPR32
GPR61
GPR62
GPR65
GPRC5A
GPRC5B
GPRIN3
GPSM1
GRAMD3
GRB10
GREM1
GRIN2C
GRIN3B
GRK6
GRM4
GRPEL1
GRSF1
GRWD1
GSAP
GSDMA
GSDMB
GSE1
GSG1
GSTCD
GSTK1
GSTM3
GTF2H4
GTF2IRD1
GUCA2A
GUCY1A3
GUCY2D
H2AFJ
H2AFX
H3F3A
HAMP
HARBI1
HAUS4
HAUS6
HBEGF
HDDC2
HDDC3
HEATR2
HEBP1
HECTD3
HENMT1
HERC5
HERC6
HES1
HES4
HESX1
HEXDC
HEXIM1
HEXIM2
HFE2
HHIPL1
HHLA2
HIBCH
HIC1
HIF1A
HINT3
HIPK2
HIPK4
HIST1H2BE
HIST1H3J
HIST1H4B
HIST2H2AA3
HIST2H2AA4
HIST2H3A
HIST2H3C
HIST3H2A
HIST3H2BB
HIST4H4
HIVEP1
HLA-B
HLA-DOB
HLA-E
HLX
HMGA2
HMGB1
HMGCLL1
HMGCS2
HMGN2
HMGN3
HNRNPA0
HNRNPA2B1
HNRNPF
HNRNPH1
HNRNPM
HOMER1
HOMEZ
HOXA10
HOXA3
HOXA5
HOXA6
HOXA7
HOXA9
HOXB3
HOXB4
HOXB5
HOXB6
HOXB7
HOXB8
HOXB9
HR
HRASLS
HS2ST1
HS6ST3
HSD11B1
HSD17B6
HSD3B7
HSDL2
HSF4
HSP90AA1
HSPB3
HSPB6
HTATIP2
HTR2B
HTR6
HUS1
IARS
IBA57
IBTK
ICA1
ICAM3
ID1
IDNK
IER3
IER5L
IFI6
IFNLR1
IFRD1
IFT43
IFT57
IGF2
IGFLR1
IGSF10
IGSF8
IHH
IK
IKBKE
IKZF2
IL12A
IL12B
IL15
IL17RC
IL19
IL1RL2
IL20RA
IL25
IL34
IL8
IL9
ILKAP
IMMP2L
IMMT
IMP4
INCA1
ING4
INO80B
INPP1
INPP4B
INPP5A
INS
INS-IGF2
INSM1
INTS10
INTS12
IP6K3
IQCC
IQCH
IQCK
IRAK4
IRF2BP2
IRF2BPL
IRGQ
IRS1
ISCA2
ISG15
ISG20L2
ISLR2
IST1
ISY1
ISY1-RAB43
ITCH
ITGA1
ITGAE
ITGB1BP1
ITGB4
ITGB5
ITIH4
ITPR1
JAG2
JAK3
JAKMIP2
JHDM1D
JMJD1C
JTB
JUND
KANSL1
KANSL3
KAT2A
KAT6A
KAT6B
KAT8
KCNA10
KCNA2
KCNA3
KCNAB1
KCNAB2
KCNB2
KCNE1
KCNE2
KCNE4
KCNG3
KCNJ5
KCNJ8
KCNK17
KCNMA1
KCNN3
KCNQ1
KCNV2
KCTD6
KHK
KIAA0020
KIAA0232
KIAA0247
KIAA0408
KIAA0430
KIAA0754
KIAA0895L
KIAA1211L
KIAA1324
KIAA1468
KIAA1522
KIAA1551
KIAA1586
KIAA1614
KIAA1644
KIAA1731
KIAA1737
KIAA1958
KIAA1984
KIAA2018
KIF1C
KIF24
KIF26B
KIF3A
KIF3B
KIF5C
KLC1
KLC3
KLF10
KLF11
KLF14
KLF3
KLF9
KLHDC10
KLHDC7A
KLHL3
KLHL32
KLLN
KMT2E
KNOP1
KPNA2
KPNB1
KRBA2
KRI1
KRT10
KRT12
KRT20
KRT23
KRT28
KRT40
KRT84
KRTAP3-1
KRTAP3-2
KRTAP3-3
KRTAP4-6
KRTAP5-5
KRTAP5-6
KTN1
L3MBTL3
L47234.1
LAMA5
LAMB3
LAMB4
LAMC1
LAMTOR5
LARGE
LARP1
LARP4B
LBH
LBR
LCA5
LCN12
LCN15
LCN6
LCN8
LCORL
LDHB
LDHD
LDLRAD3
LDLRAD4
LDLRAP1
LECT2
LEFTY2
LEKR1
LEMD2
LENG8
LEPRE1
LEPREL2
LETM2
LGALS3BP
LGALS8
LGR4
LIF
LIMK1
LIN37
LIPJ
LIX1L
LMCD1
LMF2
LMNA
LPCAT3
LPGAT1
LPIN2
LPIN3
LRIG1
LRP1
LRP2BP
LRRC10B
LRRC16A
LRRC16B
LRRC20
LRRC25
LRRC26
LRRC29
LRRC37A3
LRRC48
LRRC52
LRRC61
LRRC66
LRRC73
LRRC8D
LRRFIP1
LRRFIP2
LRRK1
LRRN3
LRRN4CL
LRSAM1
LSM10
LSM2
LSMD1
LSMEM1
LSP1
LST1
LST3
LTB
LTB4R
LTB4R2
LTV1
LUZPP1
LY6G5B
LY6G5C
LY6G6C
LY6G6D
LY6G6E
LYPD3
LYPD5
LYPLAL1
LYRM4
LYST
MACC1
MACF1
MAGI1
MAMDC4
MAML2
MAN1A1
MAN1A2
MAN1C1
MAN2A2
MAN2B2
MAN2C1
MANEA
MANSC4
MAP1B
MAP1LC3B
MAP3K3
MAP3K5
MAP4K1
MAP4K2
MAP4K3
MAP4K4
MAP4K5
MAP7
MAP7D1
MAP9
MAPKAPK2
MAPRE3
MARCH2
MARCHF7
MARCHF8
MARCKS
MARK1
MARK2
MARS
MARVELD2
MAST4
MAT2A
MAZ
MB
MB21D2
MBIP
MBNL1
MCCC1
MCCC2
MCCD1
MCFD2
MCM8
MCPH1
MDC1
MDH1B
MDH2
MDK
MDM4
ME3
MED10
MED22
MED24
MED26
MED31
MEF2B
MEF2BNB
MEF2BNB-MEF2B
MEF2D
MEGF6
MEIOB
MEIS1
MEN1
MESP2
MEST
METTL12
METTL17
METTL25
MEX3A
MEX3D
MFNG
MFSD6
MGAT4A
MGAT5
MGME1
MIDN
MIEN1
MIER3
MIOS
MIOX
MKLN1
MLF2
MLLT10
MLN
MLNR
MMACHC
MMRN2
MMS19
MNT
MNX1
MOCS2
MOK
MON2
MORN1
MOSPD3
MPHOSPH9
MPP6
MPPE1
MPV17
MPV17L2
MRFAP1L1
MRGPRG
MRPL13
MRPL3
MRPL33
MRPL35
MRPL46
MRPL49
MRPL9
MRPS11
MRPS18A
MRPS21
MRPS33
MRPS36
MSH2
MSH5
MSI2
MSL1
MSRA
MST1
MSTN
MTA3
MTAP
MTBP
MTERFD3
MTMR3
MTMR4
MTMR9
MTR
MTTP
MTUS1
MTUS2
MUL1
MUSTN1
MUTYH
MVP
MXD1
MXD3
MXI1
MYCBP
MYH11
MYL12A
MYL12B
MYL7
MYLPF
MYO16
MYO18A
MYO18B
MYO1C
MYO1D
MYO1E
MYO5B
MYO6
MYOF
MYOM1
N4BP1
NAA50
NABP1
NACA
NAGS
NANS
NAPA
NAPG
NASP
NAV1
NBEAL2
NBL1
NCALD
NCAPH
NCAPH2
NCBP2
NCL
NCMAP
NCOA3
NCOA5
NDE1
NDRG1
NDRG2
NDUFA2
NDUFA4L2
NDUFA9
NDUFAF5
NDUFS4
NECAB1
NECAB2
NEDD4L
NEIL2
NEK11
NEK5
NEK8
NEK9
NELL2
NET1
NEURL
NEUROD2
NF2
NFAM1
NFASC
NFAT5
NFATC2IP
NFATC4
NFE2L2
NFE2L3
NFIL3
NFKBIB
NFX1
NGLY1
NHEJ1
NIPA2
NIPSNAP1
NKD1
NKIRAS1
NKIRAS2
NKX2-1
NMB
NME1
NME1-NME2
NME2
NMNAT2
NMT1
NOB1
NOC3L
NOD2
NOL3
NOL4
NOL7
NOL8
NOM1
NOP2
NOP9
NOS2
NOS3
NOSTRIN
NOVA1
NOXA1
NPAS1
NPAS3
NPC2
NPEPL1
NPHP4
NPIPB15
NPL
NPM3
NPRL2
NPTX2
NPW
NQO2
NR1D1
NR3C2
NR4A1
NRCAM
NRG1
NRP1
NRP2
NRROS
NRXN1
NRXN2
NSA2
NSFL1C
NSUN2
NSUN3
NT5C2
NTMT1
NUDC
NUDCD1
NUDT14
NUDT16
NUDT17
NUDT2
NUDT4
NUF2
NUFIP2
NUMB
NUP107
NUSAP1
NXPH3
OAZ3
OCLN
ODC1
ODF1
OGFOD2
OGFOD3
OIP5
OMD
ONECUT2
ONECUT3
OPTN
OR1A2
OR1G1
OR2V2
OR56A1
OR5B21
OR6B3
ORC5
ORMDL3
OSBPL11
OSBPL5
OSBPL6
OSBPL9
OSER1
OSGEP
OSGIN1
OSM
OSR1
OST4
OTOS
OTUB1
OTUD4
OTUD7B
OVCA2
OVCH1
OXCT1
OXCT2
OXER1
OXNAD1
OXSM
P2RX3
P2RX4
P2RY1
P2RY11
P2RY13
PA2G4
PABPC4
PACRG
PACS1
PACS2
PACSIN2
PAFAH1B1
PAFAH1B2
PAGR1
PAK1
PAK1IP1
PAK2
PALM2
PALM2-AKAP2
PAPD5
PAPD7
PAPOLG
PAPPA
PAPSS2
PARD6B
PARK2
PARP10
PARP2
PARP8
PARVA
PARVB
PBX3
PBXIP1
PCBP4
PCDH12
PCDH17
PCDH8
PCDHA1
PCDHA10
PCDHA11
PCDHA12
PCDHA13
PCDHA2
PCDHA3
PCDHA4
PCDHA5
PCDHA6
PCDHA7
PCDHA8
PCDHA9
PCDHB10
PCDHB11
PCDHB12
PCDHB13
PCDHB14
PCDHB15
PCDHB16
PCDHB17
PCDHB2
PCDHB3
PCDHB5
PCDHB6
PCDHB7
PCDHB8
PCDHGA12
PCDHGA3
PCDHGA4
PCDHGA7
PCDHGB1
PCDHGB4
PCDP1
PCF11
PCGF6
PCIF1
PCK2
PCOLCE
PCSK1
PCSK2
PCSK7
PCYT1A
PDCD4
PDCD6IP
PDCL3
PDE12
PDE2A
PDE3A
PDE4DIP
PDE5A
PDLIM5
PDLIM7
PDS5B
PDSS2
PDX1
PDZD2
PDZRN3
PEA15
PEF1
PEG10
PELI2
PELO
PEMT
PERP
PEX10
PEX11B
PEX19
PEX7
PF4
PF4V1
PFDN5
PFKFB2
PFN2
PFN3
PGAM2
PGAP3
PGR
PHF10
PHF11
PHF12
PHF15
PHGR1
PHLDA1
PHPT1
PHTF2
PHYHIP
PI4KB
PIAS3
PICALM
PICK1
PIDD
PIGF
PIGH
PIGK
PIGN
PIGT
PIGV
PIGX
PIH1D2
PIK3C2B
PIK3R2
PIP5KL1
PISD
PITPNM1
PITPNM2
PIWIL2
PKD1
PKD2L1
PKHD1L1
PKM
PLA2G12A
PLAGL2
PLB1
PLBD1
PLCB2
PLCD3
PLCG2
PLCXD3
PLD3
PLD4
PLEC
PLEKHA7
PLEKHM2
PLEKHM3
PLEKHN1
PLEKHO1
PLIN3
PLK3
PLOD3
PLXNA2
PLXNB2
PMEL
PMF1
PMF1-BGLAP
PNKD
PNP
PNPT1
POC1B
POC1B-GALNT4
POFUT1
POGZ
POLA2
POLD2
POLK
POLL
POLM
POLR1C
POLR2L
POLR3A
POLRMT
POMGNT1
POU6F2
PPA2
PPAN
PPAN-P2RY11
PPAP2A
PPARGC1B
PPCDC
PPCS
PPM1E
PPM1F
PPM1H
PPM1J
PPP1CA
PPP1CB
PPP1R11
PPP1R13L
PPP1R1B
PPP1R21
PPP1R35
PPP1R3A
PPP1R3C
PPP1R3E
PPP1R9A
PPP1R9B
PPP2CA
PPP2R1B
PPP2R2C
PPP2R3A
PPP3CA
PPP3CC
PPP4C
PPP6R2
PPP6R3
PPT1
PRCD
PRDM11
PRDM16
PRELID1
PREPL
PRG3
PRICKLE4
PRIM1
PRIM2
PRKACB
PRKAR1B
PRKCE
PRKCH
PRMT1
[truncated: 975 more rows]
